# Supplementary material for: Hormone correction of dysfunctional metabolic gene expression in stem cell-derived liver tissue
Source: Stem Cell Res Ther. 2025 Mar 11;16:130. doi: 10.1186/s13287-025-04238-0 (PMC11899078; doi:10.1186/s13287-025-04238-0)
Supplement: Supplementary file 11 — Additional file 11 [file 13287_2025_4238_MOESM11_ESM.csv]

	Gene	LPO	BYpvalue.x	LPO + E	BYpvalue.y	F0/F1	F0F1_pval	F2	F2_pval	F3	F3_pval	F4	F4_pval				abs value
ADH1C	ADH1C	-6.38	0.00011	-5.87	0.000131	NA	NA	-0.376459867	0.019366226	-0.502327092	0.00075801	-1.387167428	7.50244178143465e-23				0.5	LPO	Yes
OTC	OTC	-5.43	0.00294	-4.81	0.00378	NA	NA	NA	NA	NA	NA	-0.633003421	1.83488652207795e-09				0.6	LPO	Yes
AGXT2	AGXT2	-4.52	0.0319	-4.48	0.0241	-0.324521946	0.003194526	-0.519400752	1.25351069267155e-05	-0.637675661	1.28739806132004e-08	-1.290062663	1.05301449660641e-31				0.0	LPO	No
ARG1	ARG1	-4.3	0.00011	-4.19	0.000105	-0.325910782	0.003983866	-0.546848311	7.26287678551248e-06	-0.621190842	5.5682235190664e-08	-1.112703127	3.25700431044833e-24				0.1	LPO	No
ADH4	ADH4	-4.26	0.00258	-3.43	0.00234	NA	NA	-0.416214676	0.027813568	-0.491939256	0.005263145	-1.668591589	2.49926803079753e-24				0.8	LPO	Yes
RAD51	RAD51	-4.03	0.00186	-1.99	0.00336	NA	NA	0.685977086	0.038615635	NA	NA	0.616773696	0.038324183				2.0	LPO	Yes
CYP8B1	CYP8B1	-3.82	0.000209	-3.05	0.000316	-0.439378081	0.000102655	-0.50840464	4.06444047644136e-05	-0.474398771	4.63512827685755e-05	-1.181366658	3.33370662356845e-26				0.8	LPO	Yes
HJURP	HJURP	-3.69	0.00146	-2.29	0.0114	0.862871148	0.015612613	1.169408281	0.001637256	1.059996056	0.002958674	1.06235769	0.001533522				1.4	LPO	Yes
PKLR	PKLR	-3.48	0.00294	-2.72	0.00859	NA	NA	NA	NA	NA	NA	-1.15293841	7.88287338260687e-16				0.8	LPO	Yes
RRM2	RRM2	-3.31	0.000209	-3.13	0.000279	NA	NA	0.650005362	0.010036978	0.592833209	0.015196236	NA	NA				0.2	LPO	No
INMT	INMT	-3.14	0.000208	-2.79	0.000296	NA	NA	0.540724378	0.000762631	0.992386343	5.17279069991435e-11	1.792530407	2.81138256820513e-34				0.4	LPO	No
CYP4A22	CYP4A22	-2.9	0.00227	-1.56	0.0123	NA	NA	NA	NA	-0.344704375	0.021431977	-1.179707153	8.88492679605339e-18				1.3	LPO	Yes
CPS1	CPS1	-2.89	0.000576	-2.47	0.00102	-0.344553948	0.002866884	-0.547880592	1.12193135597393e-05	-0.64867576	2.77845844971067e-08	-1.16531738	2.48528527333782e-25				0.4	LPO	No
ACOT12	ACOT12	-2.84	0.000485	-2.35	0.000783	0.329294886	0.00926389	0.357440321	0.009323363	0.364267676	0.005106708	-0.256951394	0.038910334				0.5	LPO	No
KIF2C	KIF2C	-2.81	0.00504	-2.3	0.00923	NA	NA	0.866120544	0.014447335	1.026250969	0.002076504	0.752473245	0.018838492				0.5	LPO	Yes
S100A1	S100A1	-2.7	0.000576	-3.18	0.000296	NA	NA	NA	NA	-0.733722776	0.003229193	-0.868620069	0.000189427				0.5	LPO+E	No
CLSPN	CLSPN	-2.61	0.0048	-1.84	0.011	0.96403391	0.001019691	1.169980998	0.000128537	1.359373495	2.51351823772975e-06	1.382203916	3.79877003602048e-07				0.8	LPO	Yes
CDCA8	CDCA8	-2.58	0.0062	-1.7	0.0195	0.645112073	0.032568967	0.963500046	0.00194108	1.058567441	0.000320376	0.816151324	0.003799591				0.9	LPO	Yes
AGXT	AGXT	-2.51	0.000748	-2.33	0.000998	NA	NA	NA	NA	-0.448192559	0.000198542	-1.083548468	1.97844797400164e-21				0.2	LPO	No
BUB1B	BUB1B	-2.48	0.00294	-1.76	0.0127	NA	NA	0.778203644	0.013776247	0.960764967	0.00115901	0.862212283	0.002136238				0.7	LPO	Yes
MYBL2	MYBL2	-2.45	0.00886	-2.21	0.0111	1.092636399	0.003222743	1.510540661	0.00010592	1.651964779	7.20060551913416e-06	1.726540413	6.24122373035503e-07				0.2	LPO	No
ADH6	ADH6	-2.44	0.00157	-2.11	0.00252	-0.315197767	0.026278804	-0.450791025	0.002939607	-0.567510637	5.71499720629689e-05	-1.557499432	2.61622068484033e-30				0.3	LPO	No
CCNA2	CCNA2	-2.29	0.000342	-1.98	0.000694	0.621651156	0.028459437	0.837661161	0.004169828	0.855476167	0.002177672	0.962380759	0.00021467				0.3	LPO	No
TK1	TK1	-2.24	0.0032	-1.75	0.00734	NA	NA	0.724616693	0.01982042	0.646198936	0.032609277	NA	NA				0.5	LPO	No
NCAPH	NCAPH	-2.17	0.00668	-1.9	0.00915	NA	NA	NA	NA	NA	NA	0.63010925	0.022136213				0.3	LPO	No
BRIP1	BRIP1	-2.1	0.00444	-1.38	0.0172	NA	NA	NA	NA	NA	NA	-0.482377312	0.006126433				0.7	LPO	Yes
CCNB2	CCNB2	-2.1	0.00602	-2.24	0.00371	1.068737754	0.001129822	1.043039019	0.002951787	1.279080251	0.000103011	1.130553203	0.000306177				0.1	LPO+E	No
SLC2A5	SLC2A5	-2.09	0.0475	-2.9	0.0077	NA	NA	NA	NA	1.145096616	0.003438219	1.130065947	0.002179016				0.8	LPO+E	Yes
BUB1	BUB1	-2.08	0.000342	-1.55	0.000931	NA	NA	0.8891626	0.005130287	0.824903913	0.007159491	0.896951463	0.001653874				0.5	LPO	Yes
OAT	OAT	-2.08	0.000156	-2.06	0.000149	-0.57577341	0.000778111	-1.135802384	1.8928270902671e-09	-1.323007276	2.95850836363221e-13	-1.548098643	1.16690365421926e-19				0.0	LPO	No
DDC	DDC	-2.05	0.000208	-2.21	0.000141	NA	NA	-0.258863237	0.033858729	-0.35108254	0.002091313	-1.166661908	9.69599661372973e-26				0.2	LPO+E	No
LTB	LTB	-2	0.000772	-2.07	0.000761	NA	NA	0.796435286	0.001407516	1.341085839	7.96321549030247e-09	1.665917508	2.23250869935189e-14				0.1	LPO+E	No
SPIB	SPIB	-1.97	0.0161	-2.17	0.00894	NA	NA	NA	NA	0.984988114	0.002853865	1.56075718	2.55671663979953e-07				0.2	LPO+E	No
RAD51AP1	RAD51AP1	-1.94	0.00157	-1.9	0.00169	0.61473518	0.024375231	0.845370212	0.002792917	0.955305542	0.000350017	0.865231401	0.000644645				0.0	LPO	No
CDC20	CDC20	-1.93	0.00128	-1.76	0.00169	NA	NA	NA	NA	0.786409652	0.046963438	NA	NA				0.2	LPO	No
RGN	RGN	-1.9	0.00525	-2.04	0.00325	NA	NA	-0.319480485	0.00134512	-0.409174579	1.1189128167988e-05	-1.107575533	7.69639377311207e-34				0.1	LPO+E	No
PLK1	PLK1	-1.86	0.00107	-1.57	0.00177	0.515864782	0.019207882	0.534203338	0.020687038	0.462484471	0.040326065	NA	NA				0.3	LPO	No
FOXM1	FOXM1	-1.83	0.026	-2.46	0.00496	NA	NA	NA	NA	0.801766142	0.012713342	NA	NA				0.6	LPO+E	Yes
FANCD2	FANCD2	-1.75	0.00439	-1.15	0.0258	0.4089801	0.01167235	0.68488482	3.49444718185686e-05	0.915889238	4.71606499177414e-09	0.98160597	2.74115104417443e-11				0.6	LPO	Yes
RBKS	RBKS	-1.74	0.000311	-1.81	0.000279	NA	NA	-0.219190022	0.018230861	-0.302920527	0.00052977	-0.67877051	3.40965890838643e-16				0.1	LPO+E	No
GLUD1	GLUD1	-1.71	0.000342	-1.6	0.000404	NA	NA	-0.303342016	0.004161044	-0.39609786	5.5839343018149e-05	-1.105387365	3.57395643636246e-31				0.1	LPO	No
CENPA	CENPA	-1.69	0.0123	-1.35	0.0238	NA	NA	NA	NA	NA	NA	0.750941418	0.037134329				0.3	LPO	No
PAH	PAH	-1.68	0.00211	-1.46	0.00346	NA	NA	-0.230100982	0.013113217	-0.327934077	0.000129247	-0.86246178	6.50791778039795e-26				0.2	LPO	No
SHMT1	SHMT1	-1.63	0.00083	-1.47	0.00114	NA	NA	-0.237726634	0.041794454	-0.31203267	0.003839992	-0.99394526	8.91585585868377e-23				0.2	LPO	No
EHHADH	EHHADH	-1.6	0.00444	-1.12	0.0163	NA	NA	NA	NA	NA	NA	-0.89674909	7.15940531626958e-22				0.5	LPO	No
WNT2	WNT2	-1.5	0.00826	-1.44	0.00801	0.88147219	0.001130593	0.72848128	0.011770978	0.759043875	0.006023702	-0.556358648	0.043217292				0.1	LPO	No
FBP1	FBP1	-1.44	0.000748	-1.77	0.000296	NA	NA	-0.288265644	0.048171131	-0.369715495	0.006206848	-0.96459149	1.02387431074911e-14				0.3	LPO+E	No
APOC3	APOC3	-1.4	0.00164	-1.56	0.000968	NA	NA	NA	NA	-0.327473532	0.023223391	-1.130236194	7.65139685188666e-18				0.2	LPO+E	No
MAT1A	MAT1A	-1.39	0.00164	-1.37	0.00171	-0.247402305	0.043575407	-0.52316675	4.53231242078892e-05	-0.795892376	4.003451839138e-11	-1.506357195	2.58733559565161e-37				0.0	LPO	No
NOX4	NOX4	-1.38	0.00107	-0.985	0.00436	NA	NA	NA	NA	0.748973106	0.028259902	1.339979673	1.26457304544284e-05				0.4	LPO	No
XRCC2	XRCC2	-1.37	0.0104	-1.11	0.0214	NA	NA	NA	NA	0.560716024	0.041196828	NA	NA				0.3	LPO	No
GATM	GATM	-1.27	0.00189	-1.25	0.00187	NA	NA	-0.255939547	0.042550944	-0.360994494	0.001828614	-1.089544229	1.44110335677824e-23				0.0	LPO	No
ALDOB	ALDOB	-1.25	0.00157	-1.23	0.00166	NA	NA	-0.264408892	0.047943784	-0.362809707	0.003136117	-1.051556707	4.07340043802741e-20				0.0	LPO	No
APOC2	APOC2	-1.25	0.00358	-1.38	0.00198	NA	NA	NA	NA	NA	NA	-0.588075028	1.13230396438676e-05				0.1	LPO+E	No
CD36	CD36	-1.22	0.00782	-0.801	0.039	0.378476671	0.001278104	0.355573658	0.005684785	0.406848599	0.000762459	NA	NA				0.4	LPO	No
CA9	CA9	-1.21	0.0046	-0.907	0.0143	NA	NA	NA	NA	0.835467285	0.039669283	1.963533565	4.8621593506196e-08				0.3	LPO	No
GLYCTK	GLYCTK	-1.21	0.0207	-1.33	0.0106	NA	NA	NA	NA	-0.287497206	0.033347551	-0.948494695	1.21327758118521e-14				0.1	LPO+E	No
UBE2C	UBE2C	-1.17	0.0024	-1.07	0.0029	NA	NA	0.822105859	0.040005906	0.892723592	0.018507245	NA	NA				0.1	LPO	No
TTR	TTR	-1.16	0.00826	-1.47	0.00211	NA	NA	-0.456811747	0.008249122	-0.55688462	0.000536651	-1.5343152	5.08743435045364e-24				0.3	LPO+E	No
ACAT2	ACAT2	-1.14	0.00294	-1.32	0.00152	NA	NA	NA	NA	NA	NA	-0.851366479	9.60585688318241e-07				0.2	LPO+E	No
IDH2	IDH2	-1.12	0.00102	-1.27	6e-04	NA	NA	NA	NA	NA	NA	-0.480602664	3.32886262538192e-06				0.2	LPO+E	No
SLC3A1	SLC3A1	-1.03	0.0045	-0.882	0.00848	NA	NA	NA	NA	-0.751455472	0.008083324	-0.710574773	0.006976425				0.1	LPO	No
FABP5	FABP5	-1.02	0.00131	-1.32	0.000379	1.247814308	0.000425978	1.63917717	7.66016795709808e-06	1.81186609	1.92423511903849e-07	1.903006138	6.39713870904947e-09				0.3	LPO+E	No
PGK1	PGK1	-1	0.00292	-0.979	0.00267	-0.20671731	0.000700667	-0.216615377	0.001132743	-0.161408724	0.011776631	-0.253485274	1.69547035645305e-05				0.0	LPO	No
TDO2	TDO2	-0.968	0.0161	-0.943	0.0139	-0.663604862	1.86464022884386e-07	-0.788505627	2.05152513304164e-08	-0.907701968	7.71668887908565e-12	-1.574941024	2.74282961069901e-34				0.0	LPO	No
AFMID	AFMID	-0.963	0.0014	-0.932	0.00157	NA	NA	NA	NA	-0.166653263	0.048587298	-0.664367217	5.14801954823404e-18				0.0	LPO	No
TF	TF	-0.941	0.00988	-0.739	0.0238	NA	NA	-0.318121633	0.017867852	-0.305849479	0.016207415	-0.882311945	2.88987817937781e-14				0.2	LPO	No
APOM	APOM	-0.939	0.0426	-0.962	0.0271	NA	NA	-0.423131797	0.000595288	-0.539912469	3.49434603844417e-06	-1.045858497	1.20722636910753e-20				0.0	LPO+E	No
ACAT1	ACAT1	-0.934	0.00391	-0.996	0.00251	NA	NA	-0.301406854	0.006813041	-0.417429	5.33755562980876e-05	-1.009839952	1.53808651748222e-24				0.1	LPO+E	No
LDHA	LDHA	-0.9	0.00294	-0.782	0.00505	-0.500339986	3.27618916410101e-06	-0.590121355	6.11257737607533e-07	-0.62612138	1.7572664418131e-08	-0.747333374	1.09639250252043e-12				0.1	LPO	No
HADH	HADH	-0.852	0.00294	-0.886	0.00216	NA	NA	-0.205818937	0.024571142	-0.266208433	0.001812098	-0.91487081	5.43356531243745e-29				0.0	LPO+E	No
UQCRQ	UQCRQ	-0.851	0.0218	-1.51	0.00118	NA	NA	NA	NA	NA	NA	-0.462532761	8.5386433940695e-06				0.7	LPO+E	Yes
ENO1	ENO1	-0.848	0.00157	-0.959	0.000892	NA	NA	NA	NA	NA	NA	-0.24864021	0.001737588				0.1	LPO+E	No
GAPDH	GAPDH	-0.811	0.000748	-1	0.000296	NA	NA	NA	NA	NA	NA	-0.194858636	0.017978915				0.2	LPO+E	No
ACAA2	ACAA2	-0.774	0.00169	-0.83	0.00114	NA	NA	NA	NA	-0.312654454	0.005310222	-0.948737847	9.91701110685112e-20				0.1	LPO+E	No
SDHC	SDHC	-0.772	0.0039	-0.904	0.00171	-0.163232492	0.012980856	-0.260573012	0.000211544	-0.31790769	1.45281979200734e-06	-0.686689908	4.51254525391829e-27				0.1	LPO+E	No
PFKL	PFKL	-0.771	0.000748	-0.865	0.000404	0.26117285	0.005209068	NA	NA	NA	NA	NA	NA				0.1	LPO+E	No
TYMS	TYMS	-0.769	0.0186	-0.667	0.0277	0.543752729	0.044655583	1.041219655	0.00011034	1.289498809	3.93127884056722e-07	1.091445804	6.48731129938787e-06				0.1	LPO	No
CAT	CAT	-0.766	0.0147	-0.584	0.0408	NA	NA	-0.249832871	0.038615635	-0.315911479	0.004744834	-1.148810106	1.08094654695271e-27				0.2	LPO	No
GPI	GPI	-0.765	0.00359	-0.745	0.00351	NA	NA	NA	NA	NA	NA	-0.158036507	0.032482975				0.0	LPO	No
ECHS1	ECHS1	-0.761	0.000856	-0.927	0.000343	NA	NA	NA	NA	NA	NA	-0.865199675	1.64446695785419e-16				0.2	LPO+E	No
HAAO	HAAO	-0.751	0.0186	-0.843	0.00859	NA	NA	-0.314780383	0.013926338	-0.553670345	2.86734601042259e-06	-1.261223972	4.01192570187888e-28				0.1	LPO+E	No
SEC13	SEC13	-0.744	0.00055	-0.874	0.000279	NA	NA	NA	NA	NA	NA	-0.17693687	0.0097444				0.1	LPO+E	No
NDUFS7	NDUFS7	-0.732	0.019	-0.976	0.00381	NA	NA	NA	NA	NA	NA	-0.278809339	0.00026576				0.2	LPO+E	No
APOA1	APOA1	-0.709	0.0257	-0.817	0.0104	NA	NA	NA	NA	NA	NA	-0.771761781	2.44916535035067e-08				0.1	LPO+E	No
DERA	DERA	-0.694	0.0154	-0.835	0.00505	-0.132879965	0.045664221	-0.239344994	0.000581549	-0.271960577	3.43389701574152e-05	-0.666021259	9.44991313477452e-26				0.1	LPO+E	No
ADK	ADK	-0.667	0.00241	-0.798	0.000998	NA	NA	-0.277871793	0.000507938	-0.293174109	0.000100241	-0.818823907	4.39474220454243e-29				0.1	LPO+E	No
UQCR10	UQCR10	-0.667	0.0233	-1.05	0.00211	NA	NA	NA	NA	NA	NA	-0.398943272	0.001449136				0.4	LPO+E	No
FTCD	FTCD	-0.658	0.00649	-0.615	0.0077	NA	NA	NA	NA	NA	NA	-1.009334065	1.38030061809066e-14				0.0	LPO	No
NDUFA2	NDUFA2	-0.654	0.0431	-1.19	0.00211	NA	NA	-0.319237421	0.002691891	-0.33304132	0.001017497	-0.663642306	3.52102113618785e-12				0.5	LPO+E	Yes
FAHD1	FAHD1	-0.636	0.00122	-0.738	0.000632	NA	NA	NA	NA	NA	NA	-0.452275631	6.70397538996617e-08				0.1	LPO+E	No
MGST3	MGST3	-0.62	0.0104	-0.986	0.000998	NA	NA	-0.156873083	0.01552023	-0.127671769	0.04213559	NA	NA				0.4	LPO+E	No
NDUFA1	NDUFA1	-0.585	0.0434	-1.13	0.0016	NA	NA	-0.236562341	0.015975411	-0.237587948	0.011357388	-0.3783151	1.18343519230412e-05				0.5	LPO+E	Yes
MPC2	MPC2	-0.564	0.0345	-0.914	0.00264	-0.186818963	0.009160478	-0.312884195	4.54587498732669e-05	-0.396515239	4.12574679381852e-08	-0.826434534	1.48287688657794e-31				0.4	LPO+E	No
GPX4	GPX4	-0.535	0.0221	-0.862	0.00186	NA	NA	NA	NA	NA	NA	-0.482506819	0.000393434				0.3	LPO+E	No
GART	GART	0.529	0.000311	0.579	0.000235	-0.121289899	0.02300516	-0.166636234	0.003325455	-0.217915755	4.36522899764814e-05	-0.27109811	6.02572423613921e-08				0.0	LPO+E	No
TBK1	TBK1	0.556	0.00979	0.779	0.00171	NA	NA	NA	NA	-0.137466503	0.032439224	NA	NA				0.2	LPO+E	No
STAT3	STAT3	0.568	0.000917	0.571	0.000903	-0.505726952	2.71832731326721e-07	-0.496553643	4.7997447806838e-06	-0.567460868	2.69855575780774e-08	-0.506320066	1.5090482645392e-07				0.0	LPO+E	No
VHL	VHL	0.574	0.00525	0.779	0.00114	-0.121178774	0.021791845	-0.126247025	0.026764754	-0.123339953	0.02360974	-0.112586364	0.027208891				0.2	LPO+E	No
ACAP2	ACAP2	0.605	0.0412	1.08	0.00196	-0.135131517	0.023686413	NA	NA	NA	NA	0.123371406	0.033255389				0.5	LPO+E	No
SERINC2	SERINC2	0.667	0.0123	0.618	0.0135	NA	NA	NA	NA	NA	NA	-0.2334856	0.015477513				0.0	LPO	No
MAT2A	MAT2A	0.692	0.00988	0.85	0.0029	-0.197353009	0.012039476	NA	NA	-0.231479842	0.004037017	NA	NA				0.2	LPO+E	No
PRKAB2	PRKAB2	0.698	0.0311	1.03	0.00361	0.216258771	0.028934825	NA	NA	NA	NA	-0.519560349	2.0395587540536e-08				0.3	LPO+E	No
RB1CC1	RB1CC1	0.706	0.00647	1.09	0.000783	-0.351111281	3.60638912161831e-08	-0.403594693	1.20728299061513e-08	-0.402475697	1.35212952339731e-09	-0.314552216	4.81111490803984e-07				0.4	LPO+E	No
CPT1A	CPT1A	0.714	0.0131	0.758	0.00817	-0.375920286	0.004121765	-0.348882102	0.015558318	-0.373760748	0.005975108	-0.462976371	0.000250098				0.0	LPO+E	No
INSR	INSR	0.717	0.0257	0.827	0.0103	-0.171768829	0.003118096	-0.229149041	0.000282113	-0.313832893	1.04087349160923e-07	-0.441183561	2.99689105977867e-15				0.1	LPO+E	No
DUOX2	DUOX2	0.739	0.025	1.02	0.004	NA	NA	NA	NA	NA	NA	1.701870861	3.19620602343775e-05				0.3	LPO+E	No
AOX1	AOX1	0.751	0.015	0.837	0.0074	-0.518267297	5.80806711068324e-05	-0.747809132	1.07131266283767e-07	-0.900165772	1.24341256872762e-11	-1.594720137	5.50672264288037e-35				0.1	LPO+E	No
NFKB2	NFKB2	0.76	0.00101	0.732	0.00108	NA	NA	NA	NA	NA	NA	0.379250025	0.000479017				0.0	LPO	No
CTSL	CTSL	0.769	0.00182	0.62	0.00421	NA	NA	NA	NA	-0.302728933	0.00181222	-0.768393426	3.24135129713934e-17				0.1	LPO	No
NFE2L2	NFE2L2	0.769	0.000342	0.979	0.000131	-0.591646289	1.17058364134852e-12	-0.526441105	1.31135826854675e-08	-0.576919381	3.91489296048879e-11	-0.50153567	8.37907541370347e-10				0.2	LPO+E	No
HIF3A	HIF3A	0.771	0.0122	0.829	0.00708	NA	NA	NA	NA	0.617108168	0.033028549	1.507668068	3.53364192366246e-09				0.1	LPO+E	No
SMAD3	SMAD3	0.785	0.0201	0.914	0.00801	NA	NA	NA	NA	-0.151406005	0.012036228	NA	NA				0.1	LPO+E	No
ODC1	ODC1	0.789	0.00758	0.793	0.00602	-0.432633776	0.000995054	-0.325145895	0.024776809	-0.384902363	0.004965245	-0.272881244	0.035710123				0.0	LPO+E	No
SREBF2	SREBF2	0.792	0.000642	0.759	0.000763	0.249345959	0.019791697	0.326825214	0.004525771	NA	NA	NA	NA				0.0	LPO	No
HK1	HK1	0.793	0.000748	0.653	0.00175	NA	NA	0.285723518	0.009139701	0.39749325	0.000107224	0.779513286	4.78320728135913e-16				0.1	LPO	No
CARD11	CARD11	0.824	0.0161	0.864	0.0103	NA	NA	0.419801637	0.024994901	0.882840546	2.65366887976157e-07	1.167635915	4.34394633388981e-13				0.0	LPO+E	No
CBL	CBL	0.868	0.00529	1.08	0.00173	NA	NA	0.216619827	0.006367898	0.283345937	0.000141047	0.498664919	8.2806223875434e-13				0.2	LPO+E	No
ACACB	ACACB	0.889	0.00294	1.09	0.00108	0.452297619	3.44966903911966e-05	NA	NA	NA	NA	-0.618290773	4.94822447612405e-09				0.2	LPO+E	No
PCK2	PCK2	0.904	0.000576	0.678	0.00181	NA	NA	NA	NA	-0.448573508	0.000329737	-1.161051295	1.13223609324643e-22				0.2	LPO	No
RUNX1	RUNX1	0.934	0.0167	0.989	0.0103	NA	NA	NA	NA	NA	NA	0.85482216	1.44339483671283e-13				0.1	LPO+E	No
SDSL	SDSL	0.941	0.00358	0.713	0.0113	NA	NA	NA	NA	NA	NA	-0.601164321	1.83552946374483e-05				0.2	LPO	No
FNIP2	FNIP2	0.95	0.00962	1.11	0.00356	-0.255546084	0.023326339	-0.444377676	0.000209287	-0.661146372	4.1313845541007e-09	-1.100854652	2.22492949744525e-24				0.2	LPO+E	No
HPRT1	HPRT1	0.99	0.00294	0.845	0.00573	-0.687310566	2.88132125176052e-11	-0.688630663	2.16892633541468e-09	-0.790047062	6.97748315791601e-13	-0.930339155	2.54448057045318e-19				0.1	LPO	No
ATF4	ATF4	1.02	0.000304	0.894	0.00049	NA	NA	NA	NA	-0.214992317	0.003706158	-0.2321995	0.000808934				0.1	LPO	No
PIK3CD	PIK3CD	1.02	0.00195	0.981	0.00211	0.35645683	0.004223381	0.497481341	0.000132815	0.597370477	1.23815153437459e-06	0.828154376	8.15381110899956e-13				0.0	LPO	No
PPARGC1A	PPARGC1A	1.03	0.0152	1.52	0.00181	-1.253447397	5.31495855539319e-09	-1.385130581	5.84866223774963e-09	-1.425260644	1.90975454117424e-10	-1.298793168	6.38606761029256e-10				0.5	LPO+E	No
NR2F1	NR2F1	1.05	0.00798	0.713	0.0408	NA	NA	0.232947202	0.009501977	0.400854969	1.58989142577663e-06	0.766060694	5.46197126399478e-22				0.3	LPO	No
CDA	CDA	1.1	0.0134	1.12	0.0103	NA	NA	-0.399952728	0.003824255	-0.512578001	9.22119187447771e-05	-0.992003162	4.14848371673771e-15				0.0	LPO+E	No
MYC	MYC	1.11	0.00122	0.612	0.017	-1.357021117	2.45349577381453e-08	-1.019881275	0.000172792	-0.748045349	0.00353841	NA	NA				0.5	LPO	No
TLR4	TLR4	1.11	0.00998	1.46	0.00211	0.165368552	0.041972522	NA	NA	NA	NA	NA	NA				0.4	LPO+E	No
CYP1A1	CYP1A1	1.18	0.0166	1.25	0.0099	-1.04465821	6.81288335622317e-05	-1.473149824	7.30052683664125e-07	-1.452653101	2.23531362215616e-07	-2.165547889	1.32322216669847e-14				0.1	LPO+E	No
MAP1LC3B	MAP1LC3B	1.19	0.000304	1.33	0.000186	-0.466363674	9.98830033955541e-06	-0.315435047	0.006986586	-0.235158975	0.038626259	NA	NA				0.1	LPO+E	No
CREB3L3	CREB3L3	1.23	0.000641	1.37	0.00036	-0.723770251	0.000234517	-0.708115904	0.001035798	-0.82968384	4.243111935878e-05	-1.088025336	1.11658571147298e-08				0.1	LPO+E	No
CACNB4	CACNB4	1.25	0.0131	1.84	0.00177	NA	NA	NA	NA	NA	NA	0.759600383	0.000789222				0.6	LPO+E	Yes
EGFR	EGFR	1.26	0.00249	1.39	0.00152	NA	NA	-0.343863019	4.96961185836108e-05	-0.451041461	1.3320138846324e-08	-0.779693422	1.54149428646252e-24				0.1	LPO+E	No
TIGAR	TIGAR	1.36	0.011	1.66	0.00322	NA	NA	NA	NA	0.385028329	0.01502135	0.420568948	0.004258661				0.3	LPO+E	No
GCLC	GCLC	1.41	0.000151	1.66	6.59e-05	-0.292456959	0.000292864	-0.397103606	6.60889518882212e-06	-0.505672809	1.12633306292931e-09	-0.952007221	6.51546962054664e-32				0.3	LPO+E	No
CA12	CA12	1.45	0.00107	1.45	0.000998	NA	NA	1.863712211	0.00107019	2.893587371	3.6326801970035e-08	3.067249571	6.13699424853551e-10				0.0	LPO+E	No
PTGS2	PTGS2	1.45	0.00264	1.51	0.00196	-0.67439886	0.029106546	NA	NA	NA	NA	0.727782818	0.009476603				0.1	LPO+E	No
SLC1A5	SLC1A5	1.48	0.00157	1.42	0.00177	NA	NA	NA	NA	0.418144783	0.002813049	0.757450767	3.50655481716664e-09				0.1	LPO	No
SHMT2	SHMT2	1.52	0.000156	1.32	0.000279	NA	NA	NA	NA	-0.281572936	0.000479793	-0.718019556	6.3765650812384e-21				0.2	LPO	No
PTGS1	PTGS1	1.57	0.0161	1.4	0.0214	0.482898228	0.000644968	0.660213032	7.64039260401705e-06	0.802688727	9.85677962253117e-09	0.760009062	9.12580235365726e-09				0.2	LPO	No
SLC3A2	SLC3A2	1.65	0.00012	1.64	0.000108	-0.307005805	5.38366742219236e-05	-0.288840449	0.000503531	-0.378044052	1.46656904396354e-06	-0.452148336	9.04652206840871e-10				0.0	LPO	No
PHGDH	PHGDH	1.69	0.000281	1.48	0.000404	NA	NA	NA	NA	-0.352683318	0.007087299	-0.982823069	7.99285282334448e-16				0.2	LPO	No
CYP1B1	CYP1B1	1.72	0.00921	1.28	0.0282	NA	NA	NA	NA	0.299505059	0.046078252	0.9371977	2.17517994054739e-12				0.4	LPO	No
TXNRD1	TXNRD1	1.74	0.00011	1.97	6.16e-05	NA	NA	NA	NA	NA	NA	0.178499477	0.019585837				0.2	LPO+E	No
PDK4	PDK4	2.05	0.000156	2.37	8.29e-05	NA	NA	-0.480750488	0.005170796	-0.490041047	0.002492626	-0.870197398	6.68913953893575e-09				0.3	LPO+E	No
HSD11B1	HSD11B1	2.1	0.00157	1.7	0.00382	NA	NA	-0.355388539	0.01335104	-0.397762094	0.003141663	-1.04440184	7.91042678849115e-17				0.4	LPO	No
SLC7A5	SLC7A5	2.16	0.000227	1.92	0.000343	0.637827065	7.29070632490796e-05	0.521327985	0.00233048	0.386954124	0.021451735	NA	NA				0.2	LPO	No
ASNS	ASNS	2.42	2.16e-05	2.54	1.33e-05	NA	NA	0.616171609	0.006111031	0.692812946	0.001109082	1.293642024	3.46357697045799e-11				0.1	LPO+E	No
ERN1	ERN1	2.44	0.000347	2.6	0.000287	-0.581320411	6.74504918886005e-07	-0.713031366	3.65816144940088e-08	-0.776546994	2.02549452772105e-10	-0.721358814	2.89108936212786e-10				0.2	LPO+E	No
MYCL	MYCL	2.73	0.000727	2.53	0.000956	NA	NA	NA	NA	NA	NA	-0.563177931	0.000454566				0.2	LPO	No
UPP1	UPP1	2.83	0.000613	2.69	0.000763	-0.707474597	7.97784700874049e-07	-0.675330889	1.95721202077427e-05	-0.649059188	1.41334747712142e-05	-0.40236228	0.004309259				0.1	LPO	No
PSAT1	PSAT1	2.88	2.16e-05	2.77	2.01e-05	-0.48601214	0.00011676	-0.591844438	1.82534513751066e-05	-0.698779605	7.82174591965937e-08	-1.503985934	9.0933761033735e-32				0.1	LPO	No
SLC7A11	SLC7A11	3.44	2.16e-05	3.85	1.33e-05	NA	NA	NA	NA	0.997246548	0.007048297	1.76322621	1.43710474455449e-07				0.4	LPO+E	No
NGFR	NGFR	3.75	0.000748	3.84	0.000694	NA	NA	NA	NA	NA	NA	0.408333474	0.000208594				0.1	LPO+E	No
