# Supplementary material for: Hormone correction of dysfunctional metabolic gene expression in stem cell-derived liver tissue
Source: Stem Cell Res Ther. 2025 Mar 11;16:130. doi: 10.1186/s13287-025-04238-0 (PMC11899078; doi:10.1186/s13287-025-04238-0)
Supplement: Supplementary file 12 — Additional file 12 [file 13287_2025_4238_MOESM12_ESM.csv]

	Gene	LPO	BYpvalue.x	LPO + E	BYpvalue.y	F0/F1	F0F1_pval	F2	F2_pval	F3	F3_pval	F4	F4_pval
ADH1C	ADH1C	-5.58	4.62e-06	-5.58	4.62e-06	NA	NA	-0.376459867	0.019366226	-0.502327092	0.00075801	-1.387167428	7.50244178143465e-23				0.0	LPO+E	No
CRP	CRP	-5.58	0.00074	-4.52	0.000585	NA	NA	NA	NA	-0.790352879	0.045620919	NA	NA				1.1	LPO	Yes
C9	C9	-5.18	0.00074	-6.4	0.00146	-0.828716793	1.54112314241266e-06	-1.016051101	7.51885948383562e-08	-1.064323256	1.97922203602301e-09	-1.42098127	2.98711654004754e-17				1.2	LPO+E	Yes
ARG1	ARG1	-4.44	0.000216	-4.28	0.000272	-0.325910782	0.003983866	-0.546848311	7.26287678551248e-06	-0.621190842	5.5682235190664e-08	-1.112703127	3.25700431044833e-24				0.2	LPO	No
CYP8B1	CYP8B1	-3.88	9e-04	-2.91	0.00146	-0.439378081	0.000102655	-0.50840464	4.06444047644136e-05	-0.474398771	4.63512827685755e-05	-1.181366658	3.33370662356845e-26				1.0	LPO	Yes
CFHR1	CFHR1	-3.46	0.000216	-3.53	0.000233	-0.734557438	0.013469246	-0.877518697	0.006088858	-0.802427939	0.008504602	-1.462475806	1.7649749006874e-07				0.1	LPO+E	No
SLC2A2	SLC2A2	-2.96	0.00516	-2.54	0.00817	-0.349516327	0.00056982	-0.470635416	2.00587409857733e-05	-0.526685086	3.45468238946676e-07	-1.162195044	5.31473386297956e-31				0.4	LPO	No
ADH4	ADH4	-2.9	0.00516	-3.26	0.00349	NA	NA	-0.416214676	0.027813568	-0.491939256	0.005263145	-1.668591589	2.49926803079753e-24				0.4	LPO+E	No
ADH6	ADH6	-2.72	0.00195	-2.69	0.00173	-0.315197767	0.026278804	-0.450791025	0.002939607	-0.567510637	5.71499720629689e-05	-1.557499432	2.61622068484033e-30				0.0	LPO	No
MKI67	MKI67	-2.66	0.00673	-3.42	0.00398	0.600505613	0.02373614	0.994959957	0.000211676	0.983559616	0.000122783	0.883983305	0.000278134				0.8	LPO+E	Yes
CCNA2	CCNA2	-2.54	9e-04	-2.05	0.00173	0.621651156	0.028459437	0.837661161	0.004169828	0.855476167	0.002177672	0.962380759	0.00021467				0.5	LPO	No
APCS	APCS	-2.52	0.00349	-2.41	0.00333	-0.351596825	0.005200476	-0.65044906	1.50151252445356e-06	-0.709051308	2.27922866347717e-08	-1.191206575	9.39992449101519e-23				0.1	LPO	No
LTB	LTB	-2.46	0.00116	-3.01	0.000728	NA	NA	0.796435286	0.001407516	1.341085839	7.96321549030247e-09	1.665917508	2.23250869935189e-14				0.6	LPO+E	Yes
CYP2C8	CYP2C8	-2.39	9e-04	-1.9	0.00173	-0.289750645	0.038347151	-0.524379705	0.000371167	-0.612748705	8.55662252703263e-06	-1.258240503	7.5406811085059e-22				0.5	LPO	No
KNG1	KNG1	-2.2	0.00649	-2.15	0.00588	NA	NA	-0.311010208	0.005114763	-0.368504318	0.00037408	-0.906155109	1.9099151319121e-20				0.1	LPO	No
C8A	C8A	-1.85	0.00279	-1.75	0.00269	-0.38089333	0.000208944	-0.5704623	3.42561902866596e-07	-0.697319016	4.07929675666738e-11	-1.203609164	6.99624285558338e-32				0.1	LPO	No
MMP7	MMP7	-1.85	0.00431	-2.4	0.00173	NA	NA	NA	NA	1.791621947	0.000256106	3.55117649	1.90445281062135e-15				0.6	LPO+E	Yes
C6	C6	-1.82	0.00342	-1.51	0.0058	-0.487948693	2.66003652503071e-06	-0.631541474	3.60208373634881e-08	-0.730552043	1.27833363860675e-11	-1.260146638	2.64624502836669e-33				0.3	LPO	No
KLKB1	KLKB1	-1.78	0.0035	-1.31	0.00943	NA	NA	-0.23085252	0.044156607	-0.349286826	0.000903828	-1.06229261	3.49492340486188e-26				0.5	LPO	No
APOH	APOH	-1.77	0.00296	-1.77	0.00269	-0.451332069	0.000903194	-0.577884538	9.07589705880166e-05	-0.579306775	2.85479088760038e-05	-1.214418322	2.16185102513983e-20				0.0	LPO+E	No
CD36	CD36	-1.75	0.00166	-1.22	0.004	0.378476671	0.001278104	0.355573658	0.005684785	0.406848599	0.000762459	NA	NA				0.5	LPO	Yes
RELN	RELN	-1.7	0.00436	-1.39	0.00734	NA	NA	NA	NA	-0.418899148	5.5779253796147e-05	-1.127670104	3.11914967522416e-29				0.3	LPO	No
FBP1	FBP1	-1.65	0.00074	-1.79	0.000585	NA	NA	-0.288265644	0.048171131	-0.369715495	0.006206848	-0.96459149	1.02387431074911e-14				0.1	LPO+E	No
GCNT1	GCNT1	-1.55	0.00116	-1.32	0.00179	0.305628193	0.037375945	0.370589679	0.014762528	0.386917235	0.007652231	NA	NA				0.2	LPO	No
FGG	FGG	-1.43	0.00599	-1.61	0.00301	-0.821392711	5.10658658708472e-07	-0.917667877	3.0660629571554e-07	-0.945096099	1.97334135041576e-08	-1.076094193	1.35380644407629e-11				0.2	LPO+E	No
TEK	TEK	-1.41	0.00286	-1.43	0.00226	0.218215375	0.013963247	NA	NA	NA	NA	NA	NA				0.0	LPO+E	No
ALDOB	ALDOB	-1.39	0.00166	-1.43	0.00173	NA	NA	-0.264408892	0.047943784	-0.362809707	0.003136117	-1.051556707	4.07340043802741e-20				0.0	LPO+E	No
APOC2	APOC2	-1.39	0.0117	-1.63	0.00445	NA	NA	NA	NA	NA	NA	-0.588075028	1.13230396438676e-05				0.2	LPO+E	No
FAP	FAP	-1.36	0.00349	-1.1	0.0064	NA	NA	1.981265423	1.73674073959285e-05	3.067709305	1.22220620061885e-12	4.441205604	1.53464141766544e-27				0.3	LPO	No
SLC37A4	SLC37A4	-1.36	0.000416	-1.29	0.000585	-0.249505491	0.003220058	-0.431712646	2.33706020279333e-06	-0.56166347	9.07362136438796e-11	-0.978339781	3.73341204612672e-31				0.1	LPO	No
APOC3	APOC3	-1.35	0.0113	-1.56	0.00423	NA	NA	NA	NA	-0.327473532	0.023223391	-1.130236194	7.65139685188666e-18				0.2	LPO+E	No
SLC25A10	SLC25A10	-1.34	0.00516	-1.62	0.00256	0.540235536	0.001598265	NA	NA	NA	NA	-0.528737038	0.001794563				0.3	LPO+E	No
PCCB	PCCB	-1.29	0.00269	-1.37	0.00173	NA	NA	-0.196701028	0.047053082	-0.233575332	0.011635879	-0.722925448	3.24135129713934e-17				0.1	LPO+E	No
CPB2	CPB2	-1.27	0.00733	-1.2	0.0079	-0.441113628	1.29729335997875e-05	-0.615497733	3.39166280619741e-08	-0.635502199	1.17969246120563e-09	-1.212812654	1.07800634841662e-32				0.1	LPO	No
LIPA	LIPA	-1.27	0.00166	-1.05	0.00278	NA	NA	NA	NA	NA	NA	-0.385849073	0.000491656				0.2	LPO	No
SKP2	SKP2	-1.26	0.00286	-1.15	0.00311	0.246350861	0.003404373	NA	NA	NA	NA	-0.377073414	3.16348402070705e-06				0.1	LPO	No
ACTA2	ACTA2	-1.25	0.00478	-1.42	0.00261	-0.497976964	0.008918423	NA	NA	NA	NA	1.031749972	4.77553374062308e-09				0.2	LPO+E	No
MAF	MAF	-1.21	0.00286	-0.959	0.00609	0.192643585	0.017908899	NA	NA	NA	NA	NA	NA				0.3	LPO	No
PRAP1	PRAP1	-1.2	0.0114	-1.43	0.00403	NA	NA	NA	NA	NA	NA	-0.733393762	5.33337908630151e-07				0.2	LPO+E	No
FABP5	FABP5	-1.19	0.00252	-1.59	0.000728	1.247814308	0.000425978	1.63917717	7.66016795709808e-06	1.81186609	1.92423511903849e-07	1.903006138	6.39713870904947e-09				0.4	LPO+E	No
CFH	CFH	-1.13	0.00279	-0.938	0.00403	-0.207368756	0.018113068	-0.360203737	0.000119036	-0.396639728	5.90406824878283e-06	-0.67311528	4.75136054690945e-16				0.2	LPO	No
EPHX2	EPHX2	-1.13	0.00863	-1.06	0.00941	NA	NA	NA	NA	-0.305728311	0.003651488	-1.023345137	5.89003144296882e-25				0.1	LPO	No
FGA	FGA	-1.12	0.0185	-1.13	0.0133	-0.813169845	2.29052676256332e-07	-0.919737915	1.00185298466462e-07	-0.940538667	6.52073463528286e-09	-1.076301972	2.14554187878258e-12				0.0	LPO+E	No
C8B	C8B	-1.11	0.0127	-0.986	0.0169	-0.35058412	0.00091361	-0.526022675	4.30473874525387e-06	-0.649945977	1.54752645012194e-09	-1.167208544	3.31807289108794e-29				0.1	LPO	No
TNFSF10	TNFSF10	-1.11	0.00286	-0.917	0.00468	0.236624207	0.048342518	NA	NA	NA	NA	-0.689076154	5.77199750301797e-10				0.2	LPO	No
HADH	HADH	-1.09	0.00214	-1.13	0.00173	NA	NA	-0.205818937	0.024571142	-0.266208433	0.001812098	-0.91487081	5.43356531243745e-29				0.0	LPO+E	No
GREM1	GREM1	-1.07	0.0211	-1.01	0.0205	-0.668984355	0.038612155	NA	NA	NA	NA	NA	NA				0.1	LPO	No
LIPC	LIPC	-1.05	0.00649	-1.11	0.00405	NA	NA	NA	NA	-0.309130653	0.039597391	-1.085184103	1.92956619127031e-15				0.1	LPO+E	No
C4BPA	C4BPA	-1	0.00863	-0.996	0.00696	-0.599786549	1.10552959774914e-06	-0.721957214	9.54220826917148e-08	-0.838747246	4.80161645345422e-11	-1.317026993	4.5500379627191e-27				0.0	LPO	No
CYP27A1	CYP27A1	-0.97	0.00625	-1.03	0.00395	NA	NA	-0.241489541	0.041130935	-0.41045572	0.000142202	-0.99982491	2.09631032236075e-22				0.1	LPO+E	No
CFI	CFI	-0.969	0.00349	-0.735	0.00946	-0.315271274	0.000729038	-0.464133033	4.5579178477237e-06	-0.499928978	1.48040678094374e-07	-0.9448363	4.36837364544243e-25				0.2	LPO	No
FGB	FGB	-0.968	0.0326	-1.14	0.0106	-0.724568017	6.55819988305244e-06	-0.850811111	1.38043523165996e-06	-0.866480484	1.56478497047568e-07	-0.98710789	2.4809065694688e-10				0.2	LPO+E	No
PLG	PLG	-0.94	0.0124	-0.851	0.0148	-0.351634891	0.001856723	-0.515552152	2.48968430806171e-05	-0.564248808	8.19769506548654e-07	-1.167769893	2.40275003082553e-26				0.1	LPO	No
APOA1	APOA1	-0.897	0.0097	-1.02	0.00405	NA	NA	NA	NA	NA	NA	-0.771761781	2.44916535035067e-08				0.1	LPO+E	No
CAT	CAT	-0.888	0.00733	-0.821	0.00866	NA	NA	-0.249832871	0.038615635	-0.315911479	0.004744834	-1.148810106	1.08094654695271e-27				0.1	LPO	No
APOA2	APOA2	-0.879	0.0493	-1.2	0.00813	NA	NA	NA	NA	NA	NA	-0.743740796	6.86002595607375e-10				0.3	LPO+E	No
HMOX1	HMOX1	-0.844	0.0234	-0.969	0.00943	NA	NA	NA	NA	-0.395613832	0.004126111	-0.911523794	1.75094053446853e-12				0.1	LPO+E	No
ACAA2	ACAA2	-0.838	0.00645	-0.937	0.00328	NA	NA	NA	NA	-0.312654454	0.005310222	-0.948737847	9.91701110685112e-20				0.1	LPO+E	No
LOXL4	LOXL4	-0.836	0.0185	-0.909	0.00946	NA	NA	0.957813161	0.007394215	1.444495841	1.33271410873521e-05	2.127679772	7.46417305762707e-12				0.1	LPO+E	No
TGFB1I1	TGFB1I1	-0.806	0.0045	-0.852	0.00301	NA	NA	NA	NA	0.471341105	0.003540687	1.131963219	1.51387825236735e-14				0.0	LPO+E	No
TXN2	TXN2	-0.793	0.00338	-0.888	0.00181	NA	NA	-0.204822264	0.035206489	-0.28586541	0.001604905	-0.628499861	1.26841519330721e-13				0.1	LPO+E	No
ADAM9	ADAM9	-0.783	0.00286	-0.534	0.011	-0.235987322	0.027229352	NA	NA	NA	NA	0.562417903	1.20173703372592e-08				0.2	LPO	No
NDUFA1	NDUFA1	-0.777	0.0148	-1.25	0.00173	NA	NA	-0.236562341	0.015975411	-0.237587948	0.011357388	-0.3783151	1.18343519230412e-05				0.5	LPO+E	No
UBE2N	UBE2N	-0.754	0.0334	-0.729	0.0289	-0.200613861	0.003871604	-0.176274259	0.019940511	-0.147533847	0.044562262	NA	NA				0.0	LPO	No
ATOX1	ATOX1	-0.751	0.0168	-1.2	0.00182	0.209641744	0.005150086	0.199578939	0.013010626	0.186283168	0.016032999	NA	NA				0.4	LPO+E	No
NDUFC1	NDUFC1	-0.741	0.0273	-1.05	0.004	NA	NA	NA	NA	NA	NA	-0.38789974	8.911120597085e-05				0.3	LPO+E	No
PROS1	PROS1	-0.73	0.0157	-0.547	0.0481	-0.424956005	2.02666814871025e-06	-0.50890451	2.4166741884937e-07	-0.476772034	2.55735196498899e-07	-0.766564292	3.00709054479609e-18				0.2	LPO	No
HSBP1	HSBP1	-0.719	0.0382	-0.678	0.0364	NA	NA	NA	NA	NA	NA	-0.130919172	0.031312093				0.0	LPO	No
CASP6	CASP6	-0.712	0.00536	-0.606	0.00941	NA	NA	NA	NA	NA	NA	-0.160263036	0.030596049				0.1	LPO	No
PDHA1	PDHA1	-0.603	0.018	-0.65	0.00943	NA	NA	NA	NA	NA	NA	-0.303950938	9.75307612856409e-08				0.0	LPO+E	No
YWHAB	YWHAB	-0.558	0.00634	-0.628	0.00311	-0.130236915	0.014980282	NA	NA	NA	NA	NA	NA				0.1	LPO+E	No
SERPINH1	SERPINH1	-0.531	0.0097	-0.625	0.00373	NA	NA	NA	NA	0.315105334	0.005561306	0.488811143	2.86543747778647e-06				0.1	LPO+E	No
CTBP2	CTBP2	0.527	0.00074	0.552	0.000612	NA	NA	NA	NA	0.210459055	0.025958167	0.770531497	2.25870046934117e-19				0.0	LPO+E	No
CPT1A	CPT1A	0.579	0.0286	0.621	0.0148	-0.375920286	0.004121765	-0.348882102	0.015558318	-0.373760748	0.005975108	-0.462976371	0.000250098				0.0	LPO+E	No
PTPN12	PTPN12	0.619	0.0112	0.936	0.00173	NA	NA	NA	NA	NA	NA	0.411433545	2.21617108650532e-08				0.3	LPO+E	No
CXCL16	CXCL16	0.626	0.00625	0.728	0.00278	NA	NA	NA	NA	NA	NA	-0.383315957	4.68225383738119e-05				0.1	LPO+E	No
MFAP3	MFAP3	0.628	0.00863	0.626	0.00699	NA	NA	0.14489035	0.027991778	0.177512778	0.00422839	0.175196727	0.002618899				0.0	LPO	No
ICAM1	ICAM1	0.648	0.00634	0.696	0.00387	-0.496752076	0.001660811	NA	NA	NA	NA	NA	NA				0.0	LPO+E	No
PRKCA	PRKCA	0.726	0.0234	0.956	0.00469	NA	NA	NA	NA	NA	NA	-0.257252678	7.38085048327661e-06				0.2	LPO+E	No
ANGPTL4	ANGPTL4	0.735	0.00516	0.674	0.00609	-0.655646496	0.003792286	-0.981050824	7.15455959555509e-05	-0.948175402	5.36638027838563e-05	-1.057577078	1.52848258859995e-06				0.1	LPO	No
OGT	OGT	0.739	0.046	1.15	0.00405	NA	NA	NA	NA	0.139157403	0.03905607	0.347584965	1.24502110050002e-08				0.4	LPO+E	No		log2FC	FC
ATF4	ATF4	0.768	0.00106	0.654	0.00173	NA	NA	NA	NA	-0.214992317	0.003706158	-0.2321995	0.000808934				0.1	LPO	No		0.4	1.319507911
FNIP2	FNIP2	0.772	0.0435	0.987	0.00956	-0.255546084	0.023326339	-0.444377676	0.000209287	-0.661146372	4.1313845541007e-09	-1.100854652	2.22492949744525e-24				0.2	LPO+E	No
ACSM3	ACSM3	0.782	0.0104	0.978	0.0031	NA	NA	-0.238993959	0.017473268	-0.364558478	9.11321549790996e-05	-0.755317921	1.21093244966768e-17				0.2	LPO+E	No
SIRT1	SIRT1	0.805	0.0272	1.11	0.00417	-0.391527108	1.00599154502557e-07	-0.475954141	5.2481244122432e-09	-0.576498259	1.3915060162241e-13	-0.558725319	1.1347890385972e-14				0.3	LPO+E	No
GPC4	GPC4	0.818	0.0376	0.929	0.0143	NA	NA	0.870640188	0.000424613	1.503199899	8.04227216979855e-11	2.341644578	1.84967400802592e-26				0.1	LPO+E	No
SRC	SRC	0.853	0.00286	0.806	0.00301	0.27003529	0.035025298	0.523833296	5.61397865604284e-05	0.672580721	4.7475303926075e-08	0.778218023	1.81999654259122e-11				0.0	LPO	No
HSP90AA1	HSP90AA1	0.918	0.00286	1.05	0.00173	-0.372015681	0.001007618	-0.349548199	0.004945133	-0.333680818	0.004579896	-0.292346525	0.008767199				0.1	LPO+E	No
HKDC1	HKDC1	0.982	0.0035	1.29	0.00146	NA	NA	1.766630651	0.000208721	2.240040047	5.88753441151028e-07	3.111093988	2.04515807270881e-13				0.3	LPO+E	No
TLR4	TLR4	1.01	0.0097	1.41	0.00192	0.165368552	0.041972522	NA	NA	NA	NA	NA	NA				0.4	LPO+E	No
CD44	CD44	1.02	0.00286	1.01	0.00269	NA	NA	0.305029583	0.020801765	0.522401647	1.78279669871296e-05	0.860762707	6.88009567425235e-14				0.0	LPO	No
CASP4	CASP4	1.06	0.00516	0.829	0.0129	-0.276232293	0.010868931	NA	NA	NA	NA	NA	NA				0.2	LPO	No
MET	MET	1.07	0.00464	1.43	0.00173	-0.3499526	2.38105831663763e-05	-0.500620869	4.01616078847408e-08	-0.61560777	1.10833016641315e-12	-0.982415366	7.70780561545834e-32				0.4	LPO+E	No
EGFR	EGFR	1.11	0.0118	1.35	0.00392	NA	NA	-0.343863019	4.96961185836108e-05	-0.451041461	1.3320138846324e-08	-0.779693422	1.54149428646252e-24				0.2	LPO+E	No
EPAS1	EPAS1	1.15	0.00349	1.24	0.00226	-0.325044871	2.96458561835143e-06	-0.407552271	1.05593469931642e-07	-0.484940502	2.04872935174062e-11	-0.364546025	8.26095692708934e-08				0.1	LPO+E	No
NOTCH1	NOTCH1	1.15	0.0388	1.26	0.0173	0.419456527	8.56383312271613e-06	0.409026827	7.21407193484693e-05	0.350753222	0.000336205	0.369053479	6.0409059062388e-05				0.1	LPO+E	No
OAS1	OAS1	1.18	0.00395	1.12	0.00395	0.561229413	0.000493422	0.576088389	0.000794947	0.399833006	0.017362523	NA	NA				0.1	LPO	No
PELI2	PELI2	1.21	0.00692	1.63	0.00178	-0.666018167	1.44635903502838e-07	-0.522318492	0.000180847	-0.31302213	0.020284191	0.298903435	0.015035338				0.4	LPO+E	No
EGR1	EGR1	1.28	0.00286	1.5	0.00173	-2.710333079	3.97064154666529e-11	-2.11519449	3.20233635773858e-06	-1.896111037	8.91037639788382e-06	-1.157772284	0.004339033				0.2	LPO+E	No
CAPN5	CAPN5	1.29	0.00258	1.39	0.00173	0.215997326	0.034347273	NA	NA	NA	NA	-0.627059163	5.46471074005568e-11				0.1	LPO+E	No
CYP1A1	CYP1A1	1.33	0.0128	1.34	0.00974	-1.04465821	6.81288335622317e-05	-1.473149824	7.30052683664125e-07	-1.452653101	2.23531362215616e-07	-2.165547889	1.32322216669847e-14				0.0	LPO+E	No
PTGS2	PTGS2	1.36	0.00286	1.38	0.00239	-0.67439886	0.029106546	NA	NA	NA	NA	0.727782818	0.009476603				0.0	LPO+E	No
ARHGEF2	ARHGEF2	1.56	0.000813	1.64	0.000612	0.310395008	0.000836577	0.498917795	3.90297662017883e-07	0.604755956	1.03674430145194e-10	0.868975585	1.44021742308639e-22				0.1	LPO+E	No
NRIP3	NRIP3	1.57	0.00408	1.33	0.00713	NA	NA	NA	NA	1.090731863	0.002651427	1.262268593	0.000194629				0.2	LPO	No
RAC2	RAC2	1.68	0.00904	1.77	0.00564	NA	NA	0.550330798	0.000711707	0.764542742	6.01469994522126e-07	0.922742693	1.39787680783593e-10				0.1	LPO+E	No
IL18R1	IL18R1	1.9	0.00252	1.9	0.00185	-0.350061313	0.000632493	-0.374769013	0.000732635	-0.448035116	2.02779674958785e-05	NA	NA				0.0	LPO+E	No
IL1B	IL1B	2.15	5e-04	1.99	0.000612	NA	NA	NA	NA	0.597286232	0.043725159	0.707623803	0.009183386				0.2	LPO	No
AKR1B10	AKR1B10	2.2	0.00145	2.05	0.00173	NA	NA	2.548638799	0.000646899	3.315928246	2.61603183446681e-06	4.037971433	1.46062024152631e-09				0.2	LPO	No
ERN1	ERN1	2.23	0.00188	2.64	0.000978	-0.581320411	6.74504918886005e-07	-0.713031366	3.65816144940088e-08	-0.776546994	2.02549452772105e-10	-0.721358814	2.89108936212786e-10				0.4	LPO+E	No
DLL4	DLL4	2.24	0.0211	2.5	0.00943	0.363716385	0.013901258	NA	NA	NA	NA	0.345688783	0.013388044				0.3	LPO+E	No
HSD11B1	HSD11B1	2.39	0.00349	1.65	0.0158	NA	NA	-0.355388539	0.01335104	-0.397762094	0.003141663	-1.04440184	7.91042678849115e-17				0.7	LPO	Yes
TRIB3	TRIB3	3.14	0.000147	3.13	0.000152	-0.396646879	0.015750311	NA	NA	-0.438411441	0.009586283	-0.452208202	0.004097098				0.0	LPO	No
