# Supplementary material for: Hormone correction of dysfunctional metabolic gene expression in stem cell-derived liver tissue
Source: Stem Cell Res Ther. 2025 Mar 11;16:130. doi: 10.1186/s13287-025-04238-0 (PMC11899078; doi:10.1186/s13287-025-04238-0)
Supplement: Supplementary file 13 — Additional file 13 [file 13287_2025_4238_MOESM13_ESM.csv]

	Gene	LPO	BYpvalue.x	LPO + E	BYpvalue.y	F0/F1	F0F1_pval	F2	F2_pval	F3	F3_pval	F4	F4_pval				abs
ADH1C	ADH1C	-6.38	0.00011	-5.87	0.000131	NA	NA	-0.592970907	0.032823811	-0.617296332	0.013247769	-1.294771584	6.84821489873655e-09				0.5	LPO	Yes		1.4
OTC	OTC	-5.43	0.00294	-4.81	0.00378	NA	NA	NA	NA	NA	NA	-0.684260464	2.26990005469554e-05				0.6	LPO	Yes		1.5
AGXT2	AGXT2	-4.52	0.0319	-4.48	0.0241	NA	NA	-0.520577213	0.007218673	-0.614191296	0.000446352	-1.17404576	1.55174490333344e-12				0.0	LPO	FALSE		1.0
ARG1	ARG1	-4.3	0.00011	-4.19	0.000105	NA	NA	-0.633513539	0.000585325	-0.729478188	1.07854494931331e-05	-1.279262353	1.09178709380828e-14				0.1	LPO	FALSE		1.1
ADH4	ADH4	-4.26	0.00258	-3.43	0.00234	NA	NA	NA	NA	NA	NA	-1.487512891	1.63127540648215e-08				0.8	LPO	Yes		1.8
RAD51	RAD51	-4.03	0.00186	-1.99	0.00336	NA	NA	1.027942591	0.045468223	0.999550241	0.035481418	0.988374081	0.029015503				2.0	LPO	Yes		4.1
CYP8B1	CYP8B1	-3.82	0.000209	-3.05	0.000316	-0.360128424	0.043733057	-0.530469969	0.00563546	-0.412635445	0.018497801	-1.173188497	2.75121594310059e-12				0.8	LPO	Yes		1.7
HJURP	HJURP	-3.69	0.00146	-2.29	0.0114	NA	NA	1.631122313	0.003198285	1.41995352	0.006284146	1.199873358	0.017692866				1.4	LPO	Yes		2.6
PKLR	PKLR	-3.48	0.00294	-2.72	0.00859	NA	NA	NA	NA	NA	NA	-0.899185742	3.38548485646355e-05				0.8	LPO	Yes		1.7
RRM2	RRM2	-3.31	0.000209	-3.13	0.000279	NA	NA	1.088755897	0.010408566	0.99641393	0.012758958	NA	NA				0.2	LPO	FALSE		1.1
INMT	INMT	-3.14	0.000208	-2.79	0.000296	NA	NA	0.591472501	0.023957558	0.943684902	6.29209776967161e-05	1.648776052	5.49826050408032e-14				0.4	LPO	FALSE		1.3
CYP4A22	CYP4A22	-2.9	0.00227	-1.56	0.0123	NA	NA	NA	NA	-0.469678618	0.034024688	-1.435110815	8.50394669551334e-12				1.3	LPO	Yes		2.5
CPS1	CPS1	-2.89	0.000576	-2.47	0.00102	NA	NA	-0.582510331	0.004936698	-0.699594091	0.00015833	-1.356745966	1.16424476724564e-13				0.4	LPO	FALSE		1.3
KIF2C	KIF2C	-2.81	0.00504	-2.3	0.00923	1.104693334	0.025433435	1.382343526	0.006876268	1.437140768	0.002321195	1.305097418	0.004089103				0.5	LPO	Yes		1.4
S100A1	S100A1	-2.7	0.000576	-3.18	0.000296	NA	NA	NA	NA	-0.754210115	0.048324253	NA	NA				0.5	LPO+E	FALSE		1.4
CLSPN	CLSPN	-2.61	0.0048	-1.84	0.011	0.977444831	0.025291351	1.439073581	0.001018115	1.554870102	0.00012979	1.460732822	0.0001468				0.8	LPO	Yes		1.7
CDCA8	CDCA8	-2.58	0.0062	-1.7	0.0195	1.189545833	0.008756451	1.677643713	0.00033543	1.810816023	2.78569030002596e-05	1.568671434	0.000150839				0.9	LPO	Yes		1.8
AGXT	AGXT	-2.51	0.000748	-2.33	0.000998	NA	NA	NA	NA	-0.387825203	0.044847913	-0.962651721	6.92229553918587e-08				0.2	LPO	FALSE		1.1
BUB1B	BUB1B	-2.48	0.00294	-1.76	0.0127	1.218720527	0.0115649	1.840392123	0.000177675	1.791298531	8.94224975216007e-05	1.72623939	6.74139119232183e-05				0.7	LPO	Yes		1.6
MYBL2	MYBL2	-2.45	0.00886	-2.21	0.0111	1.251682465	0.025009595	1.703337451	0.003145488	1.928276313	0.000262837	2.045798043	4.53141930165024e-05				0.2	LPO	FALSE		1.2
ADH6	ADH6	-2.44	0.00157	-2.11	0.00252	NA	NA	-0.531943494	0.033325293	-0.523411058	0.019964629	-1.410673645	6.09281061440252e-13				0.3	LPO	FALSE		1.3
CCNA2	CCNA2	-2.29	0.000342	-1.98	0.000694	0.905898901	0.041783084	1.453160378	0.001018115	1.2998644	0.001834363	1.378879023	0.000437497				0.3	LPO	FALSE		1.2
CCNB2	CCNB2	-2.1	0.00602	-2.24	0.00371	NA	NA	1.348957758	0.007949399	1.171209954	0.013937174	1.002281855	0.030671817				0.1	LPO+E	FALSE		1.1
SLC2A5	SLC2A5	-2.09	0.0475	-2.9	0.0077	NA	NA	NA	NA	1.363273818	0.014158052	1.360478471	0.010727957				0.8	LPO+E	Yes		1.8
BUB1	BUB1	-2.08	0.000342	-1.55	0.000931	NA	NA	1.399264687	0.005075483	1.39426187	0.002682439	1.362486665	0.00175414				0.5	LPO	Yes		1.4
OAT	OAT	-2.08	0.000156	-2.06	0.000149	-0.869003336	0.00060419	-1.507787495	1.23003026003289e-07	-1.699644968	1.39631036402438e-10	-2.02855171	1.18578135231014e-14				0.0	LPO	FALSE		1.0
DDC	DDC	-2.05	0.000208	-2.21	0.000141	NA	NA	NA	NA	NA	NA	-0.822400985	3.73376050638617e-07				0.2	LPO+E	FALSE		1.1
LTB	LTB	-2	0.000772	-2.07	0.000761	NA	NA	1.110014892	0.001991246	1.600193331	1.23910745538488e-06	1.880960609	8.31672291720188e-10				0.1	LPO+E	FALSE		1.0
SPIB	SPIB	-1.97	0.0161	-2.17	0.00894	NA	NA	NA	NA	1.137210539	0.019885222	1.586335747	0.000452392				0.2	LPO+E	FALSE		1.1
RAD51AP1	RAD51AP1	-1.94	0.00157	-1.9	0.00169	NA	NA	0.929724835	0.035734071	1.016931928	0.012277458	1.062680981	0.005361179				0.0	LPO	FALSE		1.0
RGN	RGN	-1.9	0.00525	-2.04	0.00325	NA	NA	NA	NA	-0.41219782	0.00611431	-1.014910205	1.57119769722295e-13				0.1	LPO+E	FALSE		1.1
PLK1	PLK1	-1.86	0.00107	-1.57	0.00177	0.809351643	0.01547964	0.935347899	0.006125085	0.910460497	0.004487859	0.911350158	0.001933005				0.3	LPO	FALSE		1.2
FOXM1	FOXM1	-1.83	0.026	-2.46	0.00496	NA	NA	1.508346546	0.00773313	1.563188829	0.002989293	1.186753439	0.020767367				0.6	LPO+E	Yes		1.5
FANCD2	FANCD2	-1.75	0.00439	-1.15	0.0258	0.671571675	0.009171951	0.990498458	0.00014234	1.238273126	3.29800152322788e-07	1.288652706	1.79787489713708e-08				0.6	LPO	Yes		1.5
RBKS	RBKS	-1.74	0.000311	-1.81	0.000279	NA	NA	NA	NA	NA	NA	-0.605368565	1.69440496094707e-06				0.1	LPO+E	FALSE		1.0
GLUD1	GLUD1	-1.71	0.000342	-1.6	0.000404	NA	NA	-0.365021654	0.029583295	-0.359711514	0.01714217	-0.993310786	1.88118621337351e-12				0.1	LPO	FALSE		1.1
CENPA	CENPA	-1.69	0.0123	-1.35	0.0238	NA	NA	1.495146597	0.013567416	NA	NA	1.118433038	0.041796072				0.3	LPO	FALSE		1.3
PAH	PAH	-1.68	0.00211	-1.46	0.00346	NA	NA	NA	NA	-0.336921529	0.01134457	-0.850563089	1.36314653571675e-11				0.2	LPO	FALSE		1.2
SHMT1	SHMT1	-1.63	0.00083	-1.47	0.00114	NA	NA	NA	NA	NA	NA	-0.862560874	7.5279262424506e-09				0.2	LPO	FALSE		1.1
EHHADH	EHHADH	-1.6	0.00444	-1.12	0.0163	NA	NA	NA	NA	NA	NA	-0.912871095	3.24903274285541e-10				0.5	LPO	FALSE		1.4
WNT2	WNT2	-1.5	0.00826	-1.44	0.00801	0.979335835	0.028267084	1.016297185	0.027252739	1.078904593	0.01139653	NA	NA				0.1	LPO	FALSE		1.0
FBP1	FBP1	-1.44	0.000748	-1.77	0.000296	NA	NA	NA	NA	-0.4659861	0.022070052	-1.077179274	2.63338990403211e-08				0.3	LPO+E	FALSE		1.3
APOC3	APOC3	-1.4	0.00164	-1.56	0.000968	NA	NA	NA	NA	NA	NA	-1.169906911	1.23090736679502e-08				0.2	LPO+E	FALSE		1.1
MAT1A	MAT1A	-1.39	0.00164	-1.37	0.00171	NA	NA	-0.513420631	0.013679368	-0.705507031	0.000135818	-1.30159319	1.07511746682336e-13				0.0	LPO	FALSE		1.0
NOX4	NOX4	-1.38	0.00107	-0.985	0.00436	NA	NA	NA	NA	NA	NA	1.056882504	0.022027796				0.4	LPO	FALSE		1.3
GATM	GATM	-1.27	0.00189	-1.25	0.00187	NA	NA	NA	NA	-0.365351235	0.038118113	-0.974685467	8.04897117602098e-10				0.0	LPO	FALSE		1.0
ALDOB	ALDOB	-1.25	0.00157	-1.23	0.00166	NA	NA	NA	NA	NA	NA	-1.092882142	2.35682017663716e-09				0.0	LPO	FALSE		1.0
APOC2	APOC2	-1.25	0.00358	-1.38	0.00198	NA	NA	NA	NA	NA	NA	-0.56848214	0.002910608				0.1	LPO+E	FALSE		1.1
CD36	CD36	-1.22	0.00782	-0.801	0.039	NA	NA	NA	NA	0.349205554	0.041000593	NA	NA				0.4	LPO	FALSE		1.3
CA9	CA9	-1.21	0.0046	-0.907	0.0143	NA	NA	NA	NA	NA	NA	1.509745109	0.007036832				0.3	LPO	FALSE		1.2
GLYCTK	GLYCTK	-1.21	0.0207	-1.33	0.0106	NA	NA	NA	NA	NA	NA	-0.540496735	0.002330113				0.1	LPO+E	FALSE		1.1
UBE2C	UBE2C	-1.17	0.0024	-1.07	0.0029	NA	NA	1.461062347	0.015821832	1.341673193	0.016987715	NA	NA				0.1	LPO	FALSE		1.1
TTR	TTR	-1.16	0.00826	-1.47	0.00211	NA	NA	-0.599278838	0.036556422	-0.541647898	0.03723701	-1.464304599	5.53428477677671e-10				0.3	LPO+E	FALSE		1.2
ACAT2	ACAT2	-1.14	0.00294	-1.32	0.00152	NA	NA	NA	NA	NA	NA	-0.672304257	0.010066538				0.2	LPO+E	FALSE		1.1
SLC3A1	SLC3A1	-1.03	0.0045	-0.882	0.00848	-0.764620739	0.043776182	NA	NA	-1.193848731	0.001468595	-1.199803449	0.000991388				0.1	LPO	FALSE		1.1
FABP5	FABP5	-1.02	0.00131	-1.32	0.000379	1.472545432	0.010098554	2.138884496	0.000185211	1.962851143	0.000285029	2.253803994	7.69810184733538e-06				0.3	LPO+E	FALSE		1.2
PGK1	PGK1	-1	0.00292	-0.979	0.00267	-0.189552357	0.032103524	-0.261239609	0.006022446	-0.212898956	0.014523563	-0.357905635	7.22111274798035e-06				0.0	LPO	FALSE		1.0
TDO2	TDO2	-0.968	0.0161	-0.943	0.0139	-0.753293966	0.000106313	-0.936090856	1.48810974892592e-05	-1.07329884	4.36953879424719e-08	-1.704832886	5.22391787165291e-18				0.0	LPO	FALSE		1.0
AFMID	AFMID	-0.963	0.0014	-0.932	0.00157	NA	NA	NA	NA	NA	NA	-0.528982829	3.17249516584239e-06				0.0	LPO	FALSE		1.0
TF	TF	-0.941	0.00988	-0.739	0.0238	NA	NA	NA	NA	NA	NA	-1.031143503	1.576950626671e-07				0.2	LPO	FALSE		1.2
APOM	APOM	-0.939	0.0426	-0.962	0.0271	NA	NA	-0.499080956	0.007905358	-0.572105041	0.00081204	-1.171535265	4.88157192115943e-12				0.0	LPO+E	FALSE		1.0
ACAT1	ACAT1	-0.934	0.00391	-0.996	0.00251	NA	NA	-0.351243006	0.042931448	-0.484612853	0.001533503	-1.021567005	2.8363865368607e-12				0.1	LPO+E	FALSE		1.0
LDHA	LDHA	-0.9	0.00294	-0.782	0.00505	-0.497454537	0.00091	-0.700017619	2.32094183454173e-05	-0.767464392	2.89238084439726e-07	-1.082027898	3.6465858257545e-14				0.1	LPO	FALSE		1.1
HADH	HADH	-0.852	0.00294	-0.886	0.00216	NA	NA	NA	NA	-0.26090404	0.046978577	-0.81788962	2.46777901521601e-11				0.0	LPO+E	FALSE		1.0
UQCRQ	UQCRQ	-0.851	0.0218	-1.51	0.00118	NA	NA	NA	NA	NA	NA	-0.477291537	0.001365261				0.7	LPO+E	Yes		1.6
ACAA2	ACAA2	-0.774	0.00169	-0.83	0.00114	NA	NA	NA	NA	-0.427900673	0.007571666	-1.047084765	1.13176960419923e-11				0.1	LPO+E	FALSE		1.0
SDHC	SDHC	-0.772	0.0039	-0.904	0.00171	-0.197722229	0.034961014	-0.292326595	0.003761463	-0.337112992	0.000209744	-0.6645213	1.04637925028337e-13				0.1	LPO+E	FALSE		1.1
PFKL	PFKL	-0.771	0.000748	-0.865	0.000404	0.309432736	0.024356249	NA	NA	NA	NA	NA	NA				0.1	LPO+E	FALSE		1.1
TYMS	TYMS	-0.769	0.0186	-0.667	0.0277	NA	NA	1.446263183	0.001207429	1.712449353	3.95343233126836e-05	1.424312578	0.000305883				0.1	LPO	FALSE		1.1
CAT	CAT	-0.766	0.0147	-0.584	0.0408	NA	NA	NA	NA	NA	NA	-1.106852335	3.10711669852082e-12				0.2	LPO	FALSE		1.1
ECHS1	ECHS1	-0.761	0.000856	-0.927	0.000343	NA	NA	NA	NA	NA	NA	-0.778761675	1.03464746543946e-06				0.2	LPO+E	FALSE		1.1
HAAO	HAAO	-0.751	0.0186	-0.843	0.00859	NA	NA	NA	NA	-0.482257185	0.00872232	-1.15575042	1.38187408888388e-11				0.1	LPO+E	FALSE		1.1
SEC13	SEC13	-0.744	0.00055	-0.874	0.000279	0.284455322	0.011181326	NA	NA	NA	NA	NA	NA				0.1	LPO+E	FALSE		1.1
APOA1	APOA1	-0.709	0.0257	-0.817	0.0104	NA	NA	NA	NA	NA	NA	-0.917401264	2.29255368874984e-05				0.1	LPO+E	FALSE		1.1
DERA	DERA	-0.694	0.0154	-0.835	0.00505	NA	NA	-0.275928821	0.010880206	-0.287101964	0.003628014	-0.652952188	7.490896710284e-12				0.1	LPO+E	FALSE		1.1
ADK	ADK	-0.667	0.00241	-0.798	0.000998	NA	NA	-0.29655354	0.024054795	-0.300699236	0.011576088	-0.727526851	7.33098852866179e-11				0.1	LPO+E	FALSE		1.1
UQCR10	UQCR10	-0.667	0.0233	-1.05	0.00211	NA	NA	NA	NA	NA	NA	-0.464149248	0.011451237				0.4	LPO+E	FALSE		1.3
FTCD	FTCD	-0.658	0.00649	-0.615	0.0077	NA	NA	NA	NA	NA	NA	-0.534677031	0.003503692				0.0	LPO	FALSE		1.0
NDUFA2	NDUFA2	-0.654	0.0431	-1.19	0.00211	NA	NA	NA	NA	NA	NA	-0.57524724	6.59454686951677e-05				0.5	LPO+E	Yes		1.4
FAHD1	FAHD1	-0.636	0.00122	-0.738	0.000632	NA	NA	NA	NA	NA	NA	-0.379244464	0.00339943				0.1	LPO+E	FALSE		1.1
MGST3	MGST3	-0.62	0.0104	-0.986	0.000998	NA	NA	-0.259847547	0.00664517	-0.265201493	0.002405621	-0.262030635	0.001725754				0.4	LPO+E	FALSE		1.3
NDUFA1	NDUFA1	-0.585	0.0434	-1.13	0.0016	NA	NA	-0.340398619	0.020973156	-0.370177924	0.006074351	-0.589404137	3.44948497615905e-06				0.5	LPO+E	Yes		1.5
MPC2	MPC2	-0.564	0.0345	-0.914	0.00264	-0.243514489	0.024155186	-0.393877008	0.000689453	-0.45826341	1.33417065643564e-05	-0.864890854	2.2551471671659e-16				0.4	LPO+E	FALSE		1.3
GPX4	GPX4	-0.535	0.0221	-0.862	0.00186	NA	NA	NA	NA	NA	NA	-0.448639344	0.023078116				0.3	LPO+E	FALSE		1.3
GART	GART	0.529	0.000311	0.579	0.000235	NA	NA	NA	NA	NA	NA	-0.22697753	0.0039083				0.0	LPO+E	FALSE		1.0
STAT3	STAT3	0.568	0.000917	0.571	0.000903	-0.449410196	0.00087919	-0.569931054	0.000131744	-0.642246873	1.82687092673299e-06	-0.597185205	4.03643025243641e-06				0.0	LPO+E	FALSE		1.0
VHL	VHL	0.574	0.00525	0.779	0.00114	NA	NA	NA	NA	-0.156668178	0.042997541	NA	NA				0.2	LPO+E	FALSE		1.2
MAT2A	MAT2A	0.692	0.00988	0.85	0.0029	-0.2841279	0.008755391	NA	NA	-0.314053007	0.003544209	NA	NA				0.2	LPO+E	FALSE		1.1
PRKAB2	PRKAB2	0.698	0.0311	1.03	0.00361	NA	NA	NA	NA	NA	NA	-0.299372397	0.027709496				0.3	LPO+E	FALSE		1.3
RB1CC1	RB1CC1	0.706	0.00647	1.09	0.000783	-0.372025976	4.23301882502743e-05	-0.461139988	5.39347826123269e-06	-0.493221293	8.6280162316503e-08	-0.485356433	8.69806507153944e-09				0.4	LPO+E	FALSE		1.3
CPT1A	CPT1A	0.714	0.0131	0.758	0.00817	NA	NA	NA	NA	-0.567554367	0.003020526	-0.861813193	1.35433028708617e-06				0.0	LPO+E	FALSE		1.0
INSR	INSR	0.717	0.0257	0.827	0.0103	NA	NA	-0.212245555	0.027784027	-0.264980867	0.001985295	-0.442581331	6.5345796146226e-08				0.1	LPO+E	FALSE		1.1
AOX1	AOX1	0.751	0.015	0.837	0.0074	-0.497152038	0.017464134	-0.808534027	0.000332934	-0.905228967	8.02219672461989e-06	-1.52078255	7.8217786030549e-15				0.1	LPO+E	FALSE		1.1
NFKB2	NFKB2	0.76	0.00101	0.732	0.00108	NA	NA	NA	NA	0.35236598	0.048813795	0.538818147	0.001086289				0.0	LPO	FALSE		1.0
CTSL	CTSL	0.769	0.00182	0.62	0.00421	NA	NA	NA	NA	-0.312925836	0.024721788	-0.742712517	1.74293773160894e-08				0.1	LPO	FALSE		1.1
NFE2L2	NFE2L2	0.769	0.000342	0.979	0.000131	-0.736742626	4.66347571393712e-10	-0.70897197	1.23003026003289e-07	-0.767115381	5.29067691749597e-10	-0.851246083	3.60974429982768e-13				0.2	LPO+E	FALSE		1.2
HIF3A	HIF3A	0.771	0.0122	0.829	0.00708	NA	NA	NA	NA	NA	NA	1.144960307	0.005639908				0.1	LPO+E	FALSE		1.0
ODC1	ODC1	0.789	0.00758	0.793	0.00602	NA	NA	NA	NA	-0.407189947	0.035128431	NA	NA				0.0	LPO+E	FALSE		1.0
SREBF2	SREBF2	0.792	0.000642	0.759	0.000763	NA	NA	0.412700792	0.015925936	0.390265463	0.011743624	NA	NA				0.0	LPO	FALSE		1.0
HK1	HK1	0.793	0.000748	0.653	0.00175	NA	NA	0.34907615	0.048455643	0.466067892	0.003559383	0.827233379	1.47228554345868e-08				0.1	LPO	FALSE		1.1
CARD11	CARD11	0.824	0.0161	0.864	0.0103	NA	NA	0.581428175	0.044616278	1.020583613	8.67349545887851e-05	1.324813158	4.76353624340151e-08				0.0	LPO+E	FALSE		1.0
CBL	CBL	0.868	0.00529	1.08	0.00173	NA	NA	NA	NA	NA	NA	0.389111586	0.000197474				0.2	LPO+E	FALSE		1.2
ACACB	ACACB	0.889	0.00294	1.09	0.00108	0.551380423	0.00066685	0.373345774	0.044107773	NA	NA	NA	NA				0.2	LPO+E	FALSE		1.1
PCK2	PCK2	0.904	0.000576	0.678	0.00181	NA	NA	NA	NA	NA	NA	-0.963012012	4.23071544728186e-08				0.2	LPO	FALSE		1.2
RUNX1	RUNX1	0.934	0.0167	0.989	0.0103	NA	NA	NA	NA	NA	NA	0.662609235	2.61547482992721e-05				0.1	LPO+E	FALSE		1.0
FNIP2	FNIP2	0.95	0.00962	1.11	0.00356	NA	NA	-0.441174687	0.023289704	-0.523279766	0.00266904	-0.836968342	5.67999831833561e-07				0.2	LPO+E	FALSE		1.1
HPRT1	HPRT1	0.99	0.00294	0.845	0.00573	-0.863126182	2.09249511871517e-09	-0.864684517	1.17665252062929e-07	-1.038319643	8.73845847484136e-12	-1.234938621	4.58184884564625e-16				0.1	LPO	FALSE		1.1
PIK3CD	PIK3CD	1.02	0.00195	0.981	0.00211	0.456502846	0.02083575	0.601855051	0.003003784	0.714857079	0.000132483	1.031012152	3.59578562789624e-09				0.0	LPO	FALSE		1.0
PPARGC1A	PPARGC1A	1.03	0.0152	1.52	0.00181	-1.404751326	8.62595620600386e-06	-1.627934109	3.69709365602207e-06	-1.929194703	1.92817975873757e-09	-2.067744392	8.75461407985213e-12				0.5	LPO+E	FALSE		1.4
NR2F1	NR2F1	1.05	0.00798	0.713	0.0408	NA	NA	NA	NA	0.452007158	0.000141047	0.779587472	9.92505816907995e-12				0.3	LPO	FALSE		1.3
CDA	CDA	1.1	0.0134	1.12	0.0103	NA	NA	-0.51014063	0.015729766	-0.578756913	0.002822103	-1.092987241	1.28266054307278e-08				0.0	LPO+E	FALSE		1.0
MYC	MYC	1.11	0.00122	0.612	0.017	-1.387094725	5.63589478432749e-05	-1.127579557	0.003420039	-1.016326563	0.003598355	NA	NA				0.5	LPO	FALSE		1.4
CYP1A1	CYP1A1	1.18	0.0166	1.25	0.0099	NA	NA	-1.054005374	0.025435383	-0.894939429	0.03861529	-2.272942562	1.0703716373721e-06				0.1	LPO+E	FALSE		1.0
MAP1LC3B	MAP1LC3B	1.19	0.000304	1.33	0.000186	-0.49646881	0.001693833	-0.422111481	0.015423059	-0.337018668	0.036344489	-0.297333365	0.046364394				0.1	LPO+E	FALSE		1.1
CREB3L3	CREB3L3	1.23	0.000641	1.37	0.00036	-0.596936158	0.037785194	-0.772329498	0.012799002	-0.87593988	0.001724568	-1.422949593	9.33335965239641e-08				0.1	LPO+E	FALSE		1.1
EGFR	EGFR	1.26	0.00249	1.39	0.00152	NA	NA	-0.439391656	0.000774879	-0.508027107	1.55934491602381e-05	-0.884479862	4.75325545788045e-14				0.1	LPO+E	FALSE		1.1
TIGAR	TIGAR	1.36	0.011	1.66	0.00322	NA	NA	0.699369394	0.010115933	0.574826278	0.025924753	0.532392688	0.030174611				0.3	LPO+E	FALSE		1.2
GCLC	GCLC	1.41	0.000151	1.66	6.59e-05	-0.364342147	0.0048979	-0.50456493	0.000381452	-0.563590658	1.09986813659255e-05	-0.944144505	2.81007841723017e-14				0.3	LPO+E	FALSE		1.2
CA12	CA12	1.45	0.00107	1.45	0.000998	NA	NA	1.984849286	0.031976329	2.673498747	0.001254366	2.876386376	0.00021558				0.0	LPO+E	FALSE		1.0
PTGS2	PTGS2	1.45	0.00264	1.51	0.00196	-1.197484335	0.003442755	NA	NA	NA	NA	NA	NA				0.1	LPO+E	FALSE		1.0
SLC1A5	SLC1A5	1.48	0.00157	1.42	0.00177	NA	NA	NA	NA	0.618101716	0.008091949	0.91529372	1.70398682216338e-05				0.1	LPO	FALSE		1.0
SHMT2	SHMT2	1.52	0.000156	1.32	0.000279	NA	NA	NA	NA	NA	NA	-0.622815366	9.44411817969936e-08				0.2	LPO	FALSE		1.1
PTGS1	PTGS1	1.57	0.0161	1.4	0.0214	NA	NA	0.668300749	0.005415108	0.804917069	0.000281145	0.90902975	4.92997517961325e-06				0.2	LPO	FALSE		1.1
SLC3A2	SLC3A2	1.65	0.00012	1.64	0.000108	-0.279357023	0.012632074	-0.327857957	0.006606855	-0.346711632	0.001685503	-0.417993891	7.85355163148507e-05				0.0	LPO	FALSE		1.0
PHGDH	PHGDH	1.69	0.000281	1.48	0.000404	NA	NA	NA	NA	-0.430647412	0.027453081	-0.99469652	2.51751004850777e-08				0.2	LPO	FALSE		1.2
CYP1B1	CYP1B1	1.72	0.00921	1.28	0.0282	NA	NA	NA	NA	NA	NA	0.855396209	2.64357849355811e-05				0.4	LPO	FALSE		1.4
TXNRD1	TXNRD1	1.74	0.00011	1.97	6.16e-05	NA	NA	NA	NA	NA	NA	0.333238087	0.008911307				0.2	LPO+E	FALSE		1.2
PDK4	PDK4	2.05	0.000156	2.37	8.29e-05	NA	NA	-0.699616479	0.008752482	-0.71059886	0.00313009	-1.379607193	7.69968496383008e-10				0.3	LPO+E	FALSE		1.2
HSD11B1	HSD11B1	2.1	0.00157	1.7	0.00382	NA	NA	NA	NA	-0.432838697	0.028533139	-1.107010647	3.45589555363496e-09				0.4	LPO	FALSE		1.3
SLC7A5	SLC7A5	2.16	0.000227	1.92	0.000343	0.765193818	0.00286518	0.667708986	0.013140062	0.577519217	0.023238657	NA	NA				0.2	LPO	FALSE		1.2
ASNS	ASNS	2.42	2.16e-05	2.54	1.33e-05	NA	NA	0.791220666	0.019974162	0.678419333	0.034792738	1.390740944	1.56193608127916e-06				0.1	LPO+E	FALSE		1.1
ERN1	ERN1	2.44	0.000347	2.6	0.000287	-0.638815383	0.00026601	-0.901574926	3.72863370250701e-06	-0.923370106	1.75866516299925e-07	-0.991665999	4.59609461212688e-09				0.2	LPO+E	FALSE		1.1
UPP1	UPP1	2.83	0.000613	2.69	0.000763	-0.746415525	0.000348952	-0.778794345	0.00066038	-0.872424315	3.39958333820721e-05	-0.609000658	0.001985401				0.1	LPO	FALSE		1.1
PSAT1	PSAT1	2.88	2.16e-05	2.77	2.01e-05	-0.466497109	0.022083065	-0.605323311	0.006093388	-0.655082838	0.001031645	-1.271930751	5.70159551305644e-12				0.1	LPO	FALSE		1.1
SLC7A11	SLC7A11	3.44	2.16e-05	3.85	1.33e-05	NA	NA	NA	NA	NA	NA	1.662891274	0.001068568				0.4	LPO+E	FALSE		1.3
NGFR	NGFR	3.75	0.000748	3.84	0.000694	NA	NA	NA	NA	NA	NA	0.55767102	0.000177474				0.1	LPO+E	FALSE		1.1
