# Supplementary material for: Hormone correction of dysfunctional metabolic gene expression in stem cell-derived liver tissue
Source: Stem Cell Res Ther. 2025 Mar 11;16:130. doi: 10.1186/s13287-025-04238-0 (PMC11899078; doi:10.1186/s13287-025-04238-0)
Supplement: Supplementary file 14 — Additional file 14 [file 13287_2025_4238_MOESM14_ESM.csv]

	Gene	LPO	BYpvalue.x	LPO + E	BYpvalue.y	F0/F1	F0F1_pval	F2	F2_pval	F3	F3_pval	F4	F4_pval				abs
ADH1C	ADH1C	-5.58	4.62e-06	-5.58	4.62e-06	NA	NA	-0.592970907	0.032823811	-0.617296332	0.013247769	-1.294771584	6.84821489873655e-09				0.0	LPO+E	No
CRP	CRP	-5.58	0.00074	-4.52	0.000585	NA	NA	NA	NA	-1.083589888	0.043079008	NA	NA				1.1	LPO	Yes
C9	C9	-5.18	0.00074	-6.4	0.00146	-0.828287545	0.00053931	-1.155392427	1.00532805479251e-05	-1.255007066	1.24154758624076e-07	-1.712285456	2.32465053400039e-13				1.2	LPO+E	Yes
ARG1	ARG1	-4.44	0.000216	-4.28	0.000272	NA	NA	-0.633513539	0.000585325	-0.729478188	1.07854494931331e-05	-1.279262353	1.09178709380828e-14				0.2	LPO	No
CYP8B1	CYP8B1	-3.88	9e-04	-2.91	0.00146	-0.360128424	0.043733057	-0.530469969	0.00563546	-0.412635445	0.018497801	-1.173188497	2.75121594310059e-12				1.0	LPO	Yes
CFHR1	CFHR1	-3.46	0.000216	-3.53	0.000233	NA	NA	-1.015890605	0.047922725	-1.039555238	0.024553539	-1.638859076	0.000176969				0.1	LPO+E	No
LRP2	LRP2	-3.01	0.00142	-2.5	0.00182	NA	NA	NA	NA	-1.010678495	0.032353067	-0.922826347	0.04064192				0.5	LPO	Yes
SLC2A2	SLC2A2	-2.96	0.00516	-2.54	0.00817	-0.418384783	0.009576934	-0.546054156	0.001946248	-0.591439349	0.000189215	-1.17950138	2.12741242299254e-14				0.4	LPO	No
ADH4	ADH4	-2.9	0.00516	-3.26	0.00349	NA	NA	NA	NA	NA	NA	-1.487512891	1.63127540648215e-08				0.4	LPO+E	No
ADH6	ADH6	-2.72	0.00195	-2.69	0.00173	NA	NA	-0.531943494	0.033325293	-0.523411058	0.019964629	-1.410673645	6.09281061440252e-13				0.0	LPO	No
MKI67	MKI67	-2.66	0.00673	-3.42	0.00398	0.995668738	0.033536712	1.631662993	0.00040984	1.623024786	0.000176014	1.459722312	0.000399537				0.8	LPO+E	Yes
CCNA2	CCNA2	-2.54	9e-04	-2.05	0.00173	0.905898901	0.041783084	1.453160378	0.001018115	1.2998644	0.001834363	1.378879023	0.000437497				0.5	LPO	No
APCS	APCS	-2.52	0.00349	-2.41	0.00333	-0.458400124	0.011853912	-0.79236513	6.10119908842175e-05	-0.923816566	2.28663431336594e-07	-1.435692198	1.07090553994204e-15				0.1	LPO	No
LTB	LTB	-2.46	0.00116	-3.01	0.000728	NA	NA	1.110014892	0.001991246	1.600193331	1.23910745538488e-06	1.880960609	8.31672291720188e-10				0.6	LPO+E	Yes
CYP2C8	CYP2C8	-2.39	9e-04	-1.9	0.00173	-0.517445422	0.026059696	-0.726231063	0.003716206	-0.90757019	5.01921536271781e-05	-1.654869191	6.21459684965834e-14				0.5	LPO	No
KNG1	KNG1	-2.2	0.00649	-2.15	0.00588	NA	NA	NA	NA	-0.357314744	0.025115985	-0.963063621	1.60672475264544e-10				0.1	LPO	No
C8A	C8A	-1.85	0.00279	-1.75	0.00269	-0.374661012	0.022317223	-0.610018654	0.000554651	-0.784101089	8.33059381893925e-07	-1.281933739	6.06057264485735e-16				0.1	LPO	No
MMP7	MMP7	-1.85	0.00431	-2.4	0.00173	NA	NA	NA	NA	NA	NA	3.027866896	1.38769874247394e-06				0.6	LPO+E	Yes
C6	C6	-1.82	0.00342	-1.51	0.0058	-0.480582572	0.001905313	-0.680999077	6.55815528286581e-05	-0.800759308	1.96752679240145e-07	-1.335495412	6.43434817570329e-18				0.3	LPO	No
KLKB1	KLKB1	-1.78	0.0035	-1.31	0.00943	NA	NA	NA	NA	-0.389395276	0.01756361	-1.048715358	6.00095376746487e-12				0.5	LPO	No
APOH	APOH	-1.77	0.00296	-1.77	0.00269	-0.53418489	0.011229216	-0.703007948	0.00215811	-0.678560761	0.001032252	-1.435210493	9.00628999935878e-13				0.0	LPO+E	No
MYLK	MYLK	-1.77	0.00116	-1.33	0.00271	0.245243452	0.010804856	NA	NA	0.19211489	0.049867279	0.217688366	0.020949186				0.4	LPO	No
CD36	CD36	-1.75	0.00166	-1.22	0.004	NA	NA	NA	NA	0.349205554	0.041000593	NA	NA				0.5	LPO	Yes
RELN	RELN	-1.7	0.00436	-1.39	0.00734	NA	NA	-0.347634209	0.043604056	-0.48785345	0.001332285	-1.135636746	5.34315853496218e-15				0.3	LPO	No
FBP1	FBP1	-1.65	0.00074	-1.79	0.000585	NA	NA	NA	NA	-0.4659861	0.022070052	-1.077179274	2.63338990403211e-08				0.1	LPO+E	No
GCNT1	GCNT1	-1.55	0.00116	-1.32	0.00179	NA	NA	0.51278702	0.040233712	0.503283935	0.030893244	0.496575387	0.023733523				0.2	LPO	No
FGG	FGG	-1.43	0.00599	-1.61	0.00301	-0.81953956	0.00026601	-1.037769579	2.74757466107987e-05	-1.126880135	4.74516801577957e-07	-1.473339698	1.2351517022185e-11				0.2	LPO+E	No
ALDOB	ALDOB	-1.39	0.00166	-1.43	0.00173	NA	NA	NA	NA	NA	NA	-1.092882142	2.35682017663716e-09				0.0	LPO+E	No
APOC2	APOC2	-1.39	0.0117	-1.63	0.00445	NA	NA	NA	NA	NA	NA	-0.56848214	0.002910608				0.2	LPO+E	No
FAP	FAP	-1.36	0.00349	-1.1	0.0064	NA	NA	2.403142314	0.000716186	3.154383593	1.16352703925585e-06	4.598427554	5.11069893248927e-14				0.3	LPO	No
SLC37A4	SLC37A4	-1.36	0.000416	-1.29	0.000585	NA	NA	-0.471155415	0.000935792	-0.49864071	0.000109339	-0.842836757	2.61225474244449e-11				0.1	LPO	No
APOC3	APOC3	-1.35	0.0113	-1.56	0.00423	NA	NA	NA	NA	NA	NA	-1.169906911	1.23090736679502e-08				0.2	LPO+E	No
SLC25A10	SLC25A10	-1.34	0.00516	-1.62	0.00256	0.627284252	0.018233665	NA	NA	NA	NA	NA	NA				0.3	LPO+E	No
CCL4	CCL4	-1.31	0.0117	-1.94	0.00226	-0.738585117	0.045107095	NA	NA	NA	NA	-0.726144935	0.034714095				0.6	LPO+E	Yes
PCCB	PCCB	-1.29	0.00269	-1.37	0.00173	NA	NA	NA	NA	NA	NA	-0.669528776	1.78056778207187e-07				0.1	LPO+E	No
CPB2	CPB2	-1.27	0.00733	-1.2	0.0079	-0.438589761	0.00434466	-0.681735646	5.07806994093985e-05	-0.679391404	7.50627042371984e-06	-1.327224494	8.34329167170129e-18				0.1	LPO	No
SKP2	SKP2	-1.26	0.00286	-1.15	0.00311	NA	NA	NA	NA	NA	NA	-0.340400521	0.003650169				0.1	LPO	No
ACTA2	ACTA2	-1.25	0.00478	-1.42	0.00261	-0.753771629	0.008993775	NA	NA	NA	NA	0.518876489	0.049084621				0.2	LPO+E	No
PRAP1	PRAP1	-1.2	0.0114	-1.43	0.00403	NA	NA	NA	NA	NA	NA	-0.598513007	0.009356857				0.2	LPO+E	No
FABP5	FABP5	-1.19	0.00252	-1.59	0.000728	1.472545432	0.010098554	2.138884496	0.000185211	1.962851143	0.000285029	2.253803994	7.69810184733538e-06				0.4	LPO+E	No
CFH	CFH	-1.13	0.00279	-0.938	0.00403	NA	NA	-0.388121995	0.003460275	-0.485071508	4.23311615631291e-05	-0.765152881	4.93615585824606e-11				0.2	LPO	No
EPHX2	EPHX2	-1.13	0.00863	-1.06	0.00941	NA	NA	NA	NA	NA	NA	-0.835771017	8.47432645720111e-09				0.1	LPO	No
FGA	FGA	-1.12	0.0185	-1.13	0.0133	-0.781020837	0.000371705	-1.043558847	1.49170537300373e-05	-1.080993878	6.75187258759624e-07	-1.440076542	7.4555216035861e-12				0.0	LPO+E	No
C8B	C8B	-1.11	0.0127	-0.986	0.0169	NA	NA	-0.568228555	0.002398459	-0.732891552	1.28064152141294e-05	-1.200734233	2.69000027518499e-13				0.1	LPO	No
TNFSF10	TNFSF10	-1.11	0.00286	-0.917	0.00468	NA	NA	NA	NA	NA	NA	-0.502477331	0.002041655				0.2	LPO	No
HADH	HADH	-1.09	0.00214	-1.13	0.00173	NA	NA	NA	NA	-0.26090404	0.046978577	-0.81788962	2.46777901521601e-11				0.0	LPO+E	No
LIPC	LIPC	-1.05	0.00649	-1.11	0.00405	NA	NA	NA	NA	NA	NA	-1.03421484	3.86137942789713e-07				0.1	LPO+E	No
C4BPA	C4BPA	-1	0.00863	-0.996	0.00696	-0.584065701	0.001082452	-0.806425732	4.11000604407205e-05	-0.934449321	1.43336275124593e-07	-1.482012919	8.1118221146161e-17				0.0	LPO	No
CYP27A1	CYP27A1	-0.97	0.00625	-1.03	0.00395	NA	NA	NA	NA	-0.390382845	0.019362575	-0.917145524	3.24263830595204e-09				0.1	LPO+E	No
CFI	CFI	-0.969	0.00349	-0.735	0.00946	-0.352097228	0.009555234	-0.552874878	0.000183085	-0.59924666	7.03676523054935e-06	-1.013052296	1.57801046674646e-14				0.2	LPO	No
FGB	FGB	-0.968	0.0326	-1.14	0.0106	-0.669535677	0.002530122	-0.916170397	0.000156725	-1.014505016	3.53912134717176e-06	-1.34392916	2.36166155707853e-10				0.2	LPO+E	No
PLG	PLG	-0.94	0.0124	-0.851	0.0148	NA	NA	-0.528197497	0.007311889	-0.568234255	0.001292072	-1.203971565	1.83504182958807e-12				0.1	LPO	No
APOA1	APOA1	-0.897	0.0097	-1.02	0.00405	NA	NA	NA	NA	NA	NA	-0.917401264	2.29255368874984e-05				0.1	LPO+E	No
CAT	CAT	-0.888	0.00733	-0.821	0.00866	NA	NA	NA	NA	NA	NA	-1.106852335	3.10711669852082e-12				0.1	LPO	No
APOA2	APOA2	-0.879	0.0493	-1.2	0.00813	NA	NA	NA	NA	NA	NA	-0.895201496	8.3480427400158e-07				0.3	LPO+E	No
HMOX1	HMOX1	-0.844	0.0234	-0.969	0.00943	NA	NA	NA	NA	NA	NA	-0.668848757	0.000445122				0.1	LPO+E	No
ACAA2	ACAA2	-0.838	0.00645	-0.937	0.00328	NA	NA	NA	NA	-0.427900673	0.007571666	-1.047084765	1.13176960419923e-11				0.1	LPO+E	No
LOXL4	LOXL4	-0.836	0.0185	-0.909	0.00946	NA	NA	1.750758739	0.004067923	2.005688647	0.000387284	2.755634345	1.5664628908353e-07				0.1	LPO+E	No
TGFB1I1	TGFB1I1	-0.806	0.0045	-0.852	0.00301	NA	NA	NA	NA	NA	NA	0.888092095	6.43944479805117e-05				0.0	LPO+E	No
TXN2	TXN2	-0.793	0.00338	-0.888	0.00181	NA	NA	-0.291491486	0.042652894	-0.312941554	0.016343258	-0.673890822	6.7826462449321e-08				0.1	LPO+E	No
ADAM9	ADAM9	-0.783	0.00286	-0.534	0.011	NA	NA	NA	NA	NA	NA	0.386170722	0.008862378				0.2	LPO	No
NDUFA1	NDUFA1	-0.777	0.0148	-1.25	0.00173	NA	NA	-0.340398619	0.020973156	-0.370177924	0.006074351	-0.589404137	3.44948497615905e-06				0.5	LPO+E	No
UBE2N	UBE2N	-0.754	0.0334	-0.729	0.0289	NA	NA	NA	NA	-0.206173984	0.045867162	-0.253724592	0.00824111				0.0	LPO	No
NDUFC1	NDUFC1	-0.741	0.0273	-1.05	0.004	NA	NA	NA	NA	NA	NA	-0.517169685	0.000485755				0.3	LPO+E	No
PROS1	PROS1	-0.73	0.0157	-0.547	0.0481	-0.409992609	0.001178684	-0.537361727	0.000118031	-0.528503908	2.69373590287718e-05	-0.87465284	1.68579142092824e-12				0.2	LPO	No
HSBP1	HSBP1	-0.719	0.0382	-0.678	0.0364	NA	NA	NA	NA	NA	NA	-0.186354482	0.043313455				0.0	LPO	No
PDHA1	PDHA1	-0.603	0.018	-0.65	0.00943	NA	NA	NA	NA	NA	NA	-0.32007475	0.000161731				0.0	LPO+E	No
SERPINH1	SERPINH1	-0.531	0.0097	-0.625	0.00373	NA	NA	NA	NA	NA	NA	0.314145177	0.040120308				0.1	LPO+E	No
CTBP2	CTBP2	0.527	0.00074	0.552	0.000612	NA	NA	NA	NA	NA	NA	0.62160622	2.08468123160527e-07				0.0	LPO+E	No
CPT1A	CPT1A	0.579	0.0286	0.621	0.0148	NA	NA	NA	NA	-0.567554367	0.003020526	-0.861813193	1.35433028708617e-06				0.0	LPO+E	No
PTPN12	PTPN12	0.619	0.0112	0.936	0.00173	NA	NA	NA	NA	NA	NA	0.339607776	0.001274937				0.3	LPO+E	No
CXCL16	CXCL16	0.626	0.00625	0.728	0.00278	NA	NA	NA	NA	NA	NA	-0.392879514	0.005432432				0.1	LPO+E	No
ANGPTL4	ANGPTL4	0.735	0.00516	0.674	0.00609	-0.800533229	0.017767041	-1.201688513	0.001254485	-1.394283656	4.58887376733833e-05	-1.744759084	1.25528488875948e-07				0.1	LPO	No
OGT	OGT	0.739	0.046	1.15	0.00405	NA	NA	NA	NA	NA	NA	0.298031078	0.001490436				0.4	LPO+E	No
FNIP2	FNIP2	0.772	0.0435	0.987	0.00956	NA	NA	-0.441174687	0.023289704	-0.523279766	0.00266904	-0.836968342	5.67999831833561e-07				0.2	LPO+E	No
ACSM3	ACSM3	0.782	0.0104	0.978	0.0031	NA	NA	NA	NA	-0.377088842	0.006437276	-0.813054085	1.27913413256655e-09				0.2	LPO+E	No
SIRT1	SIRT1	0.805	0.0272	1.11	0.00417	-0.474495296	6.60666448010404e-06	-0.563512654	1.71637446993793e-06	-0.67219603	6.57550418803221e-10	-0.697400331	1.41317144154552e-11				0.3	LPO+E	No
GPC4	GPC4	0.818	0.0376	0.929	0.0143	NA	NA	0.992216408	0.017038887	1.501959951	6.95646712262464e-05	2.193984531	4.21767660094899e-11				0.1	LPO+E	No
SRC	SRC	0.853	0.00286	0.806	0.00301	0.541734537	0.008725044	0.756676098	0.000352606	0.885556841	6.57399278085888e-06	1.057623053	1.21463394140654e-08				0.0	LPO	No
HSP90AA1	HSP90AA1	0.918	0.00286	1.05	0.00173	-0.416107107	0.007131712	-0.47825344	0.004981441	-0.461120811	0.002677799	-0.630432992	1.4882627211915e-05				0.1	LPO+E	No
HKDC1	HKDC1	0.982	0.0035	1.29	0.00146	NA	NA	1.786273326	0.016796598	1.994312023	0.00416684	2.692529635	2.88054135903368e-05				0.3	LPO+E	No
CD44	CD44	1.02	0.00286	1.01	0.00269	NA	NA	NA	NA	0.528270039	0.003312656	0.869674034	4.13834571404621e-07				0.0	LPO	No
MET	MET	1.07	0.00464	1.43	0.00173	-0.37425296	0.002958667	-0.564775312	4.57032423367284e-05	-0.617194462	8.59821973467116e-07	-1.045505417	1.74421098205381e-16				0.4	LPO+E	No
EGFR	EGFR	1.11	0.0118	1.35	0.00392	NA	NA	-0.439391656	0.000774879	-0.508027107	1.55934491602381e-05	-0.884479862	4.75325545788045e-14				0.2	LPO+E	No
EPAS1	EPAS1	1.15	0.00349	1.24	0.00226	-0.324368766	0.00076865	-0.497169568	3.2517451239068e-06	-0.562294725	5.66882229648087e-09	-0.515539519	1.32762159008334e-08				0.1	LPO+E	No
NOTCH1	NOTCH1	1.15	0.0388	1.26	0.0173	0.462638185	0.000590595	0.466315452	0.001488094	0.47616474	0.000373238	0.61657947	8.16592320933896e-07				0.1	LPO+E	No
OAS1	OAS1	1.18	0.00395	1.12	0.00395	0.547606238	0.0301369	0.642657045	0.014900169	NA	NA	NA	NA				0.1	LPO	No
PELI2	PELI2	1.21	0.00692	1.63	0.00178	-0.918959454	1.79564625732254e-06	-0.753316572	0.000408898	-0.65404608	0.000723465	NA	NA				0.4	LPO+E	No
EGR1	EGR1	1.28	0.00286	1.5	0.00173	-3.603404609	2.52961557636397e-09	-3.262616712	1.78003578394719e-06	-3.27326386	1.37188968641085e-07	-3.121664257	5.42105699396827e-08				0.2	LPO+E	No
CAPN5	CAPN5	1.29	0.00258	1.39	0.00173	NA	NA	NA	NA	NA	NA	-0.344909577	0.014407478				0.1	LPO+E	No
CYP1A1	CYP1A1	1.33	0.0128	1.34	0.00974	NA	NA	-1.054005374	0.025435383	-0.894939429	0.03861529	-2.272942562	1.0703716373721e-06				0.0	LPO+E	No
PTGS2	PTGS2	1.36	0.00286	1.38	0.00239	-1.197484335	0.003442755	NA	NA	NA	NA	NA	NA				0.0	LPO+E	No
ARHGEF2	ARHGEF2	1.56	0.000813	1.64	0.000612	0.40081083	0.004847195	0.588439664	8.6340876572309e-05	0.741140838	8.67608624432179e-08	1.044210575	9.25968431683303e-15				0.1	LPO+E	No
RAC2	RAC2	1.68	0.00904	1.77	0.00564	NA	NA	0.593641756	0.022871599	0.838867671	0.00041917	0.931694831	2.92031919961608e-05				0.1	LPO+E	No
IL18R1	IL18R1	1.9	0.00252	1.9	0.00185	-0.478706711	0.001687257	-0.549583097	0.000935792	-0.611098178	5.79925676771606e-05	-0.46000831	0.000645762				0.0	LPO+E	No
AKR1B10	AKR1B10	2.2	0.00145	2.05	0.00173	NA	NA	2.428485083	0.037336262	3.107719444	0.003858453	3.793466357	0.000169957				0.2	LPO	No
ERN1	ERN1	2.23	0.00188	2.64	0.000978	-0.638815383	0.00026601	-0.901574926	3.72863370250701e-06	-0.923370106	1.75866516299925e-07	-0.991665999	4.59609461212688e-09				0.4	LPO+E	No
HSD11B1	HSD11B1	2.39	0.00349	1.65	0.0158	NA	NA	NA	NA	-0.432838697	0.028533139	-1.107010647	3.45589555363496e-09				0.7	LPO	Yes
