# Supplementary material for: Hormone correction of dysfunctional metabolic gene expression in stem cell-derived liver tissue
Source: Stem Cell Res Ther. 2025 Mar 11;16:130. doi: 10.1186/s13287-025-04238-0 (PMC11899078; doi:10.1186/s13287-025-04238-0)
Supplement: Supplementary file 15 — Additional file 15 [file 13287_2025_4238_MOESM15_ESM.csv]

	Gene	LPO	BYpvalue.x	LPO + T	BYpvalue.y	F0/F1	F0F1_pval	F2	F2_pval	F3	F3_pval	F4	F4_pval
ADH1A	ADH1A	-2.54	0.0131	-2.99	0.0069	NA	NA	NA	NA	NA	NA	-1.208399913	3.36188591866976e-18				0.5
ADH1B	ADH1B	-2.26	0.0131	-2.21	0.015	NA	NA	-0.398625827	0.003130637	-0.479180296	0.000137985	-1.329276511	2.24773512419175e-28				0.0
ADH1C	ADH1C	-2.1	0.0118	-2.19	0.0069	NA	NA	-0.376459867	0.019366226	-0.502327092	0.00075801	-1.387167428	7.50244178143465e-23				0.1
ADH4	ADH4	-1.3	0.044	-1.34	0.0325	NA	NA	-0.416214676	0.027813568	-0.491939256	0.005263145	-1.668591589	2.49926803079753e-24				0.0
CARD11	CARD11	1.24	0.0254	1.2	0.0322	NA	NA	0.419801637	0.024994901	0.882840546	2.65366887976157e-07	1.167635915	4.34394633388981e-13				0.0
LTA4H	LTA4H	0.613	0.0175	0.735	0.00776	NA	NA	NA	NA	0.163998469	0.004133224	0.155943054	0.003706019				0.1
ODC1	ODC1	0.975	0.0175	1.28	0.0069	-0.432633776	0.000995054	-0.325145895	0.024776809	-0.384902363	0.004965245	-0.272881244	0.035710123				0.3
OGDHL	OGDHL	1.28	0.0131	1.11	0.0173	NA	NA	NA	NA	NA	NA	-0.716802467	9.18646129140561e-13				0.2
PDK4	PDK4	1.13	0.0131	1.02	0.0152	NA	NA	-0.480750488	0.005170796	-0.490041047	0.002492626	-0.870197398	6.68913953893575e-09				0.1
PIK3CB	PIK3CB	0.646	0.0191	0.562	0.0368	NA	NA	NA	NA	NA	NA	0.168465877	0.002728794				0.1
RPS6KA1	RPS6KA1	0.774	0.0131	0.675	0.0223	0.440223857	0.001248232	0.545310363	0.000135082	0.816901684	1.41035626768745e-09	0.712344139	2.1853553567531e-08				0.1
SLC3A2	SLC3A2	0.581	0.0175	0.708	0.00776	-0.307005805	5.38366742219236e-05	-0.288840449	0.000503531	-0.378044052	1.46656904396354e-06	-0.452148336	9.04652206840871e-10				0.1
