# Supplementary material for: Hormone correction of dysfunctional metabolic gene expression in stem cell-derived liver tissue
Source: Stem Cell Res Ther. 2025 Mar 11;16:130. doi: 10.1186/s13287-025-04238-0 (PMC11899078; doi:10.1186/s13287-025-04238-0)
Supplement: Supplementary file 16 — Additional file 16 [file 13287_2025_4238_MOESM16_ESM.csv]

	Gene	LPO	BYpvalue.x	LPO + T	BYpvalue.y	F0/F1	F0F1_pval	F2	F2_pval	F3	F3_pval	F4	F4_pval
ADH1C	ADH1C	-1.98	0.00489	-1.89	0.00595	NA	NA	-0.376459867	0.019366226	-0.502327092	0.00075801	-1.387167428	7.50244178143465e-23			0.1
CD36	CD36	0.646	0.0384	0.616	0.0432	0.378476671	0.001278104	0.355573658	0.005684785	0.406848599	0.000762459	NA	NA			0.0
CD3D	CD3D	1.05	0.0245	1.22	0.0162	NA	NA	0.681675384	0.018507534	1.26475309	1.88493968255551e-06	1.826335444	1.41687434143671e-13			0.2
CXCL10	CXCL10	-2.04	0.0384	-2.62	0.0189	NA	NA	1.373908967	0.000232162	1.577908113	8.29340492757097e-06	1.230299163	0.000294958			0.6
IHH	IHH	1.2	0.00489	1.2	0.00595	0.821381578	0.013560574	NA	NA	NA	NA	NA	NA			0.0
KLF5	KLF5	1.21	0.0085	1.04	0.0188	-0.688763585	0.005702765	NA	NA	NA	NA	0.737309587	0.001205507			0.2
LGALS3	LGALS3	0.987	0.0321	1.13	0.0189	0.48642619	0.028454301	0.907206236	5.138386008983e-05	1.127586659	1.03474243109677e-07	1.689136474	2.59765897703233e-17			0.1
OAS1	OAS1	1.02	0.0085	1.16	0.00595	0.561229413	0.000493422	0.576088389	0.000794947	0.399833006	0.017362523	NA	NA			0.1
PCK1	PCK1	1.45	0.0104	1.16	0.0243	-0.782173207	0.006171236	-1.084800469	0.000390954	-1.161987297	5.05030292678402e-05	-1.636901795	1.15831289179769e-09			0.3
SPP1	SPP1	-1.79	0.0302	-1.98	0.02	NA	NA	1.188115707	0.006131178	1.74473919	1.58187223670048e-05	2.604718109	6.60302575918762e-12			0.2
TNFSF10	TNFSF10	-0.695	0.038	-0.686	0.0361	0.236624207	0.048342518	NA	NA	NA	NA	-0.689076154	5.77199750301797e-10			0.0
TRIB3	TRIB3	1.84	0.0085	1.79	0.00788	-0.396646879	0.015750311	NA	NA	-0.438411441	0.009586283	-0.452208202	0.004097098			0.1
