# Supplementary material for: Hormone correction of dysfunctional metabolic gene expression in stem cell-derived liver tissue
Source: Stem Cell Res Ther. 2025 Mar 11;16:130. doi: 10.1186/s13287-025-04238-0 (PMC11899078; doi:10.1186/s13287-025-04238-0)
Supplement: Supplementary file 17 — Additional file 17 [file 13287_2025_4238_MOESM17_ESM.csv]

	Gene	LPO	BYpvalue.x	LPO + T	BYpvalue.y	F0/F1	F0F1_pval	F2	F2_pval	F3	F3_pval	F4	F4_pval
ADH1A	ADH1A	-2.54	0.0131	-2.99	0.0069	NA	NA	NA	NA	NA	NA	-0.715900472	0.000178051			0.5
ADH1B	ADH1B	-2.26	0.0131	-2.21	0.015	NA	NA	NA	NA	-0.501947568	0.0088284	-1.068446192	2.0744898773756e-09			0.0
ADH1C	ADH1C	-2.1	0.0118	-2.19	0.0069	NA	NA	NA	NA	NA	NA	-1.083041125	1.50490194471957e-08			0.1
ADH4	ADH4	-1.3	0.044	-1.34	0.0325	NA	NA	NA	NA	-0.473855395	0.03775072	-0.993282384	7.15384072604323e-07			0.0
CARD11	CARD11	1.24	0.0254	1.2	0.0322	NA	NA	NA	NA	0.73790667	0.006176283	1.255678542	9.3349820893016e-08			0.0
ODC1	ODC1	0.975	0.0175	1.28	0.0069	-0.500218986	0.034669434	NA	NA	NA	NA	NA	NA			0.3
OGDHL	OGDHL	1.28	0.0131	1.11	0.0173	NA	NA	NA	NA	NA	NA	-0.513581067	0.000735573			0.2
PDK4	PDK4	1.13	0.0131	1.02	0.0152	NA	NA	NA	NA	NA	NA	-0.96064674	2.17966172902179e-05			0.1
RPS6KA1	RPS6KA1	0.774	0.0131	0.675	0.0223	NA	NA	NA	NA	0.456040648	0.026514035	0.516615325	0.004855307			0.1
SLC3A2	SLC3A2	0.581	0.0175	0.708	0.00776	-0.333371176	0.015732624	NA	NA	-0.412203957	0.001637239	-0.506787039	3.18216144824317e-05			0.1
