# Supplementary material for: Hormone correction of dysfunctional metabolic gene expression in stem cell-derived liver tissue
Source: Stem Cell Res Ther. 2025 Mar 11;16:130. doi: 10.1186/s13287-025-04238-0 (PMC11899078; doi:10.1186/s13287-025-04238-0)
Supplement: Supplementary file 18 — Additional file 18 [file 13287_2025_4238_MOESM18_ESM.csv]

	Gene	LPO	BYpvalue.x	LPO + T	BYpvalue.y	F0/F1	F0F1_pval	F2	F2_pval	F3	F3_pval	F4	F4_pval
ADH1C	ADH1C	-1.98	0.00489	-1.89	0.00595	NA	NA	NA	NA	NA	NA	-1.083041125	1.50490194471957e-08				0.1
BCL2L1	BCL2L1	0.545	0.0281	0.505	0.0331	-0.283663725	0.034077337	NA	NA	NA	NA	NA	NA				0.0
CD36	CD36	0.646	0.0384	0.616	0.0432	0.447117573	0.040395273	NA	NA	0.473927632	0.021021283	NA	NA				0.0
CD3D	CD3D	1.05	0.0245	1.22	0.0162	NA	NA	NA	NA	1.336394408	0.001611557	2.05708345	3.60429075683677e-08				0.2
CXCL10	CXCL10	-2.04	0.0384	-2.62	0.0189	NA	NA	1.455368865	0.023498175	1.543051113	0.00498468	1.465331214	0.002556505				0.6
LGALS3	LGALS3	0.987	0.0321	1.13	0.0189	NA	NA	0.950887247	0.013480176	1.242089669	0.000121238	1.50217888	1.16661693840214e-07				0.1
OAS1	OAS1	1.02	0.0085	1.16	0.00595	0.573345717	0.043271211	NA	NA	NA	NA	NA	NA				0.1
PCK1	PCK1	1.45	0.0104	1.16	0.0243	NA	NA	NA	NA	NA	NA	-1.602139974	0.000106883				0.3
SPP1	SPP1	-1.79	0.0302	-1.98	0.02	NA	NA	NA	NA	1.899137998	0.003306406	2.276413511	7.043438093501e-05				0.2
TNFSF10	TNFSF10	-0.695	0.038	-0.686	0.0361	NA	NA	NA	NA	NA	NA	-0.551070084	0.001852008				0.0
TRIB3	TRIB3	1.84	0.0085	1.79	0.00788	NA	NA	NA	NA	NA	NA	-0.547537347	0.017983534				0.1
