# Supplementary material for: Hormone correction of dysfunctional metabolic gene expression in stem cell-derived liver tissue
Source: Stem Cell Res Ther. 2025 Mar 11;16:130. doi: 10.1186/s13287-025-04238-0 (PMC11899078; doi:10.1186/s13287-025-04238-0)
Supplement: Supplementary file 19 — Additional file 19 [file 13287_2025_4238_MOESM19_ESM.csv]

	orig.ident	nCount_RNA	nFeature_RNA	percent.mt	sample_id	status	nCount_SCT	nFeature_SCT	SCT_snn_res.0.1	SCT_snn_res.0.2	SCT_snn_res.0.3	SCT_snn_res.0.4	SCT_snn_res.0.5	SCT_snn_res.0.6	SCT_snn_res.0.7	SCT_snn_res.0.8	seurat_clusters	old.ident	new_id
Control_1_AAACCCAAGGAAGTGA-1	SeuratProject	8353	3402	0.0119717466778403	V1	Control	8419	3401	0	4	4	4	4	3	6	6	4	4	Proliferative HEP
Control_1_AAACCCACAATCAAGA-1	SeuratProject	12051	3779	0	V1	Control	9785	3779	6	8	9	9	10	11	13	14	9	9	qHSC
Control_1_AAACCCAGTCCTCAGG-1	SeuratProject	25256	6051	0.00395945517896737	V1	Control	9338	3677	1	1	1	1	1	1	1	1	1	1	HB
Control_1_AAACCCATCGCAACAT-1	SeuratProject	5773	2540	0	V1	Control	7738	2540	0	0	0	0	0	3	3	3	0	0	Mesodermal progenitors
Control_1_AAACGAAAGAGTACCG-1	SeuratProject	8836	3415	0.0565866908103214	V1	Control	8832	3415	0	0	0	0	0	0	0	0	0	0	Mesodermal progenitors
Control_1_AAACGAACAAAGACGC-1	SeuratProject	3594	2137	0	V1	Control	7181	2298	0	7	7	7	7	9	10	10	7	7	Dying HEP
Control_1_AAACGAACAAGACCGA-1	SeuratProject	3089	1772	0	V1	Control	7050	2004	0	4	4	4	4	4	4	4	4	4	Proliferative HEP
Control_1_AAACGAAGTGTTGACT-1	SeuratProject	7005	2903	0	V1	Control	7919	2903	0	0	0	0	0	0	0	0	0	0	Mesodermal progenitors
Control_1_AAACGCTCAAAGCACG-1	SeuratProject	1707	1145	0.117164616285882	V1	Control	6745	2125	0	4	4	4	4	4	4	4	4	4	Proliferative HEP
Control_1_AAACGCTCATGCAGCC-1	SeuratProject	6360	3115	0.188679245283019	V1	Control	7752	3115	4	5	5	5	5	5	5	5	5	5	Proliferative HEP
Control_1_AAACGCTGTATACCTG-1	SeuratProject	681	428	0	V1	Control	7064	2500	1	7	7	7	7	9	10	10	7	7	Dying HEP
Control_1_AAACGCTTCATTCATC-1	SeuratProject	6620	2759	0.0453172205438066	V1	Control	7909	2758	0	0	0	0	0	0	0	0	0	0	Mesodermal progenitors
Control_1_AAAGAACAGCATCAAA-1	SeuratProject	5118	2341	0.508010941774131	V1	Control	7686	2342	0	0	0	0	0	0	3	3	0	0	Mesodermal progenitors
Control_1_AAAGAACCAAGACCTT-1	SeuratProject	9682	3368	0	V1	Control	9325	3368	0	4	4	4	4	3	6	6	4	4	Proliferative HEP
Control_1_AAAGAACTCATCGCCT-1	SeuratProject	14260	4695	0	V1	Control	10033	4650	0	0	0	0	0	0	0	0	0	0	Mesodermal progenitors
Control_1_AAAGAACTCCCTGTTG-1	SeuratProject	4674	2469	0	V1	Control	7675	2476	0	4	4	4	4	4	4	4	4	4	Proliferative HEP
Control_1_AAAGGATCATGATCTG-1	SeuratProject	9921	3589	0.372946275577059	V1	Control	9475	3589	0	0	0	0	0	0	3	3	0	0	Mesodermal progenitors
Control_1_AAAGGATGTCATAAAG-1	SeuratProject	12136	4614	0.0659195781147001	V1	Control	9959	4614	4	5	5	5	5	5	5	5	5	5	Proliferative HEP
Control_1_AAAGGATGTGCACATT-1	SeuratProject	6317	2536	0.0158302991926547	V1	Control	7812	2535	0	0	0	0	0	3	3	3	0	0	Mesodermal progenitors
Control_1_AAAGGATTCGTGCATA-1	SeuratProject	6877	2716	0	V1	Control	7941	2716	0	0	0	0	0	3	6	6	0	0	Mesodermal progenitors
Control_1_AAAGGATTCGTGTGAT-1	SeuratProject	8260	3338	0	V1	Control	8361	3338	3	3	3	3	3	6	7	7	3	3	MSC
Control_1_AAAGGGCAGAATACAC-1	SeuratProject	8881	3375	0.101339939196036	V1	Control	8874	3375	0	0	0	0	0	0	3	3	0	0	Mesodermal progenitors
Control_1_AAAGGGCGTCCGGTGT-1	SeuratProject	6556	2777	0.167785234899329	V1	Control	7889	2775	0	0	0	0	0	0	0	0	0	0	Mesodermal progenitors
Control_1_AAAGGGCGTGAGGATC-1	SeuratProject	3966	2046	0	V1	Control	7708	2084	0	0	0	0	0	3	6	6	0	0	Mesodermal progenitors
Control_1_AAAGGGCTCCTCACTG-1	SeuratProject	4477	2244	0	V1	Control	7957	2255	0	0	0	0	0	0	0	0	0	0	Mesodermal progenitors
Control_1_AAAGGGCTCCTTTGAT-1	SeuratProject	511	346	0	V1	Control	7813	2643	1	7	7	7	7	9	10	10	7	7	Dying HEP
Control_1_AAAGGTAAGACTGTTC-1	SeuratProject	23580	6707	0.0805767599660729	V1	Control	9677	4363	4	5	5	5	5	5	5	5	5	5	Proliferative HEP
Control_1_AAAGGTAAGATGCGAC-1	SeuratProject	3598	1980	0.611450806003335	V1	Control	7304	2081	0	0	0	0	0	0	0	0	0	0	Mesodermal progenitors
Control_1_AAAGGTACAAACCATC-1	SeuratProject	7455	3036	0.0134138162307176	V1	Control	8020	3036	5	6	6	6	6	8	9	9	6	6	aHSC
Control_1_AAAGGTAGTTCCTAGA-1	SeuratProject	9930	3913	0	V1	Control	9476	3913	0	0	0	0	0	0	0	0	0	0	Mesodermal progenitors
Control_1_AAAGTCCAGAAACCCG-1	SeuratProject	7284	2981	0	V1	Control	8032	2981	0	0	0	0	0	0	0	0	0	0	Mesodermal progenitors
Control_1_AAAGTCCCACTAGGTT-1	SeuratProject	19975	5279	0	V1	Control	10064	4248	3	3	3	3	3	7	8	8	3	3	MSC
Control_1_AAAGTCCGTCTTTCAT-1	SeuratProject	8228	3342	0.170150704910063	V1	Control	8357	3342	3	3	3	3	3	6	7	7	3	3	MSC
Control_1_AAAGTCCGTTTACCTT-1	SeuratProject	5451	2433	0.0183452577508714	V1	Control	7754	2434	0	4	4	4	4	4	4	4	4	4	Proliferative HEP
Control_1_AAAGTCCTCCAGTACA-1	SeuratProject	12955	3705	0.00771902740254728	V1	Control	9762	3705	0	0	0	0	0	3	6	6	0	0	Mesodermal progenitors
Control_1_AAAGTCCTCTACCTTA-1	SeuratProject	34158	6314	0	V1	Control	9930	3560	2	2	2	2	2	2	2	2	2	2	HEP
Control_1_AAAGTCCTCTCGAACA-1	SeuratProject	14222	4346	0	V1	Control	9949	4307	4	5	5	5	5	5	5	5	5	5	Proliferative HEP
Control_1_AAAGTGACAGTTTGGT-1	SeuratProject	5613	2538	0.0178157847853198	V1	Control	7600	2538	0	0	0	0	0	3	3	3	0	0	Mesodermal progenitors
Control_1_AAAGTGATCAACGTGT-1	SeuratProject	7267	2960	0	V1	Control	7998	2960	0	4	4	4	4	4	4	4	4	4	Proliferative HEP
Control_1_AAAGTGATCTCACTCG-1	SeuratProject	5563	2539	0	V1	Control	7696	2540	0	4	4	4	4	4	4	4	4	4	Proliferative HEP
Control_1_AAATGGAAGCAATTCC-1	SeuratProject	5480	2501	0.0182481751824818	V1	Control	7709	2501	0	0	0	0	0	3	3	3	0	0	Mesodermal progenitors
Control_1_AAATGGACACAACGTT-1	SeuratProject	19105	4988	0.0261711593823606	V1	Control	9995	4077	1	1	1	1	1	1	1	1	1	1	HB
Control_1_AAATGGAGTATTGAGA-1	SeuratProject	5685	2716	0.0175901495162709	V1	Control	7642	2716	3	3	3	3	3	6	7	7	3	3	MSC
Control_1_AAATGGATCCATTGGA-1	SeuratProject	45473	7946	0.076968750687221	V1	Control	10002	4200	2	2	2	2	2	2	2	2	2	2	HEP
Control_1_AAATGGATCCGACAGC-1	SeuratProject	10556	3775	0.0378931413414172	V1	Control	9629	3775	0	0	0	0	0	0	0	0	0	0	Mesodermal progenitors
Control_1_AAATGGATCTAGTACG-1	SeuratProject	6708	3087	0	V1	Control	7866	3087	0	0	0	0	5	0	0	5	0	0	Mesodermal progenitors
Control_1_AAATGGATCTTAGCAG-1	SeuratProject	28267	6538	0.00353769413096544	V1	Control	9425	3866	1	1	1	1	1	1	1	1	1	1	HB
Control_1_AACAAAGCACAATCTG-1	SeuratProject	4878	2530	0.0410004100041	V1	Control	7807	2531	0	0	0	0	0	0	0	0	0	0	Mesodermal progenitors
Control_1_AACAAAGTCCTTATAC-1	SeuratProject	9555	3365	0.0418628990057561	V1	Control	9300	3364	4	5	5	5	5	5	5	5	5	5	Proliferative HEP
Control_1_AACAAAGTCTATTCGT-1	SeuratProject	33593	6761	0	V1	Control	9891	3828	2	2	2	2	2	2	2	2	2	2	HEP
Control_1_AACAACCAGACGACTG-1	SeuratProject	17570	5342	0	V1	Control	10179	4735	2	2	2	2	2	2	2	2	2	2	HEP
Control_1_AACAACCAGTGGTCAG-1	SeuratProject	6561	2770	0	V1	Control	7880	2770	0	0	0	0	0	3	3	3	0	0	Mesodermal progenitors
Control_1_AACAACCGTCGAGTGA-1	SeuratProject	11743	4095	0.136251383803117	V1	Control	9845	4095	3	3	3	3	3	6	7	7	3	3	MSC
Control_1_AACAACCGTGCATGTT-1	SeuratProject	7142	2940	0	V1	Control	7992	2940	0	0	0	0	0	0	3	3	0	0	Mesodermal progenitors
Control_1_AACAAGAAGAGGCTGT-1	SeuratProject	7313	3009	0	V1	Control	8014	3009	0	0	0	0	0	3	6	6	0	0	Mesodermal progenitors
Control_1_AACAAGACACGCTATA-1	SeuratProject	13823	4113	0	V1	Control	9881	4096	4	5	5	5	5	5	5	5	5	5	Proliferative HEP
Control_1_AACAAGATCAGCACCG-1	SeuratProject	9078	3473	0.11015642211941	V1	Control	9017	3473	0	4	4	4	4	4	4	4	4	4	Proliferative HEP
Control_1_AACAAGATCGAACCAT-1	SeuratProject	8553	3384	0	V1	Control	8594	3384	3	3	3	3	3	6	7	7	3	3	MSC
Control_1_AACAAGATCGACGACC-1	SeuratProject	23999	6053	0.00416684028501188	V1	Control	9558	3823	2	2	2	2	2	2	2	2	2	2	HEP
Control_1_AACAAGATCTCAGTCC-1	SeuratProject	20812	5497	0.00480492023832404	V1	Control	9694	4163	1	1	1	1	1	1	1	1	1	1	HB
Control_1_AACACACCAGCATCTA-1	SeuratProject	15144	4652	0	V1	Control	10124	4544	3	3	3	3	3	7	8	8	3	3	MSC
Control_1_AACACACGTACTGCGC-1	SeuratProject	4128	2306	0.0242248062015504	V1	Control	7828	2333	0	4	4	4	4	4	4	4	4	4	Proliferative HEP
Control_1_AACACACTCCATGCAA-1	SeuratProject	6122	2840	0.0490035935968638	V1	Control	7810	2840	5	6	6	6	6	8	9	9	6	6	aHSC
Control_1_AACAGGGTCCAGCAAT-1	SeuratProject	4283	2215	0	V1	Control	7863	2236	0	0	0	0	0	0	0	3	0	0	Mesodermal progenitors
Control_1_AACCAACAGCAGTACG-1	SeuratProject	9590	3673	0.0625651720542232	V1	Control	9352	3673	0	0	0	0	0	0	0	0	0	0	Mesodermal progenitors
Control_1_AACCAACCAGCGGTCT-1	SeuratProject	15470	4740	0.0323206205559147	V1	Control	9902	4533	1	1	1	1	1	1	1	1	1	1	HB
Control_1_AACCAACGTGGGAGAG-1	SeuratProject	15833	4675	0.00631592244047243	V1	Control	10000	4409	1	1	1	1	1	1	1	1	1	1	HB
Control_1_AACCAACGTGTTGCCG-1	SeuratProject	26097	6659	0.0114955742039315	V1	Control	9286	4006	2	2	2	2	2	2	2	2	2	2	HEP
Control_1_AACCAACGTTTGTTCT-1	SeuratProject	5153	2442	0.0194061711624297	V1	Control	7848	2442	0	0	0	0	0	3	6	6	0	0	Mesodermal progenitors
Control_1_AACCAACTCGGACCAC-1	SeuratProject	46541	7275	0	V1	Control	9725	3614	2	2	2	2	2	2	2	2	2	2	HEP
Control_1_AACCAACTCGTGGGTC-1	SeuratProject	16430	5050	0	V1	Control	10163	4700	2	2	2	2	2	2	2	2	2	2	HEP
Control_1_AACCACACAGAATTCC-1	SeuratProject	6515	2949	0	V1	Control	7855	2949	0	4	4	4	4	4	4	4	4	4	Proliferative HEP
Control_1_AACCACATCACGAGGA-1	SeuratProject	5678	2748	0.95103909827404	V1	Control	7658	2748	0	0	8	8	8	10	11	12	8	8	Mesoderm
Control_1_AACCACATCTTCACAT-1	SeuratProject	10501	3953	0	V1	Control	9666	3953	6	8	9	9	10	11	13	14	9	9	qHSC
Control_1_AACCATGCAGGGAGAG-1	SeuratProject	6856	3005	0.043757292882147	V1	Control	7884	3005	0	0	0	0	0	3	0	6	0	0	Mesodermal progenitors
Control_1_AACCCAAAGAAGGTAG-1	SeuratProject	5429	2739	0	V1	Control	7624	2739	0	4	4	4	4	4	4	4	4	4	Proliferative HEP
Control_1_AACCCAACAATGGCCC-1	SeuratProject	5565	2595	0	V1	Control	7726	2595	0	4	4	4	4	4	4	4	4	4	Proliferative HEP
Control_1_AACCTGAAGAGGCTGT-1	SeuratProject	609	356	0	V1	Control	7439	2521	1	7	7	7	7	9	10	10	7	7	Dying HEP
Control_1_AACCTGAAGTGATGGC-1	SeuratProject	4183	2193	0	V1	Control	7722	2217	0	0	0	0	0	4	4	4	0	0	Mesodermal progenitors
Control_1_AACCTGACACATGACT-1	SeuratProject	11817	3715	0.448506389100448	V1	Control	9773	3713	0	0	0	0	0	0	0	0	0	0	Mesodermal progenitors
Control_1_AACCTTTGTAGGCAGT-1	SeuratProject	24521	5836	0.00815627421393907	V1	Control	9627	3758	3	3	3	3	3	7	8	8	3	3	MSC
Control_1_AACCTTTTCCCATGGG-1	SeuratProject	7890	3348	0.0126742712294043	V1	Control	8187	3348	3	3	3	3	3	6	7	7	3	3	MSC
Control_1_AACCTTTTCCGGCAAC-1	SeuratProject	19335	5887	0.0103439358675976	V1	Control	10117	4848	8	10	11	11	12	14	15	16	11	11	aHSC
Control_1_AACGAAATCTCATTAC-1	SeuratProject	9763	3685	0	V1	Control	9387	3685	3	3	3	3	3	6	7	7	3	3	MSC
Control_1_AACGGGAAGCGAACTG-1	SeuratProject	12721	4657	0.0078610172156277	V1	Control	9913	4656	0	4	4	4	4	4	4	4	4	4	Proliferative HEP
Control_1_AACGGGACACAAGCCC-1	SeuratProject	27352	6064	0.00365603977771278	V1	Control	9564	3622	2	2	2	2	2	2	2	2	2	2	HEP
Control_1_AACGGGAGTACTCCGG-1	SeuratProject	9208	3749	0.0217202432667246	V1	Control	9139	3749	0	4	4	4	4	4	4	4	4	4	Proliferative HEP
Control_1_AACGGGAGTCCGGATC-1	SeuratProject	17736	5458	0.016914749661705	V1	Control	10220	4857	1	1	1	1	1	1	1	1	1	1	HB
Control_1_AACGTCAAGCGAAACC-1	SeuratProject	19258	5611	0.0363485304808391	V1	Control	10366	4668	4	5	5	5	5	5	5	5	5	5	Proliferative HEP
Control_1_AACGTCACAACACGAG-1	SeuratProject	8702	3164	0.183865777982073	V1	Control	8708	3164	0	0	0	0	0	0	3	3	0	0	Mesodermal progenitors
Control_1_AACGTCACACAGTCCG-1	SeuratProject	5542	2602	0	V1	Control	7552	2603	0	0	0	0	0	0	0	3	0	0	Mesodermal progenitors
Control_1_AACGTCACATTGCTTT-1	SeuratProject	5154	2461	0	V1	Control	7739	2462	0	4	4	4	4	4	4	4	4	4	Proliferative HEP
Control_1_AACTTCTTCGTGGGAA-1	SeuratProject	16627	4807	0	V1	Control	10260	4428	0	0	0	0	0	0	3	3	0	0	Mesodermal progenitors
Control_1_AAGAACAAGTGCGACA-1	SeuratProject	14533	4817	0	V1	Control	10024	4748	3	3	3	3	3	7	8	8	3	3	MSC
Control_1_AAGAACACAATCTAGC-1	SeuratProject	9245	3262	0	V1	Control	9132	3262	0	4	4	4	4	4	4	4	4	4	Proliferative HEP
Control_1_AAGAACACAGAAGCTG-1	SeuratProject	3657	1938	0.0820344544708778	V1	Control	7492	2040	0	0	0	0	0	3	3	3	0	0	Mesodermal progenitors
Control_1_AAGAACAGTGGTAACG-1	SeuratProject	16014	5156	0.0124890720619458	V1	Control	10013	4826	1	1	1	1	1	1	1	1	1	1	HB
Control_1_AAGACAAAGTCAGAGC-1	SeuratProject	13815	4314	0	V1	Control	9829	4278	3	3	3	3	3	6	7	7	3	3	MSC
Control_1_AAGACAACACGTACAT-1	SeuratProject	8194	3432	0	V1	Control	8298	3432	5	6	6	6	6	8	9	9	6	6	aHSC
Control_1_AAGACAAGTTACACAC-1	SeuratProject	4149	2114	0	V1	Control	7802	2142	0	0	0	0	0	0	3	3	0	0	Mesodermal progenitors
Control_1_AAGACAATCGTCCTTG-1	SeuratProject	3962	2132	0	V1	Control	7490	2181	0	0	0	0	0	0	0	0	0	0	Mesodermal progenitors
Control_1_AAGACTCAGGCGCTTC-1	SeuratProject	23172	6011	0.00431555325392715	V1	Control	9219	3807	1	1	1	1	1	1	1	1	1	1	HB
Control_1_AAGACTCCACGGGCTT-1	SeuratProject	9013	3629	0	V1	Control	8990	3627	0	0	0	0	0	0	0	0	0	0	Mesodermal progenitors
Control_1_AAGACTCTCGTTCATT-1	SeuratProject	564	377	0	V1	Control	6951	2574	1	7	7	7	7	9	10	10	7	7	Dying HEP
Control_1_AAGATAGCAACCAGAG-1	SeuratProject	8022	3595	0	V1	Control	8200	3595	4	5	5	5	5	5	5	5	5	5	Proliferative HEP
Control_1_AAGATAGTCTTCTGTA-1	SeuratProject	6738	2815	0	V1	Control	7923	2815	0	0	0	0	0	0	0	0	0	0	Mesodermal progenitors
Control_1_AAGCATCAGAGTGTGC-1	SeuratProject	9188	3532	2.18763604701785	V1	Control	9116	3532	4	5	5	5	5	5	5	5	5	5	Proliferative HEP
Control_1_AAGCATCAGGACTGGT-1	SeuratProject	5172	2593	0.0193348801237432	V1	Control	7624	2593	0	0	0	0	0	3	6	6	0	0	Mesodermal progenitors
Control_1_AAGCCATAGACCTCCG-1	SeuratProject	11202	3916	0	V1	Control	9709	3916	0	4	4	4	4	3	6	6	4	4	Proliferative HEP
Control_1_AAGCCATCATGACGAG-1	SeuratProject	10647	3724	0.103315487930873	V1	Control	9659	3724	5	6	6	6	6	8	9	9	6	6	aHSC
Control_1_AAGCCATGTCGCTTGG-1	SeuratProject	12908	4172	0.0154942671211652	V1	Control	9738	4167	3	3	3	3	3	6	7	7	3	3	MSC
Control_1_AAGCCATGTCTGTAAC-1	SeuratProject	13599	4670	0.00735348187366718	V1	Control	9920	4656	4	5	5	5	5	5	5	5	5	5	Proliferative HEP
Control_1_AAGCCATTCAAAGGAT-1	SeuratProject	42915	7691	0.0279622509612024	V1	Control	10304	4165	3	3	3	3	3	6	7	7	3	3	MSC
Control_1_AAGCGAGAGAAAGCGA-1	SeuratProject	5055	2509	0.316518298714144	V1	Control	7707	2509	0	0	0	0	0	0	0	0	0	0	Mesodermal progenitors
Control_1_AAGCGAGAGCATTTCG-1	SeuratProject	1752	1074	0	V1	Control	6638	2062	0	7	7	7	7	9	10	10	7	7	Dying HEP
Control_1_AAGCGAGAGGGCAGAG-1	SeuratProject	3812	2023	0	V1	Control	7608	2098	0	4	4	4	4	4	0	4	4	4	Proliferative HEP
Control_1_AAGCGAGGTGACCGAA-1	SeuratProject	5400	2600	0.259259259259259	V1	Control	7688	2601	0	4	4	4	4	4	4	4	4	4	Proliferative HEP
Control_1_AAGCGAGTCCTACTGC-1	SeuratProject	9252	3629	0.0324254215304799	V1	Control	9149	3629	0	0	0	0	0	0	0	0	0	0	Mesodermal progenitors
Control_1_AAGCGAGTCTTCGGAA-1	SeuratProject	8997	3621	0	V1	Control	8969	3621	3	3	3	3	3	6	7	7	3	3	MSC
Control_1_AAGCGTTAGACAGCTG-1	SeuratProject	2551	1556	0.0392003136025088	V1	Control	6696	2004	0	0	0	0	0	0	0	0	0	0	Mesodermal progenitors
Control_1_AAGCGTTAGGCCATAG-1	SeuratProject	4351	2319	0	V1	Control	7935	2330	0	0	0	0	0	0	0	0	0	0	Mesodermal progenitors
Control_1_AAGCGTTTCATGCAGT-1	SeuratProject	8255	3177	0.448213204118716	V1	Control	8406	3177	0	0	0	0	0	3	6	6	0	0	Mesodermal progenitors
Control_1_AAGCGTTTCTGTCTCG-1	SeuratProject	4090	2209	0.0244498777506112	V1	Control	7702	2242	0	0	0	0	0	3	3	3	0	0	Mesodermal progenitors
Control_1_AAGGAATAGCCTGACC-1	SeuratProject	8499	3367	0	V1	Control	8544	3367	0	0	0	0	0	0	0	3	0	0	Mesodermal progenitors
Control_1_AAGGAATAGCGACCCT-1	SeuratProject	6981	3186	0.0143245953301819	V1	Control	7848	3185	4	5	5	5	5	5	5	5	5	5	Proliferative HEP
Control_1_AAGGAATAGTTACGTC-1	SeuratProject	4768	2339	0	V1	Control	7822	2341	0	0	0	0	0	3	0	6	0	0	Mesodermal progenitors
Control_1_AAGGAATGTTGTACGT-1	SeuratProject	28988	6341	0.00344970332551401	V1	Control	9494	3660	1	1	1	1	1	1	2	11	1	1	HB
Control_1_AAGGAATTCACCCTTG-1	SeuratProject	10036	3543	0.0298923874053408	V1	Control	9476	3541	0	0	0	0	0	3	3	3	0	0	Mesodermal progenitors
Control_1_AAGGAATTCGTACCTC-1	SeuratProject	6662	2922	0	V1	Control	7825	2922	0	4	4	4	4	4	4	4	4	4	Proliferative HEP
Control_1_AAGGTAAAGAGAGTGA-1	SeuratProject	6877	2883	0	V1	Control	7901	2883	0	0	0	0	0	0	0	0	0	0	Mesodermal progenitors
Control_1_AAGGTAAAGATAACAC-1	SeuratProject	5686	2837	0.0879352796341892	V1	Control	7620	2837	4	5	5	5	5	5	5	5	5	5	Proliferative HEP
Control_1_AAGGTAACAACGGTAG-1	SeuratProject	9776	3412	0	V1	Control	9409	3412	0	0	0	0	0	3	3	3	0	0	Mesodermal progenitors
Control_1_AAGGTAACAGAGTGAC-1	SeuratProject	5418	2622	0	V1	Control	7688	2621	0	0	0	0	0	0	0	0	0	0	Mesodermal progenitors
Control_1_AAGGTAACATGTGCCG-1	SeuratProject	5245	2411	0	V1	Control	7727	2410	0	0	0	0	0	3	3	3	0	0	Mesodermal progenitors
Control_1_AAGGTAAGTTTGACAC-1	SeuratProject	10532	3972	0	V1	Control	9650	3972	0	4	4	4	4	3	6	6	4	4	Proliferative HEP
Control_1_AAGGTAATCCCTTCCC-1	SeuratProject	12327	3790	0	V1	Control	9791	3790	0	0	0	0	0	0	0	0	0	0	Mesodermal progenitors
Control_1_AAGGTAATCGCATGAT-1	SeuratProject	21145	6298	0.170253014897139	V1	Control	9928	4679	4	5	5	5	5	5	5	5	5	5	Proliferative HEP
Control_1_AAGTACCAGAATTGTG-1	SeuratProject	11043	3765	0	V1	Control	9686	3764	0	0	0	0	0	0	0	0	0	0	Mesodermal progenitors
Control_1_AAGTACCAGGGATCGT-1	SeuratProject	10456	3915	0	V1	Control	9603	3915	0	4	4	4	4	4	4	4	4	4	Proliferative HEP
Control_1_AAGTACCCATGGAGAC-1	SeuratProject	9867	3622	0.0608087564609304	V1	Control	9457	3622	0	0	0	0	0	0	0	0	0	0	Mesodermal progenitors
Control_1_AAGTACCGTAGGATAT-1	SeuratProject	40912	7277	0.00488854125928823	V1	Control	10067	3937	2	2	2	2	2	2	2	2	2	2	HEP
Control_1_AAGTACCGTTACACAC-1	SeuratProject	5301	2732	0	V1	Control	7641	2733	0	0	0	0	0	0	3	3	0	0	Mesodermal progenitors
Control_1_AAGTACCTCCGAACGC-1	SeuratProject	16073	4694	0	V1	Control	10228	4420	4	5	5	5	5	5	5	5	5	5	Proliferative HEP
Control_1_AAGTACCTCTAATTCC-1	SeuratProject	9834	3804	0	V1	Control	9456	3804	4	5	5	5	5	5	5	5	5	5	Proliferative HEP
Control_1_AAGTCGTAGCATTTGC-1	SeuratProject	3998	2058	0.0250125062531266	V1	Control	7801	2087	0	0	0	0	0	3	6	6	0	0	Mesodermal progenitors
Control_1_AAGTGAACAGGTCCGT-1	SeuratProject	1123	828	0	V1	Control	7320	2311	1	7	7	7	7	9	10	10	7	7	Dying HEP
Control_1_AAGTGAACATGTCGTA-1	SeuratProject	4065	2348	0	V1	Control	7556	2409	2	2	2	2	2	2	2	2	2	2	HEP
Control_1_AAGTGAAGTCCTCAGG-1	SeuratProject	6664	2763	0	V1	Control	7900	2763	0	4	4	4	4	4	4	4	4	4	Proliferative HEP
Control_1_AAGTTCGGTGTTAACC-1	SeuratProject	7561	3203	0	V1	Control	8065	3203	0	0	0	0	0	0	0	0	0	0	Mesodermal progenitors
Control_1_AATAGAGGTGAAGCGT-1	SeuratProject	8283	3393	0	V1	Control	8390	3392	0	0	0	0	0	0	0	0	0	0	Mesodermal progenitors
Control_1_AATAGAGTCTGACCCT-1	SeuratProject	3782	1979	0	V1	Control	7596	2057	0	0	0	0	0	3	3	3	0	0	Mesodermal progenitors
Control_1_AATCACGAGCTGGCTC-1	SeuratProject	3787	2213	0.0264061262212833	V1	Control	7405	2285	0	0	0	0	0	0	0	0	0	0	Mesodermal progenitors
Control_1_AATCACGAGGAGGGTG-1	SeuratProject	6376	2988	0.0627352572145546	V1	Control	7764	2988	0	4	4	4	4	4	4	4	4	4	Proliferative HEP
Control_1_AATCACGAGTATAGAC-1	SeuratProject	31903	6648	0	V1	Control	9328	3847	1	1	1	1	1	1	2	11	1	1	HB
Control_1_AATCACGCAACAACAA-1	SeuratProject	12485	4391	0.0640768922707249	V1	Control	9825	4391	0	0	0	0	0	0	0	0	0	0	Mesodermal progenitors
Control_1_AATCACGCATACAGCT-1	SeuratProject	11070	3576	0	V1	Control	9645	3576	0	4	4	4	4	4	4	4	4	4	Proliferative HEP
Control_1_AATCACGGTAACCCGC-1	SeuratProject	23152	5605	0	V1	Control	9313	3619	1	1	1	1	1	1	1	1	1	1	HB
Control_1_AATCGACAGGAAAGGT-1	SeuratProject	11071	3986	0.0993586848523169	V1	Control	9661	3986	3	3	3	3	3	6	7	7	3	3	MSC
Control_1_AATCGACTCACCCATC-1	SeuratProject	6850	3081	0.0291970802919708	V1	Control	7836	3080	5	6	6	6	6	8	9	9	6	6	aHSC
Control_1_AATCGACTCCTCTAGC-1	SeuratProject	11637	4368	0.0601529603849789	V1	Control	9856	4367	0	0	0	0	0	0	0	0	0	0	Mesodermal progenitors
Control_1_AATCGACTCGGCTGGT-1	SeuratProject	24556	5753	0.00407232448281479	V1	Control	9704	3589	2	2	2	2	2	2	2	2	2	2	HEP
Control_1_AATCGTGAGAAAGTCT-1	SeuratProject	15811	4649	0	V1	Control	10029	4441	3	3	3	3	3	7	8	8	3	3	MSC
Control_1_AATCGTGCACGGTGCT-1	SeuratProject	14169	4409	0.0635189498200296	V1	Control	9943	4362	0	4	4	4	4	3	6	6	4	4	Proliferative HEP
Control_1_AATCGTGCACTACACA-1	SeuratProject	10446	3956	0	V1	Control	9634	3955	5	6	6	6	6	8	9	9	6	6	aHSC
Control_1_AATCGTGGTCTGCCTT-1	SeuratProject	12757	4331	0	V1	Control	9767	4330	1	1	1	1	1	1	1	1	1	1	HB
Control_1_AATCGTGTCGCGTGCA-1	SeuratProject	13479	4061	0.00741894799317457	V1	Control	9796	4037	3	3	3	3	3	7	8	8	3	3	MSC
Control_1_AATCGTGTCGCTGCGA-1	SeuratProject	16382	4625	0.00610426077402027	V1	Control	10046	4270	3	3	3	3	3	7	8	8	3	3	MSC
Control_1_AATGAAGAGAGGTGCT-1	SeuratProject	28226	6105	0	V1	Control	9379	3581	2	2	2	2	2	2	2	2	2	2	HEP
Control_1_AATGAAGAGCCTATTG-1	SeuratProject	6646	3123	0	V1	Control	7829	3122	4	5	5	5	5	5	5	5	5	5	Proliferative HEP
Control_1_AATGAAGCACAGAAGC-1	SeuratProject	38615	7820	0	V1	Control	9888	4278	1	1	1	1	1	1	2	11	1	1	HB
Control_1_AATGAAGCACGGCACT-1	SeuratProject	24699	5849	0.00404874691283048	V1	Control	8975	3500	2	2	1	2	9	12	12	13	1	1	HB
Control_1_AATGAAGCACTCATAG-1	SeuratProject	33772	6553	0	V1	Control	9537	3700	2	2	2	2	2	2	2	2	2	2	HEP
Control_1_AATGAAGGTACCCACG-1	SeuratProject	24835	5950	0	V1	Control	9449	3731	1	1	1	1	1	1	2	11	1	1	HB
Control_1_AATGAAGGTCCACGCA-1	SeuratProject	11120	3852	0	V1	Control	9689	3852	0	0	0	0	0	0	3	3	0	0	Mesodermal progenitors
Control_1_AATGAAGGTCGCGTTG-1	SeuratProject	4554	2416	0	V1	Control	7887	2422	0	4	4	4	4	4	4	4	4	4	Proliferative HEP
Control_1_AATGAAGGTGACTGAG-1	SeuratProject	3472	1891	0	V1	Control	7230	2004	0	4	4	4	4	4	4	4	4	4	Proliferative HEP
Control_1_AATGAAGTCTACGCGG-1	SeuratProject	24309	6315	0.123411082315192	V1	Control	9395	4003	1	1	1	1	1	1	1	1	1	1	HB
Control_1_AATGACCAGGGCAGTT-1	SeuratProject	6344	2816	0	V1	Control	7874	2816	0	0	0	0	0	0	3	3	0	0	Mesodermal progenitors
Control_1_AATGACCCAATCGCAT-1	SeuratProject	5621	2555	0.195694716242661	V1	Control	7703	2556	0	0	0	0	0	0	0	0	0	0	Mesodermal progenitors
Control_1_AATGACCCAGTGTGCC-1	SeuratProject	5322	2646	0	V1	Control	7661	2646	0	4	4	4	4	4	4	4	4	4	Proliferative HEP
Control_1_AATGACCGTAGAATGT-1	SeuratProject	9220	3816	0	V1	Control	9151	3816	4	5	5	5	5	5	5	5	5	5	Proliferative HEP
Control_1_AATGACCGTAGGTTTC-1	SeuratProject	6345	2757	0.0157604412923562	V1	Control	7846	2757	0	0	0	0	0	3	0	6	0	0	Mesodermal progenitors
Control_1_AATGCCAAGCACTAGG-1	SeuratProject	5511	2648	0	V1	Control	7715	2648	0	4	4	4	4	4	4	4	4	4	Proliferative HEP
Control_1_AATGCCAAGCTGAAAT-1	SeuratProject	22786	6010	0.0043886597033266	V1	Control	9246	3910	1	1	1	1	1	1	1	1	1	1	HB
Control_1_AATGCCAAGGCTCAAG-1	SeuratProject	5420	2752	0.018450184501845	V1	Control	7596	2753	3	3	3	3	3	7	8	8	3	3	MSC
Control_1_AATGCCAAGGGAACAA-1	SeuratProject	9325	3333	0	V1	Control	9194	3333	0	0	0	0	0	3	6	6	0	0	Mesodermal progenitors
Control_1_AATGCCAAGGTAAGGA-1	SeuratProject	14012	4507	0	V1	Control	9855	4476	3	3	3	3	3	7	8	8	3	3	MSC
Control_1_AATGCCAAGTCTCGTA-1	SeuratProject	5952	2719	0	V1	Control	7772	2719	0	0	0	0	0	0	3	3	0	0	Mesodermal progenitors
Control_1_AATGCCACAATTGGTC-1	SeuratProject	30238	6991	0.00330709703022687	V1	Control	9609	4153	1	1	1	1	1	1	1	1	1	1	HB
Control_1_AATGCCACACTCTAGA-1	SeuratProject	10907	3655	0.0641789676354635	V1	Control	9630	3655	0	0	0	0	0	0	3	3	0	0	Mesodermal progenitors
Control_1_AATGCCAGTTCCTAGA-1	SeuratProject	5250	2450	0	V1	Control	7807	2451	0	0	0	0	0	0	3	3	0	0	Mesodermal progenitors
Control_1_AATGCCATCAGTCTTT-1	SeuratProject	31694	6668	0	V1	Control	9371	3774	1	1	1	1	1	1	1	1	1	1	HB
Control_1_AATGCCATCGATCCAA-1	SeuratProject	31440	6801	0	V1	Control	9419	3864	1	1	1	1	1	1	1	1	1	1	HB
Control_1_AATGCCATCGGTTGTA-1	SeuratProject	12006	3704	0	V1	Control	9699	3704	3	3	3	3	3	7	8	8	3	3	MSC
Control_1_AATGCCATCTCCAATT-1	SeuratProject	7109	2992	0.126600084400056	V1	Control	7990	2992	0	4	4	4	4	4	4	4	4	4	Proliferative HEP
Control_1_AATGGAAAGGTTAGTA-1	SeuratProject	5145	2517	0	V1	Control	7779	2517	0	0	0	0	0	0	0	0	0	0	Mesodermal progenitors
Control_1_AATGGAAAGTAGCATA-1	SeuratProject	6391	2706	0	V1	Control	7873	2706	0	0	0	0	0	0	0	0	0	0	Mesodermal progenitors
Control_1_AATGGAACATCTCATT-1	SeuratProject	12811	4456	0.0624463351807041	V1	Control	9858	4455	0	0	0	0	0	0	0	0	0	0	Mesodermal progenitors
Control_1_AATGGAAGTACAGAAT-1	SeuratProject	6616	2864	0	V1	Control	7904	2863	0	0	0	0	0	0	0	0	0	0	Mesodermal progenitors
Control_1_AATGGAAGTCACCGAC-1	SeuratProject	4445	2265	0	V1	Control	7861	2275	0	0	0	0	0	0	0	0	0	0	Mesodermal progenitors
Control_1_AATGGAAGTGACTGTT-1	SeuratProject	32239	6976	0	V1	Control	9532	3918	1	1	1	1	1	1	1	1	1	1	HB
Control_1_AATGGAAGTGCAGGAT-1	SeuratProject	6179	3024	0	V1	Control	7755	3024	0	7	7	7	7	9	10	10	7	7	Dying HEP
Control_1_AATGGAAGTTGCCAAT-1	SeuratProject	7316	3149	0.0273373428102788	V1	Control	8013	3149	0	0	0	0	0	0	0	0	0	0	Mesodermal progenitors
Control_1_AATGGAATCTGTCGTC-1	SeuratProject	7450	3286	0.174496644295302	V1	Control	7991	3286	5	6	6	6	6	8	9	9	6	6	aHSC
Control_1_AATGGCTAGTGCGCTC-1	SeuratProject	3054	1768	0	V1	Control	7013	1979	0	4	4	4	4	4	4	4	4	4	Proliferative HEP
Control_1_AATGGCTCATATGGCT-1	SeuratProject	9006	3633	0.0111037086386853	V1	Control	8986	3633	3	3	3	3	3	6	7	7	3	3	MSC
Control_1_AATGGCTGTTCGGTCG-1	SeuratProject	3308	1850	0	V1	Control	7410	2015	0	0	0	0	0	0	0	0	0	0	Mesodermal progenitors
Control_1_AATGGCTTCTTTGCAT-1	SeuratProject	35873	7069	0	V1	Control	9935	3997	2	2	2	2	2	2	2	2	2	2	HEP
Control_1_AATTCCTGTGAGATAT-1	SeuratProject	7310	3310	0	V1	Control	7949	3310	4	5	5	5	5	5	5	5	5	5	Proliferative HEP
Control_1_AATTCCTGTGATTCAC-1	SeuratProject	34172	6934	0.00585274493737563	V1	Control	10390	4159	4	5	5	5	5	5	5	5	5	5	Proliferative HEP
Control_1_AATTCCTGTTTGAAAG-1	SeuratProject	5999	2763	0.0166694449074846	V1	Control	7791	2763	0	0	0	0	0	0	3	3	0	0	Mesodermal progenitors
Control_1_AATTCCTTCCATGCAA-1	SeuratProject	4086	2102	0	V1	Control	7777	2135	0	0	0	0	0	0	0	0	0	0	Mesodermal progenitors
Control_1_AATTTCCAGAAATCCA-1	SeuratProject	6129	2663	0	V1	Control	7791	2663	0	0	0	0	0	3	6	6	0	0	Mesodermal progenitors
Control_1_AATTTCCCAGCCGTCA-1	SeuratProject	8869	3200	0	V1	Control	8859	3199	0	0	0	0	0	3	0	6	0	0	Mesodermal progenitors
Control_1_AATTTCCCAGCTTTGA-1	SeuratProject	17705	5307	0.00564812199943519	V1	Control	10362	4692	2	2	2	2	2	2	2	2	2	2	HEP
Control_1_AATTTCCGTGCATTAC-1	SeuratProject	30980	7117	0.174306003873467	V1	Control	10024	4252	0	0	0	0	0	0	0	0	0	0	Mesodermal progenitors
Control_1_AATTTCCGTTACGTAC-1	SeuratProject	5685	2675	0.0175901495162709	V1	Control	7751	2676	0	0	0	0	0	0	0	0	0	0	Mesodermal progenitors
Control_1_AATTTCCTCAGTCACA-1	SeuratProject	6024	2616	1.57702523240372	V1	Control	7803	2616	0	0	8	8	8	10	11	12	8	8	Mesoderm
Control_1_AATTTCCTCCGAGAAG-1	SeuratProject	28489	6269	0	V1	Control	9673	3723	2	2	2	2	2	2	2	2	2	2	HEP
Control_1_ACAAAGACATGGCACC-1	SeuratProject	8012	3286	0.0499251123315027	V1	Control	8238	3286	0	0	0	0	0	3	6	6	0	0	Mesodermal progenitors
Control_1_ACAAAGAGTATCACCA-1	SeuratProject	13405	4430	0	V1	Control	9834	4421	1	1	1	1	1	1	1	1	1	1	HB
Control_1_ACAAAGATCAGATGCT-1	SeuratProject	7697	3183	0	V1	Control	8114	3182	0	0	0	0	0	0	0	0	0	0	Mesodermal progenitors
Control_1_ACAAAGATCCATAGAC-1	SeuratProject	3178	1717	0	V1	Control	7079	1922	0	0	0	0	0	3	3	0	0	0	Mesodermal progenitors
Control_1_ACAACCAGTCACTGAT-1	SeuratProject	11189	3894	0	V1	Control	9630	3894	1	1	1	1	1	1	2	11	1	1	HB
Control_1_ACAACCAGTGAATAAC-1	SeuratProject	11219	4275	0.00891345039664854	V1	Control	9759	4275	0	4	4	4	4	4	4	4	4	4	Proliferative HEP
Control_1_ACAACCAGTGTATACC-1	SeuratProject	5353	2518	0	V1	Control	7809	2518	0	0	0	0	0	0	3	3	0	0	Mesodermal progenitors
Control_1_ACAACCATCGAAACAA-1	SeuratProject	6744	2765	0	V1	Control	7863	2765	0	0	0	0	0	3	6	6	0	0	Mesodermal progenitors
Control_1_ACAAGCTAGTAAAGCT-1	SeuratProject	5551	2546	0.0180147721131328	V1	Control	7678	2547	0	4	4	4	4	4	4	4	4	4	Proliferative HEP
Control_1_ACAAGCTCAAACCACT-1	SeuratProject	751	399	0	V1	Control	7487	2408	1	7	7	7	7	9	10	10	7	7	Dying HEP
Control_1_ACAAGCTGTTACAGCT-1	SeuratProject	15216	4493	0	V1	Control	10108	4330	3	3	3	3	3	6	7	7	3	3	MSC
Control_1_ACAAGCTTCAGCCTCT-1	SeuratProject	8285	3255	0.0603500301750151	V1	Control	8393	3255	0	0	0	0	0	0	3	3	0	0	Mesodermal progenitors
Control_1_ACACAGTAGGATACAT-1	SeuratProject	12077	4562	0.0579614142585079	V1	Control	10035	4562	1	1	1	1	1	1	1	1	1	1	HB
Control_1_ACACAGTAGGGTTAGC-1	SeuratProject	3955	1986	0.0252844500632111	V1	Control	7631	2036	0	4	4	4	4	4	4	4	4	4	Proliferative HEP
Control_1_ACACAGTAGTAGGTTA-1	SeuratProject	30182	6788	0.0596381949506328	V1	Control	9758	4006	1	1	1	1	1	1	1	1	1	1	HB
Control_1_ACACAGTTCCAAGGGA-1	SeuratProject	7789	3495	0	V1	Control	8079	3494	4	5	5	5	5	5	5	5	5	5	Proliferative HEP
Control_1_ACACCAAAGACTCCGC-1	SeuratProject	18064	4983	0	V1	Control	9889	4221	1	1	1	1	1	1	2	11	1	1	HB
Control_1_ACACCAAAGTGCGTCC-1	SeuratProject	15635	4720	0.0191877198592901	V1	Control	10119	4460	1	1	1	1	1	1	1	1	1	1	HB
Control_1_ACACCAACAGCGGTCT-1	SeuratProject	17729	5514	0	V1	Control	10376	4877	3	3	3	3	3	6	7	7	3	3	MSC
Control_1_ACACCAAGTGAATTAG-1	SeuratProject	3896	1995	0	V1	Control	7744	2047	0	0	0	0	0	0	0	0	0	0	Mesodermal progenitors
Control_1_ACACCAATCGGTCAGC-1	SeuratProject	6461	2940	0.170252282928339	V1	Control	7878	2940	0	0	0	0	0	0	0	0	0	0	Mesodermal progenitors
Control_1_ACACCAATCTGCAGCG-1	SeuratProject	15883	4920	0	V1	Control	10093	4663	3	3	3	3	3	6	7	7	3	3	MSC
Control_1_ACACGCGAGGTCACTT-1	SeuratProject	7348	3279	0	V1	Control	8001	3279	0	0	0	0	0	0	3	3	0	0	Mesodermal progenitors
Control_1_ACACGCGTCAGCAATC-1	SeuratProject	8275	3180	0	V1	Control	8391	3180	0	0	0	0	0	0	0	0	0	0	Mesodermal progenitors
Control_1_ACACTGACAACTCGAT-1	SeuratProject	8486	3447	0	V1	Control	8527	3447	4	5	5	5	5	5	5	5	5	5	Proliferative HEP
Control_1_ACACTGAGTCATGACT-1	SeuratProject	4177	2177	0	V1	Control	7688	2203	0	0	0	0	4	0	0	0	0	0	Mesodermal progenitors
Control_1_ACAGAAAAGAGAGGGC-1	SeuratProject	21625	5646	0.0647398843930636	V1	Control	9917	3959	3	3	3	3	3	6	7	7	3	3	MSC
Control_1_ACAGAAAAGCAAACAT-1	SeuratProject	5828	3040	0.0686341798215511	V1	Control	7648	3041	4	5	5	5	5	5	5	5	5	5	Proliferative HEP
Control_1_ACAGAAAAGGATTTGA-1	SeuratProject	10770	4088	0	V1	Control	9703	4088	3	3	3	3	3	7	8	8	3	3	MSC
Control_1_ACAGAAAAGGGACTGT-1	SeuratProject	6697	3084	0	V1	Control	7781	3084	0	7	7	7	7	9	10	10	7	7	Dying HEP
Control_1_ACAGAAACAGGGCTTC-1	SeuratProject	15246	5176	0	V1	Control	10242	5027	0	0	0	0	0	3	6	6	0	0	Mesodermal progenitors
Control_1_ACAGAAACATTCTGTT-1	SeuratProject	15280	4996	0	V1	Control	10146	4849	3	3	3	3	3	7	8	8	3	3	MSC
Control_1_ACAGAAAGTCATACCA-1	SeuratProject	42856	7257	0.0140003733432892	V1	Control	10466	3992	2	2	2	2	2	2	2	2	2	2	HEP
Control_1_ACAGAAATCGATTCCC-1	SeuratProject	8614	3677	0	V1	Control	8627	3677	4	5	5	5	5	5	5	5	5	5	Proliferative HEP
Control_1_ACAGCCGAGACCTGGA-1	SeuratProject	2919	1684	0	V1	Control	7028	1958	0	4	4	4	4	4	4	4	4	4	Proliferative HEP
Control_1_ACAGCCGAGCTTCGTA-1	SeuratProject	6788	2772	0	V1	Control	7916	2771	0	0	0	0	0	0	0	3	0	0	Mesodermal progenitors
Control_1_ACAGGGAAGCCTGAAG-1	SeuratProject	4212	2233	0.451092117758784	V1	Control	7822	2251	0	4	4	4	4	4	4	4	4	4	Proliferative HEP
Control_1_ACAGGGAAGTAGATCA-1	SeuratProject	905	522	0	V1	Control	7566	2368	1	7	7	7	7	9	10	10	7	7	Dying HEP
Control_1_ACAGGGAAGTGCTACT-1	SeuratProject	6055	2675	0	V1	Control	7778	2675	0	0	0	0	0	0	0	0	0	0	Mesodermal progenitors
Control_1_ACAGGGAGTTGCTCAA-1	SeuratProject	8594	3629	0	V1	Control	8610	3629	4	5	5	5	5	5	5	5	5	5	Proliferative HEP
Control_1_ACAGGGATCAGTGCGC-1	SeuratProject	6845	3331	0.306793279766253	V1	Control	7792	3331	4	5	5	5	5	5	5	5	5	5	Proliferative HEP
Control_1_ACATCCCCAGTGTATC-1	SeuratProject	13201	4142	0	V1	Control	9909	4133	3	3	3	3	3	6	7	7	3	3	MSC
Control_1_ACATCCCGTGCAGTGA-1	SeuratProject	13288	4419	0	V1	Control	9838	4411	3	3	3	3	3	6	7	7	3	3	MSC
Control_1_ACATCCCTCAACTCTT-1	SeuratProject	35763	7479	0	V1	Control	10024	4319	3	3	3	3	3	6	7	7	3	3	MSC
Control_1_ACATCCCTCGATACGT-1	SeuratProject	6346	2791	0	V1	Control	7786	2791	0	0	0	0	0	0	0	0	0	0	Mesodermal progenitors
Control_1_ACATGCAAGATGGCAC-1	SeuratProject	14338	4653	0.0209234202817687	V1	Control	9950	4609	3	3	3	3	3	7	8	8	3	3	MSC
Control_1_ACATGCAAGCACCTGC-1	SeuratProject	29102	6670	0.0687237990516116	V1	Control	9794	4053	3	3	3	3	3	7	8	8	3	3	MSC
Control_1_ACATGCACACATACTG-1	SeuratProject	21487	5526	0	V1	Control	9104	3820	1	1	1	1	1	1	1	1	1	1	HB
Control_1_ACATGCACACTGGCGT-1	SeuratProject	27570	5711	0	V1	Control	9605	3394	2	2	2	2	2	2	2	2	2	2	HEP
Control_1_ACATGCAGTGCCCGTA-1	SeuratProject	12964	4834	0	V1	Control	9921	4831	0	4	4	4	4	4	4	4	4	4	Proliferative HEP
Control_1_ACATGCATCTCGGCTT-1	SeuratProject	9153	3197	0	V1	Control	9083	3197	0	0	0	0	0	0	0	0	0	0	Mesodermal progenitors
Control_1_ACATTTCAGCCATGCC-1	SeuratProject	19143	5138	0	V1	Control	10365	4354	3	3	3	3	3	6	7	7	3	3	MSC
Control_1_ACATTTCAGGGCATGT-1	SeuratProject	7845	3028	0	V1	Control	8185	3028	0	0	0	0	0	0	0	0	0	0	Mesodermal progenitors
Control_1_ACATTTCCAACCACGC-1	SeuratProject	1142	549	0.0875656742556918	V1	Control	6391	2111	0	4	4	4	4	4	4	4	4	4	Proliferative HEP
Control_1_ACATTTCCATGTTTGG-1	SeuratProject	9432	3715	0	V1	Control	9261	3715	3	3	3	3	3	7	8	8	3	3	MSC
Control_1_ACATTTCTCAAAGGAT-1	SeuratProject	3178	1795	0	V1	Control	7252	1999	0	4	4	4	4	4	4	4	4	4	Proliferative HEP
Control_1_ACCAAACAGCACTAAA-1	SeuratProject	7353	2938	0	V1	Control	8022	2938	0	0	0	0	0	0	3	3	0	0	Mesodermal progenitors
Control_1_ACCAAACCACAGAAGC-1	SeuratProject	6067	2560	0	V1	Control	7871	2560	0	0	0	0	0	0	0	0	0	0	Mesodermal progenitors
Control_1_ACCAAACCACTACCGG-1	SeuratProject	8140	3070	0.0122850122850123	V1	Control	8320	3070	0	0	0	0	0	3	6	6	0	0	Mesodermal progenitors
Control_1_ACCAAACCAGAGGACT-1	SeuratProject	15734	4481	0.00635566289564002	V1	Control	10183	4298	0	0	0	0	0	0	0	0	0	0	Mesodermal progenitors
Control_1_ACCAAACCAGGACGAT-1	SeuratProject	9275	3357	0.183288409703504	V1	Control	9147	3357	0	0	0	0	0	3	6	6	0	0	Mesodermal progenitors
Control_1_ACCAAACGTACGGTTT-1	SeuratProject	8604	3298	0	V1	Control	8629	3296	3	3	3	3	3	6	7	7	3	3	MSC
Control_1_ACCAAACTCACCTTAT-1	SeuratProject	593	371	0	V1	Control	7133	2533	1	7	7	7	7	9	10	10	7	7	Dying HEP
Control_1_ACCAAACTCTGCTTTA-1	SeuratProject	17012	4726	0	V1	Control	10161	4255	1	1	1	1	1	1	1	1	1	1	HB
Control_1_ACCAACAAGGCATGCA-1	SeuratProject	4294	2132	0.232883092687471	V1	Control	7809	2155	1	7	7	7	7	9	10	10	7	7	Dying HEP
Control_1_ACCAACACAGTAGAGC-1	SeuratProject	8391	3229	0.0119175306876415	V1	Control	8466	3229	0	0	0	0	0	3	3	3	0	0	Mesodermal progenitors
Control_1_ACCAACAGTCATCAGT-1	SeuratProject	5544	2622	0	V1	Control	7724	2622	0	0	0	0	0	3	3	3	0	0	Mesodermal progenitors
Control_1_ACCAACATCAGGACAG-1	SeuratProject	6068	2663	0.016479894528675	V1	Control	7802	2663	0	4	4	4	4	4	4	4	4	4	Proliferative HEP
Control_1_ACCAACATCATTACCT-1	SeuratProject	11623	3891	0.0430181536608449	V1	Control	9747	3891	0	0	0	0	0	0	3	3	0	0	Mesodermal progenitors
Control_1_ACCACAAAGGGACTGT-1	SeuratProject	20145	5020	0	V1	Control	9324	3770	2	2	2	2	2	2	2	2	2	2	HEP
Control_1_ACCACAATCCCAAGTA-1	SeuratProject	4806	2355	0	V1	Control	7804	2355	0	0	0	0	0	0	0	0	0	0	Mesodermal progenitors
Control_1_ACCATTTAGAAACTCA-1	SeuratProject	7833	3513	0	V1	Control	8097	3513	5	6	6	6	6	8	9	9	6	6	aHSC
Control_1_ACCATTTAGTTCACTG-1	SeuratProject	26738	5420	0	V1	Control	9227	3186	1	1	1	1	1	1	1	1	1	1	HB
Control_1_ACCATTTCAACACACT-1	SeuratProject	5831	2568	0.017149717029669	V1	Control	7795	2568	0	0	0	0	0	0	0	0	0	0	Mesodermal progenitors
Control_1_ACCATTTCAGACCGCT-1	SeuratProject	35344	7153	0.00565866908103214	V1	Control	10056	4140	2	2	2	2	2	2	2	2	2	2	HEP
Control_1_ACCATTTCAGAGATTA-1	SeuratProject	2851	1656	0.0350754121360926	V1	Control	6978	1953	0	0	0	0	0	3	3	3	0	0	Mesodermal progenitors
Control_1_ACCATTTTCGTTCTAT-1	SeuratProject	17926	5217	0	V1	Control	10130	4584	2	2	2	2	2	2	2	2	2	2	HEP
Control_1_ACCCAAACAGCTTCGG-1	SeuratProject	6273	2819	0	V1	Control	7795	2819	0	0	0	0	0	3	3	3	0	0	Mesodermal progenitors
Control_1_ACCCAAATCTCAAAGC-1	SeuratProject	10976	3520	0.027332361516035	V1	Control	9631	3520	0	4	4	4	4	4	4	4	4	4	Proliferative HEP
Control_1_ACCCAAATCTCGTGAA-1	SeuratProject	40140	7405	0.0174389636273044	V1	Control	10633	4061	1	1	1	1	1	1	1	1	1	1	HB
Control_1_ACCCTCAAGGTCACTT-1	SeuratProject	7373	2690	0	V1	Control	8079	2690	0	0	0	0	0	0	0	0	0	0	Mesodermal progenitors
Control_1_ACCCTCACATTGACAC-1	SeuratProject	28327	6452	0.0635436156317294	V1	Control	9519	3870	1	1	1	1	1	1	1	1	1	1	HB
Control_1_ACCCTCATCCTTACCG-1	SeuratProject	29449	6285	0	V1	Control	9827	3832	3	3	3	3	3	7	8	8	3	3	MSC
Control_1_ACCCTCATCGGTGTAT-1	SeuratProject	6186	2538	0	V1	Control	7804	2538	0	0	0	0	0	3	6	6	0	0	Mesodermal progenitors
Control_1_ACCCTTGCAGAGAATT-1	SeuratProject	5404	2441	0.185048112509252	V1	Control	7804	2442	0	0	0	0	0	0	0	3	0	0	Mesodermal progenitors
Control_1_ACCCTTGGTGCAACGA-1	SeuratProject	23869	6232	0.0041895345427123	V1	Control	9750	4086	0	0	0	0	0	0	0	0	0	0	Mesodermal progenitors
Control_1_ACCCTTGGTGGACTGA-1	SeuratProject	7996	3453	0	V1	Control	8211	3453	3	3	3	3	3	6	7	7	3	3	MSC
Control_1_ACCCTTGTCACTTGGA-1	SeuratProject	25378	6059	0	V1	Control	9167	3626	2	2	2	2	2	2	2	2	2	2	HEP
Control_1_ACCCTTGTCGCCGAAC-1	SeuratProject	14399	4646	0	V1	Control	10100	4590	3	3	3	3	3	7	8	8	3	3	MSC
Control_1_ACCGTTCAGGTCGCCT-1	SeuratProject	10005	3819	0	V1	Control	9502	3818	0	0	0	0	0	0	0	0	0	0	Mesodermal progenitors
Control_1_ACCGTTCGTCACAGTT-1	SeuratProject	5679	2623	0.721958091213242	V1	Control	7702	2623	0	0	0	0	0	0	0	0	0	0	Mesodermal progenitors
Control_1_ACCGTTCGTGGTCCCA-1	SeuratProject	24737	5796	0.0121275821643692	V1	Control	9384	3587	1	1	1	1	1	1	1	1	1	1	HB
Control_1_ACCGTTCTCCCGATCT-1	SeuratProject	10593	3795	0.0660813744925894	V1	Control	9654	3794	0	0	0	0	0	0	3	3	0	0	Mesodermal progenitors
Control_1_ACCTACCAGCAAGTCG-1	SeuratProject	14444	4566	0.006923289947383	V1	Control	9943	4508	3	3	3	3	3	6	7	7	3	3	MSC
Control_1_ACCTACCAGCGTTACT-1	SeuratProject	22673	5369	0.0264631941075288	V1	Control	9605	3594	3	3	3	3	3	7	8	8	3	3	MSC
Control_1_ACCTACCCACCTTCCA-1	SeuratProject	13763	4316	0.159848870159122	V1	Control	9849	4296	0	0	0	0	0	0	0	0	0	0	Mesodermal progenitors
Control_1_ACCTACCCAGCGCTTG-1	SeuratProject	3254	1773	0	V1	Control	7048	1971	6	8	9	9	10	11	13	14	9	9	qHSC
Control_1_ACCTACCTCACAGAGG-1	SeuratProject	25003	6177	0	V1	Control	9213	3721	1	1	1	1	1	1	1	1	1	1	HB
Control_1_ACCTGAATCAGCAATC-1	SeuratProject	8537	2969	0.0117137167623287	V1	Control	8581	2969	0	0	0	0	0	3	3	3	0	0	Mesodermal progenitors
Control_1_ACCTGAATCTGAGAGG-1	SeuratProject	17697	4343	0.0169520257670792	V1	Control	10060	3752	1	1	1	1	1	1	1	1	1	1	HB
Control_1_ACCTGTCAGATTCGCT-1	SeuratProject	4228	2057	0	V1	Control	7752	2084	0	0	0	0	0	0	0	0	0	0	Mesodermal progenitors
Control_1_ACCTGTCCAACTGCCG-1	SeuratProject	4977	2409	0	V1	Control	7910	2410	0	0	0	0	0	0	0	0	0	0	Mesodermal progenitors
Control_1_ACGATCAAGGCCCGTT-1	SeuratProject	11786	4127	0.0169692855930765	V1	Control	9847	4127	0	0	0	0	0	3	3	3	0	0	Mesodermal progenitors
Control_1_ACGATCAGTGACCTGC-1	SeuratProject	6281	2887	0.0159210316828531	V1	Control	7841	2887	0	0	0	0	0	0	0	0	0	0	Mesodermal progenitors
Control_1_ACGATGTAGCATCTTG-1	SeuratProject	12717	4165	0	V1	Control	9788	4165	5	6	6	6	6	8	9	9	6	6	aHSC
Control_1_ACGCACGAGGAAAGGT-1	SeuratProject	2798	1655	0	V1	Control	6940	1976	0	0	0	0	0	0	0	0	0	0	Mesodermal progenitors
Control_1_ACGCACGCAGGTCCCA-1	SeuratProject	6777	2734	0.162313708130441	V1	Control	7923	2733	0	0	0	0	0	0	0	0	0	0	Mesodermal progenitors
Control_1_ACGCACGCATCTGTTT-1	SeuratProject	6263	2779	0.143701101708446	V1	Control	7830	2779	0	0	0	0	0	0	3	3	0	0	Mesodermal progenitors
Control_1_ACGGAAGCACCACATA-1	SeuratProject	9311	3830	0	V1	Control	9214	3830	4	5	5	5	5	5	5	5	5	5	Proliferative HEP
Control_1_ACGGAAGCAGAGGCAT-1	SeuratProject	3273	1894	0	V1	Control	7123	2052	0	0	0	0	0	0	3	3	0	0	Mesodermal progenitors
Control_1_ACGGAAGGTACAAGCG-1	SeuratProject	9474	3525	0.0527760185771585	V1	Control	9275	3525	0	0	0	0	0	0	0	0	0	0	Mesodermal progenitors
Control_1_ACGGAAGTCAACGTGT-1	SeuratProject	3197	1823	0	V1	Control	7001	1991	0	0	0	0	0	0	3	3	0	0	Mesodermal progenitors
Control_1_ACGGAAGTCATGGTAC-1	SeuratProject	25201	6367	0	V1	Control	9537	3906	2	2	2	2	2	2	2	2	2	2	HEP
Control_1_ACGGAAGTCCCTCTTT-1	SeuratProject	998	614	0.200400801603206	V1	Control	7542	2328	1	7	7	7	7	9	10	10	7	7	Dying HEP
Control_1_ACGGAAGTCTGCGATA-1	SeuratProject	2793	1767	0	V1	Control	6637	2103	0	4	4	4	4	4	4	4	4	4	Proliferative HEP
Control_1_ACGGGTCGTGCCTGCA-1	SeuratProject	43948	7865	0.0113770820060071	V1	Control	10191	4108	1	1	1	1	1	1	2	11	1	1	HB
Control_1_ACGGTCGAGGAACGCT-1	SeuratProject	3503	1937	0.0285469597487868	V1	Control	7243	2051	0	0	0	0	0	0	0	0	0	0	Mesodermal progenitors
Control_1_ACGGTCGAGGCACAAC-1	SeuratProject	5645	2580	0	V1	Control	7727	2580	0	0	0	0	0	3	6	6	0	0	Mesodermal progenitors
Control_1_ACGGTCGGTAATCAAG-1	SeuratProject	8442	3685	0	V1	Control	8493	3685	0	4	4	4	4	4	4	4	4	4	Proliferative HEP
Control_1_ACGGTCGGTGAAGCGT-1	SeuratProject	8777	3302	0.0227868292127151	V1	Control	8777	3302	3	3	3	3	3	6	7	7	3	3	MSC
Control_1_ACGGTCGGTGCTTCAA-1	SeuratProject	27034	6218	0.0221942738773396	V1	Control	9127	3600	2	2	2	2	2	2	2	2	2	2	HEP
Control_1_ACGGTTAAGTTTCGGT-1	SeuratProject	13528	4358	0.00739207569485512	V1	Control	9847	4343	3	3	3	3	3	6	7	7	3	3	MSC
Control_1_ACGGTTACAATTGCTG-1	SeuratProject	17795	5063	0.0112391121101433	V1	Control	10350	4453	0	0	0	0	0	0	3	3	0	0	Mesodermal progenitors
Control_1_ACGGTTACACGTAACT-1	SeuratProject	30659	6512	0.00326168498646401	V1	Control	9810	3835	2	2	2	2	2	2	2	2	2	2	HEP
Control_1_ACGGTTAGTTCCTAGA-1	SeuratProject	14097	4210	0	V1	Control	9849	4172	3	3	3	3	3	7	8	8	3	3	MSC
Control_1_ACGGTTATCAGATTGC-1	SeuratProject	5997	2642	0	V1	Control	7754	2642	0	0	0	0	0	3	3	3	0	0	Mesodermal progenitors
Control_1_ACGGTTATCTAGCCAA-1	SeuratProject	9507	3480	0	V1	Control	9276	3480	3	3	3	3	3	6	7	7	3	3	MSC
Control_1_ACGTAACAGCGTGCCT-1	SeuratProject	28543	5771	0.0280278877483096	V1	Control	9608	3338	1	1	1	1	1	1	1	1	1	1	HB
Control_1_ACGTAACCAACCAGAG-1	SeuratProject	11618	3841	0	V1	Control	9796	3841	0	0	0	0	0	3	3	3	0	0	Mesodermal progenitors
Control_1_ACGTAACCAGGTCAAG-1	SeuratProject	17885	5106	0	V1	Control	9978	4445	1	1	1	1	1	1	1	1	1	1	HB
Control_1_ACGTACAAGGGTACGT-1	SeuratProject	19792	5661	0	V1	Control	10194	4550	1	1	1	1	1	1	1	1	1	1	HB
Control_1_ACGTACAAGTATTGCC-1	SeuratProject	13233	4192	0	V1	Control	9848	4186	0	0	0	0	0	3	6	6	0	0	Mesodermal progenitors
Control_1_ACGTACAAGTTACGGG-1	SeuratProject	17683	5460	0.033930894079059	V1	Control	10459	4867	5	6	6	6	6	8	9	9	6	6	aHSC
Control_1_ACGTACACAGCTACAT-1	SeuratProject	41544	7315	0.00481417292509147	V1	Control	9622	3870	2	2	2	2	2	2	2	2	2	2	HEP
Control_1_ACGTACAGTTGGGCCT-1	SeuratProject	2500	1339	0	V1	Control	7044	1883	1	7	7	7	7	9	10	10	7	7	Dying HEP
Control_1_ACGTACATCACCTCAC-1	SeuratProject	6985	2903	0.100214745884037	V1	Control	7961	2903	0	4	4	4	4	4	4	4	4	4	Proliferative HEP
Control_1_ACGTAGTAGCTGTCCG-1	SeuratProject	22635	5896	0.00441793682350342	V1	Control	9260	3871	3	3	3	3	3	7	8	8	3	3	MSC
Control_1_ACGTAGTCAGACGATG-1	SeuratProject	15948	4393	0.0250815149235014	V1	Control	10211	4144	3	3	3	3	3	6	7	7	3	3	MSC
Control_1_ACGTAGTGTAGAGGAA-1	SeuratProject	5008	2105	0.0399361022364217	V1	Control	7597	2112	1	1	1	1	1	1	1	1	1	1	HB
Control_1_ACGTAGTGTCGAAACG-1	SeuratProject	3207	1675	0	V1	Control	6945	1841	0	0	0	0	0	0	6	6	0	0	Mesodermal progenitors
Control_1_ACGTAGTTCCTATTGT-1	SeuratProject	6293	2728	0	V1	Control	7852	2728	0	0	0	0	0	3	3	3	0	0	Mesodermal progenitors
Control_1_ACGTCCTCACATTACG-1	SeuratProject	49695	7054	0	V1	Control	10091	3466	1	1	1	1	1	1	1	1	1	1	HB
Control_1_ACGTCCTCATCATTTC-1	SeuratProject	35631	7539	0.00561308972523926	V1	Control	9808	4166	1	1	1	1	1	1	1	1	1	1	HB
Control_1_ACGTCCTGTCACTCAA-1	SeuratProject	10537	3618	0.0189807345544273	V1	Control	9579	3618	3	3	3	3	3	6	7	7	3	3	MSC
Control_1_ACGTCCTGTTAAGGGC-1	SeuratProject	11510	3941	0	V1	Control	9764	3941	3	3	3	3	3	6	7	7	3	3	MSC
Control_1_ACGTCCTTCGGAGATG-1	SeuratProject	6183	2764	0	V1	Control	7784	2764	0	0	0	0	0	0	0	0	0	0	Mesodermal progenitors
Control_1_ACGTTCCAGGAACGCT-1	SeuratProject	7673	3098	0	V1	Control	8082	3098	5	6	6	6	6	8	9	9	6	6	aHSC
Control_1_ACGTTCCCAGCTAACT-1	SeuratProject	17391	4958	0	V1	Control	10315	4414	0	4	4	4	4	4	4	4	4	4	Proliferative HEP
Control_1_ACTACGAAGGAGCTGT-1	SeuratProject	5120	2282	0	V1	Control	7666	2282	0	0	0	0	0	3	6	6	0	0	Mesodermal progenitors
Control_1_ACTACGAAGTTCCAGT-1	SeuratProject	8910	3651	0.0112233445566779	V1	Control	8900	3651	4	5	5	5	5	5	5	5	5	5	Proliferative HEP
Control_1_ACTACGACACCAATTG-1	SeuratProject	11610	3691	0.0775193798449612	V1	Control	9773	3691	0	0	0	0	0	0	0	3	0	0	Mesodermal progenitors
Control_1_ACTACGATCATGAGGG-1	SeuratProject	4759	2443	0	V1	Control	7703	2447	0	4	4	4	4	4	4	4	4	4	Proliferative HEP
Control_1_ACTATCTCACATGACT-1	SeuratProject	9379	3508	0	V1	Control	9238	3508	0	0	0	0	0	0	3	3	0	0	Mesodermal progenitors
Control_1_ACTATCTGTACAGAGC-1	SeuratProject	5055	2668	0.0791295746785361	V1	Control	7674	2669	4	5	5	5	5	5	5	5	5	5	Proliferative HEP
Control_1_ACTATCTTCTCGCTTG-1	SeuratProject	5161	2349	0	V1	Control	7804	2350	0	0	0	0	0	3	6	6	0	0	Mesodermal progenitors
Control_1_ACTATGGAGTAACCGG-1	SeuratProject	4950	2397	0	V1	Control	7635	2396	0	0	0	0	0	0	0	0	0	0	Mesodermal progenitors
Control_1_ACTATTCAGATAGTCA-1	SeuratProject	27235	6271	0	V1	Control	9436	3739	2	2	2	2	2	2	2	2	2	2	HEP
Control_1_ACTATTCTCACCATCC-1	SeuratProject	12667	3666	0	V1	Control	9740	3666	0	0	0	0	0	0	3	3	0	0	Mesodermal progenitors
Control_1_ACTATTCTCACGGAGA-1	SeuratProject	9205	3651	0	V1	Control	9123	3651	3	3	3	3	3	6	7	7	3	3	MSC
Control_1_ACTATTCTCGGTCTAA-1	SeuratProject	5253	2420	0	V1	Control	7687	2420	0	0	0	0	0	3	6	6	0	0	Mesodermal progenitors
Control_1_ACTCCCACATAGACTC-1	SeuratProject	5446	2505	0	V1	Control	7729	2503	0	0	0	0	0	3	3	3	0	0	Mesodermal progenitors
Control_1_ACTCCCATCTTCGTAT-1	SeuratProject	19118	5356	0.0104613453290093	V1	Control	10148	4464	3	3	3	3	3	7	8	8	3	3	MSC
Control_1_ACTCTCGGTAGTAAGT-1	SeuratProject	4988	2450	0	V1	Control	7733	2451	8	10	11	11	12	14	15	16	11	11	aHSC
Control_1_ACTGATGAGATGTTGA-1	SeuratProject	4206	2356	0	V1	Control	7809	2381	0	4	4	4	4	4	4	4	4	4	Proliferative HEP
Control_1_ACTGATGAGCCTAACT-1	SeuratProject	622	534	0	V1	Control	6206	2696	1	7	7	7	7	9	10	10	7	7	Dying HEP
Control_1_ACTGATGTCCTACGAA-1	SeuratProject	9735	3283	0.0102722136620442	V1	Control	9379	3283	0	4	4	4	4	4	4	4	4	4	Proliferative HEP
Control_1_ACTGCAACAGGCGATA-1	SeuratProject	1194	902	0.0837520938023451	V1	Control	6598	2275	0	7	7	7	7	9	10	10	7	7	Dying HEP
Control_1_ACTGCAATCGGTAGGA-1	SeuratProject	8269	3651	0	V1	Control	8361	3650	6	8	9	9	10	11	13	14	9	9	qHSC
Control_1_ACTGTCCCAGTGGGTA-1	SeuratProject	9709	3574	0.061798331445051	V1	Control	9357	3574	3	3	3	3	3	6	7	7	3	3	MSC
Control_1_ACTGTCCTCCAAGAGG-1	SeuratProject	5787	2561	0.086400552963539	V1	Control	7727	2561	0	0	0	0	0	0	0	0	0	0	Mesodermal progenitors
Control_1_ACTGTGAGTAATACCC-1	SeuratProject	8145	3288	0	V1	Control	8308	3288	0	0	0	0	0	3	3	3	0	0	Mesodermal progenitors
Control_1_ACTGTGATCCTCTAGC-1	SeuratProject	5300	2561	0	V1	Control	7610	2560	0	4	4	4	4	4	4	4	4	4	Proliferative HEP
Control_1_ACTTAGGGTACTAACC-1	SeuratProject	6665	2803	0.0150037509377344	V1	Control	7926	2803	0	0	0	0	0	3	6	6	0	0	Mesodermal progenitors
Control_1_ACTTATCGTCGAATGG-1	SeuratProject	9373	3919	0	V1	Control	9250	3919	4	5	5	5	5	5	5	5	5	5	Proliferative HEP
Control_1_ACTTATCTCACACGAT-1	SeuratProject	2906	1719	0	V1	Control	7181	2113	1	7	7	7	7	9	10	10	7	7	Dying HEP
Control_1_ACTTATCTCCATTTCA-1	SeuratProject	7980	3128	0	V1	Control	8230	3128	0	0	0	0	0	0	0	0	0	0	Mesodermal progenitors
Control_1_ACTTCCGAGGATGAGA-1	SeuratProject	8723	3309	0.0114639458901754	V1	Control	8726	3309	0	0	0	0	0	3	6	6	0	0	Mesodermal progenitors
Control_1_ACTTCCGCAGCAGTAG-1	SeuratProject	10594	3487	0	V1	Control	9584	3487	5	6	6	6	6	8	9	9	6	6	aHSC
Control_1_ACTTCCGCATAGGTAA-1	SeuratProject	6064	2812	0.016490765171504	V1	Control	7834	2812	0	0	0	0	0	0	3	3	0	0	Mesodermal progenitors
Control_1_ACTTCCGGTACACGCC-1	SeuratProject	14010	4436	0.00713775874375446	V1	Control	9947	4404	0	0	0	0	0	0	3	3	0	0	Mesodermal progenitors
Control_1_ACTTCCGGTCGAAACG-1	SeuratProject	5730	2742	0.0174520069808028	V1	Control	7724	2742	0	0	0	0	0	0	3	3	0	0	Mesodermal progenitors
Control_1_ACTTCCGTCAAGAGTA-1	SeuratProject	9957	4024	0	V1	Control	9512	4024	4	5	5	5	5	5	5	5	5	5	Proliferative HEP
Control_1_ACTTCGCCACAGTCAT-1	SeuratProject	9491	3452	0.326625223896323	V1	Control	9278	3451	0	0	0	0	0	0	3	3	0	0	Mesodermal progenitors
Control_1_ACTTCGCGTCGATGCC-1	SeuratProject	3564	2097	1.12233445566779	V1	Control	7143	2229	0	7	7	7	7	9	10	10	7	7	Dying HEP
Control_1_ACTTCGCGTGCTGCAC-1	SeuratProject	5624	2726	2.84495021337127	V1	Control	7702	2725	0	0	8	8	8	10	11	12	8	8	Mesoderm
Control_1_ACTTCGCTCCGTGCGA-1	SeuratProject	29460	6200	0.0135777325186694	V1	Control	9201	3581	1	1	1	1	1	1	1	1	1	1	HB
Control_1_ACTTCGCTCTTCGATT-1	SeuratProject	24436	5633	0.00409232280242266	V1	Control	9786	3608	3	3	3	3	3	6	7	7	3	3	MSC
Control_1_ACTTTCAAGTCCCTAA-1	SeuratProject	10072	3766	0.138999205718824	V1	Control	9540	3766	5	6	6	6	6	8	9	9	6	6	aHSC
Control_1_ACTTTCAAGTCTGGAG-1	SeuratProject	5358	2567	0	V1	Control	7708	2567	0	0	0	0	0	0	0	0	0	0	Mesodermal progenitors
Control_1_ACTTTCATCCAAGCAT-1	SeuratProject	8250	3071	0	V1	Control	8380	3071	0	0	0	0	0	3	6	6	0	0	Mesodermal progenitors
Control_1_ACTTTGTTCACGTAGT-1	SeuratProject	4554	2297	0	V1	Control	8032	2301	0	4	4	4	4	4	4	4	4	4	Proliferative HEP
Control_1_AGAAATGAGAGCTGCA-1	SeuratProject	20961	5326	0	V1	Control	9512	3881	1	1	1	1	1	1	1	1	1	1	HB
Control_1_AGAAATGAGCCGTAAG-1	SeuratProject	7615	3203	0.0131319763624425	V1	Control	8130	3203	3	3	3	3	3	7	8	8	3	3	MSC
Control_1_AGAAATGCAGAGCGTA-1	SeuratProject	5155	2465	0.0193986420950533	V1	Control	7713	2465	0	0	0	0	0	0	0	0	0	0	Mesodermal progenitors
Control_1_AGAAATGCATAGAAAC-1	SeuratProject	4471	2317	0.0223663609930664	V1	Control	7947	2330	0	0	0	0	0	0	0	0	0	0	Mesodermal progenitors
Control_1_AGAAATGCATGTCTAG-1	SeuratProject	6200	2713	0.0645161290322581	V1	Control	7780	2712	0	0	0	0	0	3	3	3	0	0	Mesodermal progenitors
Control_1_AGAACAAAGTTTGGCT-1	SeuratProject	25387	4785	0.00393902390987513	V1	Control	9504	2834	1	1	1	1	1	1	1	1	1	1	HB
Control_1_AGAACAAGTACCCGCA-1	SeuratProject	15818	4515	0	V1	Control	10134	4308	3	3	3	3	3	6	7	7	3	3	MSC
Control_1_AGAACAAGTCACTTCC-1	SeuratProject	10520	3914	0	V1	Control	9629	3913	5	6	6	6	6	8	9	9	6	6	aHSC
Control_1_AGAACAAGTTAGGGAC-1	SeuratProject	11980	4066	0.175292153589316	V1	Control	9802	4066	0	0	0	0	0	0	0	0	0	0	Mesodermal progenitors
Control_1_AGAACAATCGACGCGT-1	SeuratProject	3837	2056	0	V1	Control	7673	2125	0	0	0	0	0	0	0	0	0	0	Mesodermal progenitors
Control_1_AGAACAATCGAGATGG-1	SeuratProject	3603	1940	0.0277546489036914	V1	Control	7329	2026	0	0	0	0	0	0	0	0	0	0	Mesodermal progenitors
Control_1_AGAACCTAGAGGGTAA-1	SeuratProject	30786	5617	0	V1	Control	9845	3141	1	1	1	1	1	1	1	1	1	1	HB
Control_1_AGAACCTAGTGGTTGG-1	SeuratProject	5758	2982	0.0868357068426537	V1	Control	7634	2982	4	5	5	5	5	5	5	5	5	5	Proliferative HEP
Control_1_AGAACCTCAGCTGTGC-1	SeuratProject	4392	2227	0.0227686703096539	V1	Control	7894	2243	0	0	0	0	0	0	0	0	0	0	Mesodermal progenitors
Control_1_AGAACCTGTTTGCCGG-1	SeuratProject	5765	2682	0.0520381613183001	V1	Control	7726	2681	0	0	0	0	4	0	0	0	0	0	Mesodermal progenitors
Control_1_AGAACCTTCACCTCTG-1	SeuratProject	9166	3563	0	V1	Control	9101	3563	0	0	0	0	0	0	3	3	0	0	Mesodermal progenitors
Control_1_AGAAGCGAGAGTGTTA-1	SeuratProject	3429	1874	0	V1	Control	7400	1997	0	0	0	0	0	0	0	0	0	0	Mesodermal progenitors
Control_1_AGAAGCGAGGTCGTAG-1	SeuratProject	13989	4579	0	V1	Control	9763	4547	1	1	1	1	1	1	1	1	1	1	HB
Control_1_AGAAGCGAGGTTCATC-1	SeuratProject	5199	2641	0.384689363339104	V1	Control	7726	2640	5	6	6	6	6	8	9	9	6	6	aHSC
Control_1_AGAAGCGCACTCATAG-1	SeuratProject	3576	2029	0	V1	Control	7536	2129	0	0	0	0	0	0	3	3	0	0	Mesodermal progenitors
Control_1_AGAAGCGCAGGGTCTC-1	SeuratProject	4763	2192	0	V1	Control	7559	2196	0	0	0	0	0	0	0	0	0	0	Mesodermal progenitors
Control_1_AGAAGCGGTTTGTTGG-1	SeuratProject	34260	6563	0	V1	Control	10202	3773	2	2	2	2	2	2	2	2	2	2	HEP
Control_1_AGAAGCGTCCAATGCA-1	SeuratProject	7464	3103	0.0267952840300107	V1	Control	8043	3103	0	0	0	0	0	0	0	0	0	0	Mesodermal progenitors
Control_1_AGAAGCGTCTCTATGT-1	SeuratProject	5646	2548	0	V1	Control	7721	2548	0	0	0	0	0	0	0	0	0	0	Mesodermal progenitors
Control_1_AGACAAACAATAGGAT-1	SeuratProject	4352	2336	0.0229779411764706	V1	Control	7961	2349	0	4	4	4	4	4	4	4	4	4	Proliferative HEP
Control_1_AGACAAACACGAGGAT-1	SeuratProject	5492	2668	0.455207574654042	V1	Control	7713	2668	0	0	0	0	0	0	0	0	0	0	Mesodermal progenitors
Control_1_AGACAAATCGTCACCT-1	SeuratProject	14008	4214	0.0142775556824672	V1	Control	9878	4171	3	3	3	3	3	7	8	8	3	3	MSC
Control_1_AGACACTTCCGCAAAT-1	SeuratProject	13579	4493	0.00736431254142426	V1	Control	9863	4479	4	5	5	5	5	5	5	5	5	5	Proliferative HEP
Control_1_AGACACTTCTCATAGG-1	SeuratProject	25957	5846	0	V1	Control	9825	3623	1	1	1	1	1	1	1	1	1	1	HB
Control_1_AGACAGGAGCTGTTAC-1	SeuratProject	13484	4403	0	V1	Control	9635	4390	1	1	1	1	1	1	1	1	1	1	HB
Control_1_AGACAGGCACAGCGCT-1	SeuratProject	17152	4997	0.00583022388059701	V1	Control	10304	4513	1	1	1	1	1	1	1	1	1	1	HB
Control_1_AGACAGGTCAGAGTTC-1	SeuratProject	33301	6868	0.0480466052070508	V1	Control	10038	3916	3	3	3	3	3	6	7	7	3	3	MSC
Control_1_AGACCATAGTGCACTT-1	SeuratProject	19390	5757	0.144404332129964	V1	Control	10265	4723	0	0	0	0	0	0	0	0	0	0	Mesodermal progenitors
Control_1_AGACCATCACACCGAC-1	SeuratProject	29714	6182	0.0201925018509793	V1	Control	9563	3532	3	3	3	3	3	7	8	8	3	3	MSC
Control_1_AGACCATCACTGGACC-1	SeuratProject	4983	2421	0	V1	Control	7766	2423	0	0	0	0	0	0	0	0	0	0	Mesodermal progenitors
Control_1_AGACCCGAGATACGAT-1	SeuratProject	4931	2377	0.0202798620969377	V1	Control	7697	2377	0	0	0	0	0	0	3	3	0	0	Mesodermal progenitors
Control_1_AGACCCGCAAGGCAAC-1	SeuratProject	22875	6127	0	V1	Control	9472	4005	2	2	2	2	2	2	12	13	2	2	HEP
Control_1_AGACCCGCACAAACGG-1	SeuratProject	3565	2096	0	V1	Control	7389	2208	0	4	4	4	4	4	4	4	4	4	Proliferative HEP
Control_1_AGACTCAAGAATCGAT-1	SeuratProject	5537	2519	0.614050930106556	V1	Control	7764	2519	0	0	0	0	0	0	0	0	0	0	Mesodermal progenitors
Control_1_AGACTCAAGGAACATT-1	SeuratProject	6818	2842	0.293341155764154	V1	Control	7894	2842	0	0	0	0	0	3	3	3	0	0	Mesodermal progenitors
Control_1_AGACTCACATGAGATA-1	SeuratProject	9489	3366	0.27400147539256	V1	Control	9265	3366	0	0	0	0	0	0	0	0	0	0	Mesodermal progenitors
Control_1_AGACTCACATGTCAGT-1	SeuratProject	24418	4859	0.00409533950364485	V1	Control	9627	3054	1	1	1	1	1	1	1	1	1	1	HB
Control_1_AGACTCAGTCAGACTT-1	SeuratProject	8677	3360	0	V1	Control	8683	3359	0	0	0	0	0	0	0	0	0	0	Mesodermal progenitors
Control_1_AGACTCAGTCGGTAAG-1	SeuratProject	7135	3013	0	V1	Control	7974	3013	0	4	4	4	4	4	4	4	4	4	Proliferative HEP
Control_1_AGACTCATCCAAGCAT-1	SeuratProject	13689	4793	0.0146102710205274	V1	Control	9916	4766	1	1	1	1	1	1	1	1	1	1	HB
Control_1_AGAGAATAGTAAAGCT-1	SeuratProject	3242	1809	0	V1	Control	7096	1983	0	0	0	0	0	0	0	0	0	0	Mesodermal progenitors
Control_1_AGAGAATCAACATACC-1	SeuratProject	9269	3468	0.0323659510195275	V1	Control	9112	3468	3	3	3	3	3	7	8	8	3	3	MSC
Control_1_AGAGAATCAATACGCT-1	SeuratProject	14270	4661	0	V1	Control	9690	4585	2	2	2	2	2	2	2	2	2	2	HEP
Control_1_AGAGAATCAATGCTCA-1	SeuratProject	20567	5378	0	V1	Control	10119	4126	3	3	3	3	3	7	8	8	3	3	MSC
Control_1_AGAGAATTCATGGTAC-1	SeuratProject	22435	5938	0	V1	Control	9622	4012	1	1	1	1	1	1	2	11	1	1	HB
Control_1_AGAGAGCAGGCACAAC-1	SeuratProject	9810	4189	0.0611620795107034	V1	Control	9474	4189	5	6	6	6	6	8	9	9	6	6	aHSC
Control_1_AGAGAGCCAATCTCGA-1	SeuratProject	16229	4797	0	V1	Control	10165	4510	3	3	3	3	3	6	7	7	3	3	MSC
Control_1_AGAGCAGAGAAAGCGA-1	SeuratProject	31761	7048	0.028336639274582	V1	Control	10003	4105	3	3	3	3	3	6	7	7	3	3	MSC
Control_1_AGAGCAGAGCAATTCC-1	SeuratProject	7214	3092	0.069309675630718	V1	Control	7984	3092	4	5	5	5	5	5	5	5	5	5	Proliferative HEP
Control_1_AGAGCAGGTATGATCC-1	SeuratProject	28752	6372	0.00347801892042293	V1	Control	9828	3786	2	2	2	2	2	2	2	2	2	2	HEP
Control_1_AGAGCAGTCTCGCCTA-1	SeuratProject	9184	3818	0.119773519163763	V1	Control	9111	3818	4	5	5	5	5	5	5	5	5	5	Proliferative HEP
Control_1_AGAGCCCCATCCGCGA-1	SeuratProject	7618	3252	0	V1	Control	8037	3252	5	6	6	6	6	8	9	9	6	6	aHSC
Control_1_AGATAGACAATGTGGG-1	SeuratProject	8063	3080	0	V1	Control	8286	3079	0	0	0	0	0	0	0	0	0	0	Mesodermal progenitors
Control_1_AGATCCAAGCAATTAG-1	SeuratProject	5715	2629	0	V1	Control	7716	2629	0	0	0	0	0	0	0	0	0	0	Mesodermal progenitors
Control_1_AGATCCAAGTTGCATC-1	SeuratProject	1088	832	6.80147058823529	V1	Control	6301	2385	1	7	7	7	7	9	10	10	7	7	Dying HEP
Control_1_AGATCCACAGTCGGAA-1	SeuratProject	848	669	0	V1	Control	7211	2472	1	7	7	7	7	9	10	10	7	7	Dying HEP
Control_1_AGATCCAGTCAAGGCA-1	SeuratProject	7173	2995	0.473999721176635	V1	Control	7993	2995	0	0	0	0	0	0	3	3	0	0	Mesodermal progenitors
Control_1_AGATCCAGTTGTCCCT-1	SeuratProject	24291	5940	0.0041167510600634	V1	Control	9750	3854	5	6	6	6	6	8	9	9	6	6	aHSC
Control_1_AGATCCAGTTTGTTCT-1	SeuratProject	14900	4389	0.0201342281879195	V1	Control	10160	4285	4	5	5	5	5	5	5	5	5	5	Proliferative HEP
Control_1_AGATCCATCTCGCTTG-1	SeuratProject	11840	3851	0.0337837837837838	V1	Control	9775	3851	0	0	0	0	0	3	6	6	0	0	Mesodermal progenitors
Control_1_AGATCGTAGTTCTACG-1	SeuratProject	10761	3959	0	V1	Control	9732	3959	4	5	5	5	5	5	5	5	5	5	Proliferative HEP
Control_1_AGATCGTTCAAGTCGT-1	SeuratProject	5597	2498	0	V1	Control	7703	2497	0	0	0	0	0	0	0	0	0	0	Mesodermal progenitors
Control_1_AGATCGTTCTTCTGGC-1	SeuratProject	12272	4753	1.3119295958279	V1	Control	9975	4752	1	1	1	1	1	1	1	1	1	1	HB
Control_1_AGATGAAAGCACACAG-1	SeuratProject	6452	2852	0	V1	Control	7858	2851	0	0	0	0	0	0	0	0	0	0	Mesodermal progenitors
Control_1_AGATGAAAGCCAAGTG-1	SeuratProject	4679	2337	0	V1	Control	7778	2341	0	0	0	0	0	0	0	0	0	0	Mesodermal progenitors
Control_1_AGCATCACATGGTACT-1	SeuratProject	10174	3616	0	V1	Control	9522	3616	3	3	3	3	3	6	7	7	3	3	MSC
Control_1_AGCATCAGTGATTCTG-1	SeuratProject	9731	3684	0.0102764361319494	V1	Control	9411	3684	0	0	0	0	0	3	6	6	0	0	Mesodermal progenitors
Control_1_AGCATCAGTTACCCAA-1	SeuratProject	3680	2272	0.0271739130434783	V1	Control	7243	2434	0	7	7	7	7	9	10	10	7	7	Dying HEP
Control_1_AGCCAATAGTCACGCC-1	SeuratProject	5930	2594	0	V1	Control	7784	2594	0	0	0	0	0	0	0	0	0	0	Mesodermal progenitors
Control_1_AGCCAATTCATACGGT-1	SeuratProject	13525	4535	0.00739371534195933	V1	Control	9886	4530	4	5	5	5	5	5	5	5	5	5	Proliferative HEP
Control_1_AGCCACGAGCGTGCCT-1	SeuratProject	3930	2174	0	V1	Control	7667	2237	0	4	4	4	4	4	4	4	4	4	Proliferative HEP
Control_1_AGCCACGAGTAAATGC-1	SeuratProject	13537	4580	0.0073871611139839	V1	Control	9958	4561	3	3	3	3	3	7	8	8	3	3	MSC
Control_1_AGCCACGAGTCTAGAA-1	SeuratProject	3941	2074	0	V1	Control	7605	2122	0	0	0	0	0	0	0	0	0	0	Mesodermal progenitors
Control_1_AGCCACGAGTGAATAC-1	SeuratProject	6561	2848	0	V1	Control	7882	2848	0	4	4	4	4	4	4	4	4	4	Proliferative HEP
Control_1_AGCCACGTCATTGCTT-1	SeuratProject	8299	3328	0	V1	Control	8410	3328	0	0	0	0	0	3	3	3	0	0	Mesodermal progenitors
Control_1_AGCCACGTCGCCTTTG-1	SeuratProject	16551	5012	0	V1	Control	10272	4664	0	0	0	0	0	0	0	0	0	0	Mesodermal progenitors
Control_1_AGCCAGCAGTGGTCAG-1	SeuratProject	6111	2664	0	V1	Control	7842	2664	0	0	0	0	0	0	0	0	0	0	Mesodermal progenitors
Control_1_AGCGATTCATGAGATA-1	SeuratProject	3779	2044	0.344006350886478	V1	Control	7591	2122	0	4	4	4	4	4	4	4	4	4	Proliferative HEP
Control_1_AGCGCCACAACTTGCA-1	SeuratProject	17959	4887	0.038977671362548	V1	Control	10152	4255	3	3	3	3	3	7	8	8	3	3	MSC
Control_1_AGCGCCACAGAACGCA-1	SeuratProject	9647	3524	0.0103659168653467	V1	Control	9342	3524	0	0	0	0	0	3	3	3	0	0	Mesodermal progenitors
Control_1_AGCGCCACAGCTGTTA-1	SeuratProject	9079	3254	0.0220288578037229	V1	Control	9025	3254	0	4	4	4	4	4	4	4	4	4	Proliferative HEP
Control_1_AGCGCCATCCCGTGAG-1	SeuratProject	3736	2038	0	V1	Control	7549	2111	0	0	0	0	0	3	3	3	0	0	Mesodermal progenitors
Control_1_AGCGCTGAGCACACAG-1	SeuratProject	18923	5206	0.216667547429055	V1	Control	10303	4334	0	0	0	0	0	3	6	6	0	0	Mesodermal progenitors
Control_1_AGCGCTGAGTGCGTCC-1	SeuratProject	7392	3100	0	V1	Control	8005	3100	3	3	3	3	3	6	7	7	3	3	MSC
Control_1_AGCGCTGCAATTAGGA-1	SeuratProject	22196	5873	0	V1	Control	9685	4117	2	2	2	2	2	2	2	2	2	2	HEP
Control_1_AGCGTATAGAGTTCGG-1	SeuratProject	25240	6419	0.118858954041204	V1	Control	9753	3979	0	0	0	0	0	0	0	0	0	0	Mesodermal progenitors
Control_1_AGCGTATCACTAAACC-1	SeuratProject	15180	4775	0.072463768115942	V1	Control	10196	4639	0	4	4	4	4	4	4	4	4	4	Proliferative HEP
Control_1_AGCGTATGTGTCCGTG-1	SeuratProject	9078	3667	0	V1	Control	9009	3667	1	1	1	1	1	1	1	1	1	1	HB
Control_1_AGCGTATGTGTTGAGG-1	SeuratProject	8230	3379	0	V1	Control	8346	3379	5	6	6	6	6	8	9	9	6	6	aHSC
Control_1_AGCGTATTCAAGTTGC-1	SeuratProject	22731	6106	0	V1	Control	9566	4076	2	2	2	2	2	2	2	2	2	2	HEP
Control_1_AGCGTATTCGGTCGGT-1	SeuratProject	8770	3626	0	V1	Control	8771	3626	4	5	5	5	5	5	5	5	5	5	Proliferative HEP
Control_1_AGCGTCGAGAAGTCTA-1	SeuratProject	2793	1616	0	V1	Control	7003	1935	0	0	0	0	0	0	0	0	0	0	Mesodermal progenitors
Control_1_AGCGTCGAGGATGTTA-1	SeuratProject	5366	2571	0	V1	Control	7676	2572	0	4	4	4	4	4	4	4	4	4	Proliferative HEP
Control_1_AGCGTCGAGGGCGAGA-1	SeuratProject	6120	2820	0	V1	Control	7834	2820	1	1	1	1	1	1	1	1	1	1	HB
Control_1_AGCGTCGGTGAACTAA-1	SeuratProject	22784	6674	0	V1	Control	9627	4405	2	2	2	2	2	2	2	2	2	2	HEP
Control_1_AGCGTCGTCATTTGTC-1	SeuratProject	1654	1092	0	V1	Control	6464	2078	0	4	4	4	4	4	4	4	4	4	Proliferative HEP
Control_1_AGCTACAAGAGTCTGG-1	SeuratProject	6800	2715	0	V1	Control	7938	2715	0	0	0	0	0	3	0	6	0	0	Mesodermal progenitors
Control_1_AGCTACAAGCAATAAC-1	SeuratProject	5956	2568	0	V1	Control	7685	2568	0	0	0	0	0	0	3	3	0	0	Mesodermal progenitors
Control_1_AGCTACAGTGTTTACG-1	SeuratProject	9033	3359	0	V1	Control	9002	3359	0	0	0	0	0	3	6	6	0	0	Mesodermal progenitors
Control_1_AGCTACAGTTACCGTA-1	SeuratProject	6126	2927	0.0163238654913484	V1	Control	7795	2927	4	5	5	5	5	5	5	5	5	5	Proliferative HEP
Control_1_AGCTACATCCTCATAT-1	SeuratProject	16563	4420	0.0241502143331522	V1	Control	9851	4031	2	2	2	2	2	2	2	2	2	2	HEP
Control_1_AGCTACATCGCTTGCT-1	SeuratProject	12846	4562	0.00778452436556126	V1	Control	9913	4561	5	6	6	6	6	8	9	9	6	6	aHSC
Control_1_AGCTCAACAGGAGACT-1	SeuratProject	19923	5165	0.0150579731968077	V1	Control	9987	4090	3	3	3	3	3	6	7	7	3	3	MSC
Control_1_AGCTCAATCGACGAGA-1	SeuratProject	6658	2862	0	V1	Control	7876	2861	0	4	4	4	4	4	4	4	4	4	Proliferative HEP
Control_1_AGCTCAATCTTCGTAT-1	SeuratProject	11996	3675	0	V1	Control	9756	3675	0	0	0	0	0	0	0	3	0	0	Mesodermal progenitors
Control_1_AGCTTCCCATCTCGTC-1	SeuratProject	5307	2489	0.0188430374976446	V1	Control	7832	2489	0	0	0	0	0	0	0	0	0	0	Mesodermal progenitors
Control_1_AGCTTCCGTTGCTAGT-1	SeuratProject	6097	2672	0	V1	Control	7843	2672	0	0	0	0	0	3	3	3	0	0	Mesodermal progenitors
Control_1_AGCTTCCTCTCCGCAT-1	SeuratProject	12063	4306	0.0828981182127166	V1	Control	9854	4306	4	5	5	5	5	5	5	5	5	5	Proliferative HEP
Control_1_AGCTTCCTCTGCGGAC-1	SeuratProject	4599	2185	0.0217438573602957	V1	Control	8023	2193	0	0	0	0	0	0	0	0	0	0	Mesodermal progenitors
Control_1_AGGAAATGTGACTATC-1	SeuratProject	4719	2411	0	V1	Control	7800	2414	0	0	0	0	0	0	0	0	0	0	Mesodermal progenitors
Control_1_AGGAAATGTGACTCTA-1	SeuratProject	28098	6885	0.00711794433767528	V1	Control	9216	3967	1	1	1	1	1	1	1	1	1	1	HB
Control_1_AGGAAATTCAAGTTGC-1	SeuratProject	5318	2516	0.169236555095901	V1	Control	7781	2517	0	0	0	0	0	0	0	0	0	0	Mesodermal progenitors
Control_1_AGGAAATTCAGCAGAG-1	SeuratProject	3374	1939	0	V1	Control	7243	2081	0	0	0	0	0	0	3	3	0	0	Mesodermal progenitors
Control_1_AGGAATAAGGATTCCT-1	SeuratProject	7706	3041	0.0129769011160135	V1	Control	8132	3039	3	3	3	3	3	6	7	7	3	3	MSC
Control_1_AGGAATAAGGCCTTCG-1	SeuratProject	6266	2813	0.0957548675390999	V1	Control	7815	2813	0	0	0	0	0	0	0	0	0	0	Mesodermal progenitors
Control_1_AGGAATACACGTCGTG-1	SeuratProject	2674	1673	0	V1	Control	6914	2044	0	0	0	0	0	0	0	0	0	0	Mesodermal progenitors
Control_1_AGGAATATCCTTGGAA-1	SeuratProject	4980	2453	5.86345381526104	V1	Control	7612	2453	0	0	8	8	8	10	11	12	8	8	Mesoderm
Control_1_AGGAATATCGACCCAG-1	SeuratProject	9003	3391	0.0444296345662557	V1	Control	8966	3391	3	3	3	3	3	6	7	7	3	3	MSC
Control_1_AGGACGAAGCGTGCCT-1	SeuratProject	5015	2472	1.91425722831505	V1	Control	7692	2475	5	6	6	6	6	8	9	9	6	6	aHSC
Control_1_AGGACGACATGAAGGC-1	SeuratProject	11467	4022	0.00872067672451382	V1	Control	9767	4021	3	3	3	3	3	6	7	7	3	3	MSC
Control_1_AGGACGATCAAATGAG-1	SeuratProject	11362	3801	0.00880126738250308	V1	Control	9595	3801	3	3	3	3	3	7	8	8	3	3	MSC
Control_1_AGGACTTCATCTTAGG-1	SeuratProject	16284	4688	0	V1	Control	10225	4390	4	5	5	5	5	5	5	5	5	5	Proliferative HEP
Control_1_AGGACTTGTATCGGTT-1	SeuratProject	17782	5241	0.0224946575188393	V1	Control	10452	4663	5	6	6	6	6	8	9	9	6	6	aHSC
Control_1_AGGACTTTCATTGTGG-1	SeuratProject	9686	3729	0.0309725376832542	V1	Control	9367	3729	3	3	3	3	3	6	7	7	3	3	MSC
Control_1_AGGACTTTCCGGCAAC-1	SeuratProject	6655	2744	0	V1	Control	7858	2743	6	8	9	9	10	11	13	14	9	9	qHSC
Control_1_AGGAGGTCAGACCTGC-1	SeuratProject	634	475	0	V1	Control	6937	2553	2	2	2	2	2	2	2	2	2	2	HEP
Control_1_AGGAGGTCAGCAGTCC-1	SeuratProject	11248	3921	0	V1	Control	9740	3921	0	0	0	0	0	0	3	3	0	0	Mesodermal progenitors
Control_1_AGGAGGTGTGTATACC-1	SeuratProject	11006	4032	0.109031437397783	V1	Control	9709	4031	0	0	0	0	0	0	0	3	0	0	Mesodermal progenitors
Control_1_AGGAGGTTCTTTGCAT-1	SeuratProject	17437	4669	0.0114698629351379	V1	Control	10335	4142	3	3	3	3	3	6	7	7	3	3	MSC
Control_1_AGGATAACAAAGACTA-1	SeuratProject	7759	3069	0	V1	Control	8164	3069	0	0	0	0	0	0	3	3	0	0	Mesodermal progenitors
Control_1_AGGATAACACAGCCTG-1	SeuratProject	6115	2924	0.0163532297628782	V1	Control	7788	2924	4	5	5	5	5	5	5	5	5	5	Proliferative HEP
Control_1_AGGATAACATAGGCGA-1	SeuratProject	4953	2435	0	V1	Control	7656	2435	0	4	4	4	4	4	4	4	4	4	Proliferative HEP
Control_1_AGGATAACATCGTGGC-1	SeuratProject	8832	3365	0	V1	Control	8826	3364	0	0	0	0	0	3	3	3	0	0	Mesodermal progenitors
Control_1_AGGATCTGTTAAGGAT-1	SeuratProject	4565	2321	0	V1	Control	7689	2329	0	4	4	4	4	4	4	4	4	4	Proliferative HEP
Control_1_AGGCATTAGCCTAACT-1	SeuratProject	17731	5361	0.0112796796570977	V1	Control	10338	4738	0	0	0	0	0	0	0	0	0	0	Mesodermal progenitors
Control_1_AGGCATTTCCCAGCGA-1	SeuratProject	5650	2513	0.0176991150442478	V1	Control	7729	2513	0	4	4	4	4	4	4	4	4	4	Proliferative HEP
Control_1_AGGCCACAGACGTCGA-1	SeuratProject	3542	1893	0	V1	Control	7201	2001	0	0	0	0	0	0	0	0	0	0	Mesodermal progenitors
Control_1_AGGCCACAGGTGCTGA-1	SeuratProject	19884	5230	0	V1	Control	10167	4194	2	2	2	2	2	2	2	2	2	2	HEP
Control_1_AGGCCACAGTTGAATG-1	SeuratProject	8556	3374	0	V1	Control	8581	3373	4	5	5	5	5	5	5	5	5	5	Proliferative HEP
Control_1_AGGCCACCAACTCGAT-1	SeuratProject	12330	4286	0	V1	Control	9707	4285	1	1	1	1	1	1	2	11	1	1	HB
Control_1_AGGCCACCATGCACTA-1	SeuratProject	13210	4005	0.0227100681302044	V1	Control	9858	4004	0	0	0	0	0	0	3	3	0	0	Mesodermal progenitors
Control_1_AGGCCACGTCAGCGTC-1	SeuratProject	12836	4499	0.015581177937052	V1	Control	9891	4492	3	3	3	3	3	7	8	8	3	3	MSC
Control_1_AGGCTGCAGGTCTTTG-1	SeuratProject	11800	4244	0.0593220338983051	V1	Control	9832	4243	0	0	0	0	0	3	3	3	0	0	Mesodermal progenitors
Control_1_AGGCTGCGTAAGACCG-1	SeuratProject	11645	4279	0.137398024903392	V1	Control	9835	4279	0	0	0	0	0	0	0	0	0	0	Mesodermal progenitors
Control_1_AGGCTGCGTTAATCGC-1	SeuratProject	13635	4521	0.00733406674000733	V1	Control	9831	4501	3	3	3	3	3	7	8	8	3	3	MSC
Control_1_AGGGAGTAGCCTTGAT-1	SeuratProject	17014	4971	0.0117550252733043	V1	Control	10302	4522	0	0	0	0	0	3	0	6	0	0	Mesodermal progenitors
Control_1_AGGGAGTAGGATTACA-1	SeuratProject	5699	2743	0	V1	Control	7616	2742	5	6	6	6	6	8	9	9	6	6	aHSC
Control_1_AGGGAGTGTAGAGCTG-1	SeuratProject	3479	1976	0	V1	Control	7373	2101	0	0	0	0	0	0	0	0	0	0	Mesodermal progenitors
Control_1_AGGGAGTTCCTGTAAG-1	SeuratProject	9025	3733	0.0110803324099723	V1	Control	9004	3733	4	5	5	5	5	5	5	5	5	5	Proliferative HEP
Control_1_AGGGCCTAGCCTCAAT-1	SeuratProject	6922	2953	0	V1	Control	7956	2953	0	0	0	0	0	3	6	6	0	0	Mesodermal progenitors
Control_1_AGGGCCTAGTTCCTGA-1	SeuratProject	5027	2533	0	V1	Control	7804	2533	0	7	7	7	7	9	10	10	7	7	Dying HEP
Control_1_AGGGCCTGTCTACACA-1	SeuratProject	39431	7143	0	V1	Control	9451	3865	1	1	1	1	1	1	1	1	1	1	HB
Control_1_AGGGCCTGTTAGCGGA-1	SeuratProject	3510	1947	0	V1	Control	7465	2051	0	0	0	0	0	0	0	0	0	0	Mesodermal progenitors
Control_1_AGGGCCTTCTTTGCTA-1	SeuratProject	7890	3273	0.101394169835234	V1	Control	8186	3273	0	0	0	0	0	0	0	0	0	0	Mesodermal progenitors
Control_1_AGGGCTCGTTGTGTTG-1	SeuratProject	12259	4457	0.138673627538951	V1	Control	9829	4455	1	1	1	1	1	1	1	1	1	1	HB
Control_1_AGGGCTCTCTCGCGTT-1	SeuratProject	43105	7454	0.0162394153810463	V1	Control	10206	4013	1	1	1	1	1	1	1	1	1	1	HB
Control_1_AGGGTCCCATTAAGCC-1	SeuratProject	17719	5380	0.039505615441052	V1	Control	10200	4772	1	1	1	1	1	1	1	1	1	1	HB
Control_1_AGGGTCCGTAAGTTGA-1	SeuratProject	2965	1719	0	V1	Control	7118	1981	0	0	0	0	0	0	0	0	0	0	Mesodermal progenitors
Control_1_AGGGTCCGTACTAACC-1	SeuratProject	4908	2531	0	V1	Control	7667	2532	0	4	4	4	4	4	4	4	4	4	Proliferative HEP
Control_1_AGGGTCCGTGTTCGTA-1	SeuratProject	2808	1711	0	V1	Control	6882	2051	0	4	4	4	4	4	4	4	4	4	Proliferative HEP
Control_1_AGGGTCCTCACCTCGT-1	SeuratProject	5682	2865	0.0351988736360436	V1	Control	7634	2865	4	5	5	5	5	5	5	5	5	5	Proliferative HEP
Control_1_AGGGTGAAGTTAACGA-1	SeuratProject	6881	2921	0.0145327713995059	V1	Control	7910	2921	0	0	0	0	0	0	0	0	0	0	Mesodermal progenitors
Control_1_AGGGTGATCTACTTCA-1	SeuratProject	6934	3228	0	V1	Control	7885	3228	3	3	3	3	3	6	7	7	3	3	MSC
Control_1_AGGGTTTAGTAGACCG-1	SeuratProject	2626	1614	0.0761614623000762	V1	Control	6915	2011	0	4	4	4	4	4	4	4	4	4	Proliferative HEP
Control_1_AGGGTTTCACTATGTG-1	SeuratProject	34056	7014	0.00293634014564247	V1	Control	10047	3992	2	2	2	2	2	2	2	2	2	2	HEP
Control_1_AGGGTTTGTCAACACT-1	SeuratProject	5548	2729	0	V1	Control	7622	2729	6	8	9	9	10	11	13	14	9	9	qHSC
Control_1_AGGGTTTGTCCAATCA-1	SeuratProject	6268	2776	0	V1	Control	7837	2776	0	0	0	0	0	0	3	3	0	0	Mesodermal progenitors
Control_1_AGGTAGGGTCTCAGAT-1	SeuratProject	10809	3946	0.231288740864095	V1	Control	9637	3946	4	5	5	5	5	5	5	5	5	5	Proliferative HEP
Control_1_AGGTCATGTGGAGAAA-1	SeuratProject	8679	3401	0.103698582786035	V1	Control	8685	3401	0	0	0	0	0	0	0	0	0	0	Mesodermal progenitors
Control_1_AGGTCATTCTAGGAAA-1	SeuratProject	2877	1559	0.0347584289190129	V1	Control	7248	1872	0	0	0	0	0	0	0	0	0	0	Mesodermal progenitors
Control_1_AGGTCTACATCCGCGA-1	SeuratProject	19809	4894	0	V1	Control	10014	3862	3	3	3	3	3	6	7	7	3	3	MSC
Control_1_AGGTCTAGTAGTGGCA-1	SeuratProject	4865	2515	0	V1	Control	7694	2517	0	0	0	0	0	0	0	0	0	0	Mesodermal progenitors
Control_1_AGGTGTTCACCATTCC-1	SeuratProject	3013	1695	0	V1	Control	7070	1954	0	0	0	0	0	0	0	0	0	0	Mesodermal progenitors
Control_1_AGGTGTTCATAGAAAC-1	SeuratProject	32536	7378	0.00307351856405213	V1	Control	9573	4118	2	2	2	2	2	2	2	2	2	2	HEP
Control_1_AGGTGTTGTCGGTGTC-1	SeuratProject	3596	1960	0	V1	Control	7464	2039	0	0	0	0	0	0	0	0	0	0	Mesodermal progenitors
Control_1_AGGTTACGTACTCGAT-1	SeuratProject	8819	3452	0	V1	Control	8816	3452	0	0	0	0	0	0	0	0	0	0	Mesodermal progenitors
Control_1_AGGTTGTAGAACTCCT-1	SeuratProject	18159	5141	0.00550691117352277	V1	Control	10020	4412	2	2	2	2	2	2	2	2	2	2	HEP
Control_1_AGGTTGTAGACGAAGA-1	SeuratProject	6544	2978	0	V1	Control	7859	2978	5	6	6	6	6	8	9	9	6	6	aHSC
Control_1_AGGTTGTAGCAACAGC-1	SeuratProject	14251	5156	0	V1	Control	9974	5108	1	1	1	1	1	1	1	1	1	1	HB
Control_1_AGGTTGTAGCCTCATA-1	SeuratProject	22217	6163	0.00450105774857091	V1	Control	9415	4212	1	1	1	1	1	1	1	1	1	1	HB
Control_1_AGGTTGTGTGTGGACA-1	SeuratProject	7394	3072	0.0135244793075467	V1	Control	8009	3072	3	3	3	3	3	6	7	7	3	3	MSC
Control_1_AGGTTGTTCAGCACCG-1	SeuratProject	3459	1857	0.0289100896212778	V1	Control	7312	1993	0	4	4	4	4	4	4	4	4	4	Proliferative HEP
Control_1_AGTAACCCATCCGGCA-1	SeuratProject	6824	2842	0.0586166471277843	V1	Control	7903	2842	0	0	0	0	0	0	0	0	0	0	Mesodermal progenitors
Control_1_AGTAACCGTGTTAACC-1	SeuratProject	33687	6461	0.00890551251224508	V1	Control	9551	3601	1	1	1	1	1	1	1	1	1	1	HB
Control_1_AGTAACCTCACGGTCG-1	SeuratProject	21042	5443	0.0190095998479232	V1	Control	9787	4013	2	2	2	2	2	2	2	2	2	2	HEP
Control_1_AGTACTGAGACATACA-1	SeuratProject	7910	3368	0	V1	Control	8191	3368	0	4	4	4	4	4	4	4	4	4	Proliferative HEP
Control_1_AGTACTGAGTCGAATA-1	SeuratProject	6057	2807	0	V1	Control	7715	2807	0	0	0	0	0	0	0	0	0	0	Mesodermal progenitors
Control_1_AGTACTGCATGAGTAA-1	SeuratProject	5301	2414	0	V1	Control	7650	2414	0	0	0	0	0	0	3	3	0	0	Mesodermal progenitors
Control_1_AGTACTGCATTGCTGA-1	SeuratProject	14967	4708	0.0133627313422864	V1	Control	10140	4578	4	5	5	5	5	5	5	5	5	5	Proliferative HEP
Control_1_AGTACTGTCCGATGCG-1	SeuratProject	6140	2787	0.130293159609121	V1	Control	7835	2787	0	0	0	0	0	0	0	0	0	0	Mesodermal progenitors
Control_1_AGTAGCTAGCGAATGC-1	SeuratProject	8785	3546	0	V1	Control	8784	3545	0	0	0	0	0	0	0	0	0	0	Mesodermal progenitors
Control_1_AGTAGCTTCCATTGTT-1	SeuratProject	32220	7420	0.00310366232153942	V1	Control	9631	4244	1	1	1	1	1	1	1	1	1	1	HB
Control_1_AGTAGCTTCTTCTGGC-1	SeuratProject	12759	4173	0.00783760482796457	V1	Control	9863	4172	3	3	3	3	3	6	7	7	3	3	MSC
Control_1_AGTAGTCGTCTCTCCA-1	SeuratProject	4828	2510	0	V1	Control	7799	2510	0	0	0	0	0	0	0	0	0	0	Mesodermal progenitors
Control_1_AGTAGTCTCCGAGTGC-1	SeuratProject	5830	2816	0.0857632933104631	V1	Control	7683	2816	0	4	4	4	4	4	4	4	4	4	Proliferative HEP
Control_1_AGTCAACAGCTGACAG-1	SeuratProject	3983	2198	0	V1	Control	7690	2241	0	0	0	0	0	0	0	0	0	0	Mesodermal progenitors
Control_1_AGTCAACAGGATCATA-1	SeuratProject	5597	2586	0	V1	Control	7724	2586	0	0	0	0	0	3	6	6	0	0	Mesodermal progenitors
Control_1_AGTCAACAGTCCGTCG-1	SeuratProject	7479	2934	0.173820029415697	V1	Control	8066	2934	0	0	0	0	0	3	6	6	0	0	Mesodermal progenitors
Control_1_AGTCAACCAACGTATC-1	SeuratProject	15347	4621	0	V1	Control	10090	4456	3	3	3	3	3	6	7	7	3	3	MSC
Control_1_AGTCAACTCATTGTTC-1	SeuratProject	7700	3395	0.012987012987013	V1	Control	8080	3395	4	5	5	5	5	5	5	5	5	5	Proliferative HEP
Control_1_AGTCACAAGTTCATCG-1	SeuratProject	8229	3301	0.0121521448535667	V1	Control	8370	3301	0	4	4	4	4	4	4	4	4	4	Proliferative HEP
Control_1_AGTCACAGTACCACGC-1	SeuratProject	11407	3442	0.00876654685719295	V1	Control	9689	3442	0	0	0	0	0	3	6	6	0	0	Mesodermal progenitors
Control_1_AGTCATGAGAAGGATG-1	SeuratProject	27045	7036	0.661859863190978	V1	Control	9565	4150	1	1	1	1	1	1	1	1	1	1	HB
Control_1_AGTCATGAGAGTGTGC-1	SeuratProject	8556	3542	0.0116877045348294	V1	Control	8580	3542	5	6	6	6	6	8	9	9	6	6	aHSC
Control_1_AGTCATGAGTCGAATA-1	SeuratProject	6713	2901	0.0148964695367198	V1	Control	7908	2901	0	0	0	0	0	0	0	0	0	0	Mesodermal progenitors
Control_1_AGTCATGAGTTACGAA-1	SeuratProject	5502	2449	0	V1	Control	7772	2449	0	0	0	0	0	3	6	6	0	0	Mesodermal progenitors
Control_1_AGTCATGCAAAGCAAT-1	SeuratProject	3541	1963	0	V1	Control	7472	2075	0	0	0	0	0	0	0	0	0	0	Mesodermal progenitors
Control_1_AGTCTCCCAAAGGGTC-1	SeuratProject	9756	3516	0.0410004100041	V1	Control	9382	3515	0	0	0	0	0	0	0	0	0	0	Mesodermal progenitors
Control_1_AGTCTCCTCAGCTAGT-1	SeuratProject	34685	7270	0	V1	Control	9714	4074	2	2	2	2	2	2	2	2	2	2	HEP
Control_1_AGTGACTCACAGCCTG-1	SeuratProject	8620	3649	0.0464037122969838	V1	Control	8633	3649	4	5	5	5	5	5	5	5	5	5	Proliferative HEP
Control_1_AGTGACTTCTTCTGTA-1	SeuratProject	18708	5099	0.203121659183237	V1	Control	10174	4338	3	3	3	3	3	7	8	8	3	3	MSC
Control_1_AGTGCCGGTCACTCAA-1	SeuratProject	6727	2812	0.252712947822209	V1	Control	7870	2812	0	0	0	0	0	0	0	0	0	0	Mesodermal progenitors
Control_1_AGTGCCGTCAAGGTGG-1	SeuratProject	5413	2343	0	V1	Control	7702	2344	0	0	0	0	0	3	6	6	0	0	Mesodermal progenitors
Control_1_AGTGTTGGTAAGATCA-1	SeuratProject	5079	2582	0	V1	Control	7688	2582	0	0	0	0	0	0	3	3	0	0	Mesodermal progenitors
Control_1_AGTGTTGTCGCTGACG-1	SeuratProject	4402	2437	0	V1	Control	7735	2454	5	6	6	6	6	8	9	9	6	6	aHSC
Control_1_AGTTAGCAGCAATAGT-1	SeuratProject	27772	5914	0	V1	Control	10004	3593	3	3	3	3	3	6	7	7	3	3	MSC
Control_1_AGTTAGCCAACAACAA-1	SeuratProject	12089	4272	0	V1	Control	9905	4271	0	0	0	0	0	0	0	3	0	0	Mesodermal progenitors
Control_1_AGTTAGCGTGCAATGG-1	SeuratProject	7381	3147	0	V1	Control	8022	3147	0	0	0	0	0	0	0	0	0	0	Mesodermal progenitors
Control_1_AGTTAGCGTGTTGAGG-1	SeuratProject	7105	3119	0	V1	Control	7941	3119	0	0	0	0	0	0	0	0	0	0	Mesodermal progenitors
Control_1_AGTTAGCTCATCGCAA-1	SeuratProject	8324	3056	0	V1	Control	8436	3056	0	0	0	0	0	3	6	6	0	0	Mesodermal progenitors
Control_1_AGTTAGCTCATTTACC-1	SeuratProject	10506	3502	0.00951837045497811	V1	Control	9571	3502	0	0	0	0	0	0	0	0	0	0	Mesodermal progenitors
Control_1_AGTTCCCAGCTGAGCA-1	SeuratProject	8077	3098	0	V1	Control	8290	3098	0	0	0	0	0	3	6	6	0	0	Mesodermal progenitors
Control_1_AGTTCCCCACGATAGG-1	SeuratProject	28323	6743	0.0141227977262296	V1	Control	9402	4034	1	1	1	1	1	1	1	1	1	1	HB
Control_1_AGTTCCCGTGAATATG-1	SeuratProject	4983	2728	0	V1	Control	7705	2728	4	5	5	5	5	5	5	5	5	5	Proliferative HEP
Control_1_AGTTCCCTCATTATCC-1	SeuratProject	4094	1738	0	V1	Control	7599	1832	0	0	0	0	0	0	0	0	0	0	Mesodermal progenitors
Control_1_AGTTCCCTCGTGGGTC-1	SeuratProject	12190	4533	0.114848236259229	V1	Control	9895	4533	0	0	0	0	0	0	3	3	0	0	Mesodermal progenitors
Control_1_AGTTCCCTCTGCTTTA-1	SeuratProject	20279	5698	0	V1	Control	9763	4432	2	2	2	2	2	2	2	2	2	2	HEP
Control_1_AGTTCGACAAGACAAT-1	SeuratProject	17374	4860	0.00575572694831357	V1	Control	10052	4266	3	3	3	3	3	7	8	8	3	3	MSC
Control_1_AGTTCGACACCTCGTT-1	SeuratProject	17942	5281	0	V1	Control	10346	4655	0	4	4	4	4	4	4	4	4	4	Proliferative HEP
Control_1_AGTTCGATCCGTAATG-1	SeuratProject	2605	1727	0.0383877159309021	V1	Control	6529	2165	0	7	7	7	7	9	10	10	7	7	Dying HEP
Control_1_ATACCGAGTACCGTGC-1	SeuratProject	10670	3593	0	V1	Control	9625	3592	0	0	0	0	0	3	6	6	0	0	Mesodermal progenitors
Control_1_ATACCGAGTTGATCGT-1	SeuratProject	3496	1959	0	V1	Control	7159	2060	0	0	0	0	0	0	0	0	0	0	Mesodermal progenitors
Control_1_ATACCGATCACCTGGG-1	SeuratProject	6351	2788	0	V1	Control	7859	2788	0	0	0	0	0	3	3	3	0	0	Mesodermal progenitors
Control_1_ATACCGATCCTCTAAT-1	SeuratProject	11554	4265	0.173100225030293	V1	Control	9810	4264	4	5	5	5	5	5	5	5	5	5	Proliferative HEP
Control_1_ATACCTTAGGTTCACT-1	SeuratProject	6123	3017	0	V1	Control	7758	3017	0	0	0	0	0	0	0	0	0	0	Mesodermal progenitors
Control_1_ATACCTTTCGAAGTGG-1	SeuratProject	5069	2447	0	V1	Control	7789	2447	0	0	0	0	0	0	0	0	0	0	Mesodermal progenitors
Control_1_ATACCTTTCGGCGATC-1	SeuratProject	11219	4156	0	V1	Control	9749	4156	4	5	5	5	5	5	5	5	5	5	Proliferative HEP
Control_1_ATACTTCAGCAAACAT-1	SeuratProject	24088	6370	0	V1	Control	9654	4037	2	2	2	2	2	2	2	2	2	2	HEP
Control_1_ATACTTCAGCCAGTAG-1	SeuratProject	4614	2230	0	V1	Control	8050	2237	0	0	0	0	0	0	3	3	0	0	Mesodermal progenitors
Control_1_ATACTTCAGTAGAATC-1	SeuratProject	15375	4733	0.0260162601626016	V1	Control	10165	4571	0	0	0	0	0	3	3	3	0	0	Mesodermal progenitors
Control_1_ATACTTCCAATGCTCA-1	SeuratProject	8933	3450	0	V1	Control	8911	3448	0	0	0	0	0	3	6	6	0	0	Mesodermal progenitors
Control_1_ATAGACCCACGAAAGC-1	SeuratProject	5884	2668	0	V1	Control	7741	2668	0	4	4	4	4	4	4	4	4	4	Proliferative HEP
Control_1_ATAGACCTCACTACTT-1	SeuratProject	10146	3680	0.00985610092647349	V1	Control	9523	3679	0	0	0	0	0	0	0	0	0	0	Mesodermal progenitors
Control_1_ATAGACCTCCCATTCG-1	SeuratProject	6629	3043	0	V1	Control	7819	3042	0	4	4	4	4	4	4	4	4	4	Proliferative HEP
Control_1_ATAGAGAAGGAGGCAG-1	SeuratProject	35709	7445	0.0252037301520625	V1	Control	9886	4159	2	2	2	2	2	2	2	2	2	2	HEP
Control_1_ATAGAGAAGTACTCGT-1	SeuratProject	3509	1833	0	V1	Control	7302	1952	0	0	0	0	0	3	6	6	0	0	Mesodermal progenitors
Control_1_ATAGAGACAAGTCCAT-1	SeuratProject	7334	3026	0	V1	Control	7979	3025	0	0	0	0	0	0	0	0	0	0	Mesodermal progenitors
Control_1_ATAGAGAGTTCGGTTA-1	SeuratProject	17654	5064	0	V1	Control	9963	4415	1	1	1	1	1	1	1	1	1	1	HB
Control_1_ATAGAGATCACAATGC-1	SeuratProject	5757	2633	1.33750217126976	V1	Control	7723	2633	0	0	8	8	8	10	11	12	8	8	Mesoderm
Control_1_ATAGGCTAGGCGACAT-1	SeuratProject	5609	2630	0.0178284899269032	V1	Control	7730	2630	0	0	0	0	0	0	0	0	0	0	Mesodermal progenitors
Control_1_ATAGGCTAGGTAACTA-1	SeuratProject	5130	2437	0	V1	Control	7933	2437	0	0	0	0	0	3	3	3	0	0	Mesodermal progenitors
Control_1_ATAGGCTGTCTCAGGC-1	SeuratProject	6981	2932	0	V1	Control	7969	2932	0	0	0	0	0	0	3	3	0	0	Mesodermal progenitors
Control_1_ATAGGCTTCACTCGAA-1	SeuratProject	4096	2144	0	V1	Control	7826	2171	0	0	0	0	0	0	0	0	0	0	Mesodermal progenitors
Control_1_ATATCCTAGAGCATTA-1	SeuratProject	8452	3621	0.0118315191670611	V1	Control	8508	3621	5	6	6	6	6	8	9	9	6	6	aHSC
Control_1_ATATCCTCACACAGCC-1	SeuratProject	9692	3457	0	V1	Control	9367	3457	0	0	0	0	0	0	0	0	0	0	Mesodermal progenitors
Control_1_ATATCCTGTGGTACAG-1	SeuratProject	4680	2335	0	V1	Control	7872	2338	0	0	0	0	0	3	6	6	0	0	Mesodermal progenitors
Control_1_ATCACAGAGACTAGAT-1	SeuratProject	5154	2337	0.0194024058983314	V1	Control	7738	2338	0	4	4	4	4	4	4	4	4	4	Proliferative HEP
Control_1_ATCACAGCATTCACAG-1	SeuratProject	23383	5860	0.0042766112132746	V1	Control	9691	3798	0	0	0	0	0	3	6	6	0	0	Mesodermal progenitors
Control_1_ATCACAGGTGAGATAT-1	SeuratProject	12445	4311	0	V1	Control	9835	4311	0	0	0	0	0	0	0	0	0	0	Mesodermal progenitors
Control_1_ATCACAGTCAGACCTA-1	SeuratProject	19611	4965	0	V1	Control	10021	3952	3	3	3	3	3	6	7	7	3	3	MSC
Control_1_ATCACGAAGACCGTTT-1	SeuratProject	4196	2141	0	V1	Control	7683	2165	0	0	0	0	0	0	0	0	0	0	Mesodermal progenitors
Control_1_ATCACGATCCGTCCTA-1	SeuratProject	9151	3483	0.371544093541689	V1	Control	9079	3483	0	0	0	0	0	0	0	0	0	0	Mesodermal progenitors
Control_1_ATCACGATCTCGGTCT-1	SeuratProject	5749	2703	0	V1	Control	7666	2703	5	6	6	6	6	8	9	9	6	6	aHSC
Control_1_ATCACGATCTGTGTGA-1	SeuratProject	4289	2204	0.0233154581487526	V1	Control	7903	2221	0	4	4	4	4	4	4	4	4	4	Proliferative HEP
Control_1_ATCACTTAGCAGCAGT-1	SeuratProject	19402	3683	0.015462323471807	V1	Control	10322	2914	6	8	9	9	10	11	13	14	9	9	qHSC
Control_1_ATCACTTGTCAGACGA-1	SeuratProject	6090	2889	0.0985221674876847	V1	Control	7802	2889	4	5	5	5	5	5	5	5	5	5	Proliferative HEP
Control_1_ATCACTTGTGTAGTGG-1	SeuratProject	6653	3040	0	V1	Control	7837	3040	4	5	5	5	5	5	5	5	5	5	Proliferative HEP
Control_1_ATCACTTTCCCTTGGT-1	SeuratProject	8489	3221	0.129579455766286	V1	Control	8526	3221	0	0	0	0	0	3	6	6	0	0	Mesodermal progenitors
Control_1_ATCACTTTCTGATGGT-1	SeuratProject	31914	7083	0.00626684213824654	V1	Control	9850	4169	3	3	3	3	3	7	8	8	3	3	MSC
Control_1_ATCAGGTCAACCGATT-1	SeuratProject	9348	3441	0	V1	Control	9190	3441	0	0	0	0	0	0	3	3	0	0	Mesodermal progenitors
Control_1_ATCAGGTTCGATTGAC-1	SeuratProject	26478	6480	0	V1	Control	9436	3949	1	1	1	1	1	1	1	1	1	1	HB
Control_1_ATCATTCGTAGAATAC-1	SeuratProject	6130	2665	0.0163132137030995	V1	Control	7830	2665	0	0	0	0	0	0	0	0	0	0	Mesodermal progenitors
Control_1_ATCATTCGTCCCTCAT-1	SeuratProject	7576	3177	0	V1	Control	8068	3177	0	0	0	0	0	0	3	3	0	0	Mesodermal progenitors
Control_1_ATCCACCAGCGTGTCC-1	SeuratProject	22664	5638	0.00441228379809389	V1	Control	9645	3785	3	3	3	3	3	7	8	8	3	3	MSC
Control_1_ATCCACCAGTGGTTGG-1	SeuratProject	7462	3148	0	V1	Control	8055	3148	0	0	0	0	0	0	3	3	0	0	Mesodermal progenitors
Control_1_ATCCACCCATACACCA-1	SeuratProject	10184	3504	0	V1	Control	9490	3503	0	0	0	0	0	3	6	6	0	0	Mesodermal progenitors
Control_1_ATCCACCTCCACCCTA-1	SeuratProject	4274	2285	0	V1	Control	7768	2301	0	4	4	4	4	4	4	4	4	4	Proliferative HEP
Control_1_ATCCACCTCTCGAGTA-1	SeuratProject	5360	2554	0.0186567164179104	V1	Control	7796	2554	0	0	0	0	0	3	6	6	0	0	Mesodermal progenitors
Control_1_ATCCCTGAGCACAAAT-1	SeuratProject	15120	4469	0.0132275132275132	V1	Control	10177	4333	3	3	3	3	3	6	7	7	3	3	MSC
Control_1_ATCCCTGAGTGGGAAA-1	SeuratProject	9166	3258	0.0109098843552258	V1	Control	9075	3258	0	0	0	0	0	0	0	0	0	0	Mesodermal progenitors
Control_1_ATCCCTGCACGTAACT-1	SeuratProject	33322	6927	0	V1	Control	9648	3846	1	1	1	1	1	1	1	1	1	1	HB
Control_1_ATCCCTGCAGCTACTA-1	SeuratProject	5378	2407	0	V1	Control	7769	2407	0	0	0	0	0	3	0	6	0	0	Mesodermal progenitors
Control_1_ATCCCTGCATTGACTG-1	SeuratProject	13206	4179	0.0075723156141148	V1	Control	9845	4170	0	4	4	4	4	3	6	6	4	4	Proliferative HEP
Control_1_ATCCCTGGTCCGTTTC-1	SeuratProject	38736	7180	0.0516315572077654	V1	Control	9919	3910	1	1	1	1	1	1	1	1	1	1	HB
Control_1_ATCCCTGTCGTGCGAC-1	SeuratProject	6781	3080	0.221206311753429	V1	Control	7863	3079	0	4	4	4	4	4	4	4	4	4	Proliferative HEP
Control_1_ATCCGTCCAATGAACA-1	SeuratProject	5439	2449	0.202243059385917	V1	Control	7783	2449	0	0	0	0	0	3	3	3	0	0	Mesodermal progenitors
Control_1_ATCCGTCGTCACCGAC-1	SeuratProject	7043	2846	0.09938946471674	V1	Control	7966	2846	0	0	0	0	0	0	3	3	0	0	Mesodermal progenitors
Control_1_ATCCGTCGTCGAGCAA-1	SeuratProject	6242	2862	0	V1	Control	7795	2862	0	0	0	0	0	3	3	3	0	0	Mesodermal progenitors
Control_1_ATCCGTCGTTAACCTG-1	SeuratProject	650	399	0	V1	Control	7176	2497	1	7	7	7	7	9	10	10	7	7	Dying HEP
Control_1_ATCCTATCAAAGAACT-1	SeuratProject	8148	3547	0	V1	Control	8254	3547	0	7	7	7	7	9	10	10	7	7	Dying HEP
Control_1_ATCCTATCATCCTTCG-1	SeuratProject	19650	5053	0.00508905852417303	V1	Control	10274	4094	5	6	6	6	6	8	9	9	6	6	aHSC
Control_1_ATCCTATGTCCTTAAG-1	SeuratProject	7160	3135	0	V1	Control	8003	3135	0	0	0	0	0	0	0	0	0	0	Mesodermal progenitors
Control_1_ATCCTATTCAGTGTGT-1	SeuratProject	12446	4448	0.658846215651615	V1	Control	9877	4447	4	5	5	5	5	5	5	5	5	5	Proliferative HEP
Control_1_ATCCTATTCGGAAGGT-1	SeuratProject	6263	2785	0	V1	Control	7781	2785	0	0	0	0	0	0	0	0	0	0	Mesodermal progenitors
Control_1_ATCGATGAGTGGTGGT-1	SeuratProject	7717	3427	0.246209666969029	V1	Control	8063	3427	0	0	0	0	0	3	3	3	0	0	Mesodermal progenitors
Control_1_ATCGATGCACCATATG-1	SeuratProject	5969	2913	0	V1	Control	7598	2913	0	4	4	4	4	4	4	4	4	4	Proliferative HEP
Control_1_ATCGATGCAGCCCAGT-1	SeuratProject	6432	2817	0	V1	Control	7815	2817	5	6	6	6	6	8	9	9	6	6	aHSC
Control_1_ATCGATGGTACTCGAT-1	SeuratProject	6146	2779	0	V1	Control	7803	2779	0	0	0	0	0	0	0	0	0	0	Mesodermal progenitors
Control_1_ATCGATGTCAGTGATC-1	SeuratProject	8261	3305	0.0484202881007142	V1	Control	8361	3304	0	0	0	0	0	0	0	0	0	0	Mesodermal progenitors
Control_1_ATCGCCTAGAATCGTA-1	SeuratProject	6710	2965	0	V1	Control	7917	2965	3	3	3	3	3	6	7	7	3	3	MSC
Control_1_ATCGCCTGTATCGAGG-1	SeuratProject	13076	4071	0.00764759865402264	V1	Control	9886	4069	0	0	0	0	0	3	6	6	0	0	Mesodermal progenitors
Control_1_ATCGCCTGTTGGCTAT-1	SeuratProject	8822	3547	0.238041260485151	V1	Control	8819	3547	4	5	5	5	5	5	5	5	5	5	Proliferative HEP
Control_1_ATCGGATGTAACAGGC-1	SeuratProject	22661	5712	0.0264772075371784	V1	Control	9719	3782	1	1	1	1	1	1	1	1	1	1	HB
Control_1_ATCGGCGAGAGGTTAT-1	SeuratProject	37721	5734	0	V1	Control	10458	3013	2	2	2	2	2	2	2	2	2	2	HEP
Control_1_ATCGGCGAGAGTGGCT-1	SeuratProject	7103	2877	0	V1	Control	7959	2877	0	4	4	4	4	4	4	4	4	4	Proliferative HEP
Control_1_ATCGGCGAGATTGGGC-1	SeuratProject	16310	5021	0.0797057020232986	V1	Control	10277	4678	3	3	3	3	3	6	7	7	3	3	MSC
Control_1_ATCGGCGAGTGAGTTA-1	SeuratProject	542	405	0.922509225092251	V1	Control	6039	2677	1	7	7	7	7	9	10	10	7	7	Dying HEP
Control_1_ATCGGCGCATGTTCGA-1	SeuratProject	6055	2737	0	V1	Control	7809	2737	0	0	0	0	0	0	3	3	0	0	Mesodermal progenitors
Control_1_ATCGGCGGTCGGTGTC-1	SeuratProject	8786	3264	0	V1	Control	8786	3264	0	4	4	4	4	4	4	4	4	4	Proliferative HEP
Control_1_ATCGGCGGTCTGTAAC-1	SeuratProject	14543	4761	0	V1	Control	10116	4702	0	4	4	4	4	4	4	4	4	4	Proliferative HEP
Control_1_ATCGGCGTCCTTGAAG-1	SeuratProject	26079	6214	0.00383450285670463	V1	Control	9632	3781	2	2	2	2	2	2	2	2	2	2	HEP
Control_1_ATCGGCGTCGTGAGAG-1	SeuratProject	2636	1721	0	V1	Control	6857	2092	6	8	9	9	10	11	13	14	9	9	qHSC
Control_1_ATCGTAGAGAGCCTGA-1	SeuratProject	5510	2738	0	V1	Control	7627	2739	0	4	4	4	4	4	4	4	4	4	Proliferative HEP
Control_1_ATCGTAGAGCCTTTCC-1	SeuratProject	6351	2789	0	V1	Control	7886	2789	0	0	0	0	0	3	6	0	0	0	Mesodermal progenitors
Control_1_ATCGTAGAGGTTCTTG-1	SeuratProject	6164	2923	0	V1	Control	7762	2923	0	4	4	4	4	4	4	4	4	4	Proliferative HEP
Control_1_ATCGTAGCAATTGAAG-1	SeuratProject	17304	4466	0.0115580212667591	V1	Control	10060	3973	3	3	3	3	3	6	7	7	3	3	MSC
Control_1_ATCGTAGCAGAGAAAG-1	SeuratProject	9383	3698	0.0213151444101034	V1	Control	9242	3698	4	5	5	5	5	5	5	5	5	5	Proliferative HEP
Control_1_ATCGTAGGTGCCGTAC-1	SeuratProject	5753	2685	0.0173822353554667	V1	Control	7671	2685	0	0	0	0	0	0	0	0	0	0	Mesodermal progenitors
Control_1_ATCGTAGTCCCAGTGG-1	SeuratProject	5500	2600	0	V1	Control	7673	2601	0	0	0	0	0	0	0	0	0	0	Mesodermal progenitors
Control_1_ATCGTCCAGGAGGGTG-1	SeuratProject	3654	2020	0	V1	Control	7401	2100	0	0	0	0	0	0	0	0	0	0	Mesodermal progenitors
Control_1_ATCGTCCCACGAAGAC-1	SeuratProject	6111	2766	0.0163639338897071	V1	Control	7803	2766	0	4	4	4	4	4	4	4	4	4	Proliferative HEP
Control_1_ATCGTCCGTCATGGCC-1	SeuratProject	27233	6170	0.00367201556934601	V1	Control	9549	3697	1	1	1	1	1	1	1	1	1	1	HB
Control_1_ATCGTCCGTTTACCTT-1	SeuratProject	9243	3354	0.0757329871253922	V1	Control	9134	3354	0	0	0	0	0	0	0	0	0	0	Mesodermal progenitors
Control_1_ATCGTCCTCAGTGATC-1	SeuratProject	4515	2443	0.0221483942414175	V1	Control	7821	2460	6	8	9	9	10	11	13	14	9	9	qHSC
Control_1_ATCGTCCTCATTGCCC-1	SeuratProject	10365	3655	0	V1	Control	9589	3655	0	4	4	4	4	4	4	4	4	4	Proliferative HEP
Control_1_ATCGTCCTCCGATGCG-1	SeuratProject	6059	2900	0	V1	Control	7786	2900	0	0	0	0	0	0	0	0	0	0	Mesodermal progenitors
Control_1_ATCGTGACACACCGAC-1	SeuratProject	6557	2697	0.0152508769254232	V1	Control	7941	2697	0	0	0	0	0	0	0	3	0	0	Mesodermal progenitors
Control_1_ATCGTGAGTATGGAAT-1	SeuratProject	8095	3287	0	V1	Control	8290	3287	0	0	0	0	0	0	0	0	0	0	Mesodermal progenitors
Control_1_ATCGTGATCCCATTCG-1	SeuratProject	19897	5700	0	V1	Control	10066	4556	2	2	2	2	2	2	2	2	2	2	HEP
Control_1_ATCTCTACACGGCACT-1	SeuratProject	7852	3034	0	V1	Control	8207	3034	0	0	0	0	0	0	0	0	0	0	Mesodermal progenitors
Control_1_ATCTCTAGTGCGAACA-1	SeuratProject	9362	3695	0	V1	Control	9197	3695	2	2	2	2	2	2	2	2	2	2	HEP
Control_1_ATCTCTAGTTCGGTTA-1	SeuratProject	4288	2224	0.163246268656716	V1	Control	7907	2234	0	0	0	0	0	0	0	0	0	0	Mesodermal progenitors
Control_1_ATCTTCACACTCTAGA-1	SeuratProject	19211	5069	0	V1	Control	9943	4166	1	1	1	1	1	1	1	11	1	1	HB
Control_1_ATGAAAGAGATTGACA-1	SeuratProject	7017	3048	0.470286447199658	V1	Control	7913	3047	0	0	0	0	0	3	3	3	0	0	Mesodermal progenitors
Control_1_ATGAAAGAGGAATGTT-1	SeuratProject	3178	1741	0.0314663310258024	V1	Control	7178	1969	0	0	0	0	0	3	3	3	0	0	Mesodermal progenitors
Control_1_ATGAAAGGTCCTGAAT-1	SeuratProject	5990	2708	0.0333889816360601	V1	Control	7762	2708	0	0	0	0	0	3	6	6	0	0	Mesodermal progenitors
Control_1_ATGAAAGGTTCGTTCC-1	SeuratProject	6020	2784	0	V1	Control	7761	2784	0	4	4	4	4	4	4	4	4	4	Proliferative HEP
Control_1_ATGAAAGGTTCTATCT-1	SeuratProject	32339	7333	0	V1	Control	9835	4238	3	3	3	3	3	7	8	8	3	3	MSC
Control_1_ATGAAAGTCGCTTAAG-1	SeuratProject	5205	2665	0	V1	Control	7671	2665	0	4	4	4	4	4	4	4	4	4	Proliferative HEP
Control_1_ATGACCACACCTATCC-1	SeuratProject	7267	2837	0	V1	Control	8037	2837	0	0	0	0	0	3	3	3	0	0	Mesodermal progenitors
Control_1_ATGACCACATGGATCT-1	SeuratProject	7062	3361	0.0141602945341263	V1	Control	7853	3361	4	5	5	5	5	5	5	5	5	5	Proliferative HEP
Control_1_ATGACCATCATGGCCG-1	SeuratProject	3812	2003	0	V1	Control	7610	2068	0	0	0	0	0	3	6	6	0	0	Mesodermal progenitors
Control_1_ATGACCATCGATAACC-1	SeuratProject	7136	3001	0	V1	Control	7985	3001	0	0	0	0	0	0	0	0	0	0	Mesodermal progenitors
Control_1_ATGAGGGAGCAATTAG-1	SeuratProject	18033	4437	0	V1	Control	9879	3827	1	1	1	1	1	1	1	1	1	1	HB
Control_1_ATGAGGGCAAGATTGA-1	SeuratProject	7206	3028	0	V1	Control	7999	3028	0	0	0	0	0	3	3	3	0	0	Mesodermal progenitors
Control_1_ATGAGGGTCGGTAGAG-1	SeuratProject	5754	2768	0	V1	Control	7683	2769	0	0	0	0	0	3	6	6	0	0	Mesodermal progenitors
Control_1_ATGAGTCCACACCGCA-1	SeuratProject	16130	5150	0.136391816491011	V1	Control	10304	4881	3	3	3	3	3	6	7	7	3	3	MSC
Control_1_ATGAGTCCATCCGCGA-1	SeuratProject	7559	3137	0	V1	Control	8099	3137	0	0	0	0	0	0	0	0	0	0	Mesodermal progenitors
Control_1_ATGAGTCGTGAGTGAC-1	SeuratProject	8805	3693	0	V1	Control	8803	3692	4	5	5	5	5	5	5	5	5	5	Proliferative HEP
Control_1_ATGAGTCTCCGGTAGC-1	SeuratProject	5419	2558	0.0553607676693117	V1	Control	7684	2558	0	0	0	0	0	0	3	3	0	0	Mesodermal progenitors
Control_1_ATGAGTCTCGAAATCC-1	SeuratProject	5199	2401	0	V1	Control	7673	2400	0	0	0	0	0	3	6	6	0	0	Mesodermal progenitors
Control_1_ATGATCGAGCAACTCT-1	SeuratProject	4870	2436	0.123203285420945	V1	Control	7786	2437	0	4	4	4	4	4	4	4	4	4	Proliferative HEP
Control_1_ATGATCGAGTTGCATC-1	SeuratProject	12941	4193	0.00772737810061046	V1	Control	9757	4193	3	3	3	3	3	6	7	7	3	3	MSC
Control_1_ATGATCGTCACTGTCC-1	SeuratProject	35308	7214	0.0141610966353234	V1	Control	9800	4013	1	1	1	1	1	1	1	1	1	1	HB
Control_1_ATGATCGTCTCTTAAC-1	SeuratProject	8174	3583	0	V1	Control	8307	3583	0	4	4	4	4	4	4	4	4	4	Proliferative HEP
Control_1_ATGCATGAGCCAGAGT-1	SeuratProject	6104	2839	0.229357798165138	V1	Control	7732	2839	0	0	0	0	0	3	6	6	0	0	Mesodermal progenitors
Control_1_ATGCATGAGCTCCCTT-1	SeuratProject	12680	4240	0	V1	Control	9855	4240	0	0	0	0	0	0	4	4	0	0	Mesodermal progenitors
Control_1_ATGCATGAGTCAGAGC-1	SeuratProject	7507	3262	0	V1	Control	8037	3262	0	0	0	0	0	0	0	0	0	0	Mesodermal progenitors
Control_1_ATGCATGCAAAGCTCT-1	SeuratProject	9827	3548	0	V1	Control	9416	3547	0	0	0	0	0	0	0	0	0	0	Mesodermal progenitors
Control_1_ATGCATGTCGTCCATC-1	SeuratProject	10545	3746	0.0474158368895211	V1	Control	9621	3746	0	0	0	0	0	0	0	0	0	0	Mesodermal progenitors
Control_1_ATGCCTCAGATGATTG-1	SeuratProject	4874	2381	0	V1	Control	7864	2383	0	0	0	0	0	3	6	6	0	0	Mesodermal progenitors
Control_1_ATGCCTCAGCCTGACC-1	SeuratProject	6284	2737	0.0477402928071292	V1	Control	7837	2737	0	0	0	0	0	3	6	6	0	0	Mesodermal progenitors
Control_1_ATGCCTCAGTTGTCAC-1	SeuratProject	7818	3184	0.677922742389358	V1	Control	8186	3184	0	0	4	4	4	3	6	6	4	4	Proliferative HEP
Control_1_ATGCCTCCAATGCAAA-1	SeuratProject	6474	2690	0	V1	Control	7936	2690	0	0	0	0	0	3	3	3	0	0	Mesodermal progenitors
Control_1_ATGCCTCCAGCGTGCT-1	SeuratProject	4031	2179	0	V1	Control	7801	2217	0	0	0	0	0	3	3	3	0	0	Mesodermal progenitors
Control_1_ATGCGATCAGTCGGTC-1	SeuratProject	12429	4410	0.0160913991471558	V1	Control	9877	4409	3	3	3	3	3	7	8	8	3	3	MSC
Control_1_ATGGAGGCAGTCTTCC-1	SeuratProject	614	391	0	V1	Control	6550	2539	1	7	7	7	7	9	10	10	7	7	Dying HEP
Control_1_ATGGATCAGTAAGGGA-1	SeuratProject	6169	2636	0	V1	Control	7792	2636	0	0	0	0	0	0	0	0	0	0	Mesodermal progenitors
Control_1_ATGGATCCAACACAAA-1	SeuratProject	6022	3089	0	V1	Control	7652	3089	0	4	4	4	4	4	4	4	4	4	Proliferative HEP
Control_1_ATGGATCTCAAGCCGC-1	SeuratProject	19570	5332	0	V1	Control	9676	4212	2	2	2	2	2	2	2	2	2	2	HEP
Control_1_ATGGATCTCGACATTG-1	SeuratProject	26384	6018	0.0151607034566404	V1	Control	9753	3739	2	2	2	2	2	2	2	2	2	2	HEP
Control_1_ATGGGAGAGGGAACAA-1	SeuratProject	12463	4350	0.00802375030089064	V1	Control	9867	4349	0	0	0	0	0	0	0	0	0	0	Mesodermal progenitors
Control_1_ATGGGAGGTGAAAGTT-1	SeuratProject	8027	3640	0	V1	Control	8187	3639	0	4	4	4	4	4	4	4	4	4	Proliferative HEP
Control_1_ATGGGAGTCCGTACGG-1	SeuratProject	4054	2176	0.0246669955599408	V1	Control	7610	2213	0	0	0	0	0	0	3	3	0	0	Mesodermal progenitors
Control_1_ATGGTTGAGCACCGTC-1	SeuratProject	5436	2505	0	V1	Control	7710	2505	0	0	0	0	0	0	0	0	0	0	Mesodermal progenitors
Control_1_ATGGTTGGTCTCTCAC-1	SeuratProject	4757	2276	0.0210216523018709	V1	Control	7795	2278	0	0	0	0	0	0	3	3	0	0	Mesodermal progenitors
Control_1_ATGGTTGGTTCGGCGT-1	SeuratProject	7516	3020	0	V1	Control	8076	3020	0	0	0	0	0	3	6	6	0	0	Mesodermal progenitors
Control_1_ATGTCCCAGAAGATCT-1	SeuratProject	10934	3951	0	V1	Control	9665	3951	1	1	1	1	1	1	1	1	1	1	HB
Control_1_ATGTCCCCATGGGTTT-1	SeuratProject	6471	2912	0.293617678874981	V1	Control	7851	2912	5	6	6	6	6	8	9	9	6	6	aHSC
Control_1_ATGTCCCGTTGGTAGG-1	SeuratProject	9293	3618	0	V1	Control	9194	3618	0	4	4	4	4	4	4	4	4	4	Proliferative HEP
Control_1_ATGTCCCTCGGCTTCT-1	SeuratProject	6978	3091	0.0143307537976498	V1	Control	7921	3091	4	5	5	5	5	5	5	5	5	5	Proliferative HEP
Control_1_ATGTCCCTCTGCCTCA-1	SeuratProject	11114	3934	0.62983624257693	V1	Control	9724	3933	0	0	8	8	8	10	11	12	8	8	Mesoderm
Control_1_ATGTCTTCACAAGTGG-1	SeuratProject	6748	2817	0.044457617071725	V1	Control	7917	2817	0	0	0	0	0	0	3	3	0	0	Mesodermal progenitors
Control_1_ATGTCTTCAGCCGTTG-1	SeuratProject	18545	5199	0	V1	Control	10347	4443	3	3	3	3	3	7	8	8	3	3	MSC
Control_1_ATGTCTTGTTCGGACC-1	SeuratProject	2455	1447	0.0814663951120163	V1	Control	7026	1933	0	0	0	0	0	0	0	0	0	0	Mesodermal progenitors
Control_1_ATGTCTTTCCGATAAC-1	SeuratProject	6243	2757	0	V1	Control	7880	2757	0	0	0	0	0	0	0	0	0	0	Mesodermal progenitors
Control_1_ATGTCTTTCCGCAGTG-1	SeuratProject	9915	3702	0	V1	Control	9483	3702	0	0	0	0	0	0	0	0	0	0	Mesodermal progenitors
Control_1_ATGTCTTTCGTAGGAG-1	SeuratProject	6377	2796	0.0156813548690607	V1	Control	7844	2796	0	0	0	0	0	0	0	0	0	0	Mesodermal progenitors
Control_1_ATTACCTAGCCATCCG-1	SeuratProject	10189	3498	0	V1	Control	9508	3498	0	0	0	0	0	3	3	3	0	0	Mesodermal progenitors
Control_1_ATTACCTAGGCCTGCT-1	SeuratProject	32804	7341	0.112791123033776	V1	Control	9751	4209	3	3	3	3	3	6	7	7	3	3	MSC
Control_1_ATTACCTAGTGGCCTC-1	SeuratProject	26035	5504	0.011522949875168	V1	Control	9573	3305	2	2	2	2	2	2	2	2	2	2	HEP
Control_1_ATTACCTAGTTGCGAG-1	SeuratProject	8978	3294	0	V1	Control	8946	3294	0	0	0	0	0	0	3	3	0	0	Mesodermal progenitors
Control_1_ATTACCTCAGCATACT-1	SeuratProject	11676	3927	0.26550188420692	V1	Control	9791	3927	0	0	0	0	0	0	3	3	0	0	Mesodermal progenitors
Control_1_ATTACCTGTGGAGGTT-1	SeuratProject	8106	3289	0.135701949173452	V1	Control	8304	3289	3	3	3	3	3	7	8	8	3	3	MSC
Control_1_ATTACCTGTTGCAAGG-1	SeuratProject	4830	2469	0	V1	Control	7820	2473	0	0	0	0	0	0	3	3	0	0	Mesodermal progenitors
Control_1_ATTACCTTCAATGCAC-1	SeuratProject	10877	4006	0.0183874230026662	V1	Control	9699	4006	4	5	5	5	5	5	5	5	5	5	Proliferative HEP
Control_1_ATTACTCAGATGTTAG-1	SeuratProject	4529	2248	0	V1	Control	7947	2254	0	0	0	0	0	0	0	0	0	0	Mesodermal progenitors
Control_1_ATTACTCAGTTGAATG-1	SeuratProject	7767	3444	0.0128749839062701	V1	Control	8128	3444	0	0	0	0	0	0	0	0	0	0	Mesodermal progenitors
Control_1_ATTACTCCAGTAGAAT-1	SeuratProject	6071	2826	0.0164717509471257	V1	Control	7787	2826	0	4	4	4	4	4	4	4	4	4	Proliferative HEP
Control_1_ATTACTCCAGTGGCTC-1	SeuratProject	7116	2721	0	V1	Control	8053	2721	0	0	0	0	0	3	6	6	0	0	Mesodermal progenitors
Control_1_ATTACTCGTTGCGAAG-1	SeuratProject	7285	3062	0	V1	Control	7957	3062	0	0	0	0	0	3	6	6	0	0	Mesodermal progenitors
Control_1_ATTACTCTCAGCGTCG-1	SeuratProject	4138	2161	0.0241662638956017	V1	Control	7747	2186	0	0	0	0	0	0	0	0	0	0	Mesodermal progenitors
Control_1_ATTATCCCACGACAAG-1	SeuratProject	21315	6416	0.206427398545625	V1	Control	9911	4732	4	5	5	5	5	5	5	5	5	5	Proliferative HEP
Control_1_ATTCACTAGTTGGCGA-1	SeuratProject	9853	3732	0.0405967725565817	V1	Control	9457	3731	4	5	5	5	5	5	5	5	5	5	Proliferative HEP
Control_1_ATTCACTGTTCTCGTC-1	SeuratProject	6459	3019	0.0464468183929401	V1	Control	7864	3019	4	5	5	5	5	5	5	5	5	5	Proliferative HEP
Control_1_ATTCAGGAGACTTGTC-1	SeuratProject	6605	2905	0	V1	Control	7883	2905	0	0	0	0	0	0	0	3	0	0	Mesodermal progenitors
Control_1_ATTCAGGAGGTGATAT-1	SeuratProject	9926	3852	0.120894620189402	V1	Control	9507	3852	4	5	5	5	5	5	5	5	5	5	Proliferative HEP
Control_1_ATTCAGGCACCTGCAG-1	SeuratProject	7346	2788	0	V1	Control	8060	2788	0	0	0	0	0	0	3	3	0	0	Mesodermal progenitors
Control_1_ATTCAGGCACTTTAGG-1	SeuratProject	8803	3598	0	V1	Control	8799	3596	4	5	5	5	5	5	5	5	5	5	Proliferative HEP
Control_1_ATTCAGGGTCTCTCTG-1	SeuratProject	7210	3039	0.013869625520111	V1	Control	7980	3039	0	0	0	0	0	0	0	0	0	0	Mesodermal progenitors
Control_1_ATTCATCAGACTACGG-1	SeuratProject	7153	2893	0	V1	Control	7995	2893	0	0	0	0	0	0	0	0	0	0	Mesodermal progenitors
Control_1_ATTCATCGTCTGTGAT-1	SeuratProject	9404	3700	0	V1	Control	9243	3700	3	7	3	3	7	9	10	10	3	3	MSC
Control_1_ATTCCATGTCCGGTCA-1	SeuratProject	1737	914	0.0575705238917674	V1	Control	7146	1961	3	7	3	3	7	9	10	10	3	3	MSC
Control_1_ATTCCATTCCTTACCG-1	SeuratProject	9789	4026	0.459699662886914	V1	Control	9467	4026	4	5	5	5	5	5	5	5	5	5	Proliferative HEP
Control_1_ATTCCATTCTGTGCGG-1	SeuratProject	13098	4228	0	V1	Control	9649	4223	3	3	3	3	3	7	8	8	3	3	MSC
Control_1_ATTCCCGCAACACGTT-1	SeuratProject	944	688	0	V1	Control	7014	2330	1	7	7	7	7	9	10	10	7	7	Dying HEP
Control_1_ATTCCCGCAACCGTAT-1	SeuratProject	25141	5997	0	V1	Control	9643	3846	1	1	1	1	1	1	1	1	1	1	HB
Control_1_ATTCCTAAGCAAGTGC-1	SeuratProject	9584	3558	0	V1	Control	9343	3558	3	3	3	3	3	6	7	7	3	3	MSC
Control_1_ATTCCTATCAAAGAAC-1	SeuratProject	14264	4129	0	V1	Control	9824	4055	1	1	1	1	1	1	1	11	1	1	HB
Control_1_ATTCCTATCGTTCGCT-1	SeuratProject	4335	2080	0	V1	Control	8029	2095	0	0	0	0	0	3	6	6	0	0	Mesodermal progenitors
Control_1_ATTCGTTAGCAGCAGT-1	SeuratProject	5558	2568	0	V1	Control	7731	2566	0	4	4	4	4	4	4	4	4	4	Proliferative HEP
Control_1_ATTCGTTAGGTTACAA-1	SeuratProject	5959	2948	0	V1	Control	7675	2948	4	5	5	5	5	5	5	5	5	5	Proliferative HEP
Control_1_ATTCGTTCAGTCGTTA-1	SeuratProject	5064	2534	0	V1	Control	7748	2535	0	4	4	4	4	3	6	6	4	4	Proliferative HEP
Control_1_ATTCGTTGTAAGTCAA-1	SeuratProject	5203	2827	0	V1	Control	7696	2827	0	0	0	0	0	0	0	0	0	0	Mesodermal progenitors
Control_1_ATTCGTTGTAATGCGG-1	SeuratProject	5419	2368	0.313711016792766	V1	Control	7673	2369	0	4	4	4	4	4	4	4	4	4	Proliferative HEP
Control_1_ATTCGTTGTGACTCGC-1	SeuratProject	7041	2994	0	V1	Control	7887	2994	0	0	0	0	0	3	6	6	0	0	Mesodermal progenitors
Control_1_ATTCGTTTCTACGGGC-1	SeuratProject	4757	2356	0.0210216523018709	V1	Control	7812	2359	0	0	0	0	0	0	0	0	0	0	Mesodermal progenitors
Control_1_ATTCGTTTCTTCTGTA-1	SeuratProject	2199	1319	0	V1	Control	7030	1970	0	0	0	0	0	0	0	0	0	0	Mesodermal progenitors
Control_1_ATTCTACGTGCATACT-1	SeuratProject	6035	2818	0.0165700082850041	V1	Control	7796	2818	0	0	0	0	0	0	3	3	0	0	Mesodermal progenitors
Control_1_ATTCTACGTTGCGTAT-1	SeuratProject	5861	2749	0.0682477392936359	V1	Control	7689	2749	3	3	3	3	3	6	7	7	3	3	MSC
Control_1_ATTGGGTAGAAATTGC-1	SeuratProject	14521	5023	0	V1	Control	10103	4954	5	6	6	6	6	8	9	9	6	6	aHSC
Control_1_ATTGGGTGTTAAGAAC-1	SeuratProject	2565	1472	0	V1	Control	7081	1911	0	0	0	0	0	0	0	0	0	0	Mesodermal progenitors
Control_1_ATTGGGTGTTCTGACA-1	SeuratProject	23389	5395	0.0042755141305742	V1	Control	9430	3384	2	2	2	2	2	2	2	2	2	2	HEP
Control_1_ATTGTTCCAAATGGCG-1	SeuratProject	12247	4055	0.00816526496284804	V1	Control	9834	4055	0	0	0	0	0	0	3	3	0	0	Mesodermal progenitors
Control_1_ATTGTTCCACAGAGCA-1	SeuratProject	6528	2922	0	V1	Control	7885	2921	0	0	0	0	0	0	0	0	0	0	Mesodermal progenitors
Control_1_ATTGTTCGTGACTATC-1	SeuratProject	10748	3874	0	V1	Control	9680	3874	4	5	5	5	5	5	5	5	5	5	Proliferative HEP
Control_1_ATTGTTCTCCTGTTGC-1	SeuratProject	11981	3994	0.025039646106335	V1	Control	9822	3994	0	0	0	0	0	0	0	0	0	0	Mesodermal progenitors
Control_1_ATTGTTCTCGATACAC-1	SeuratProject	8161	3330	0	V1	Control	8339	3329	3	3	3	3	3	7	8	8	3	3	MSC
Control_1_ATTTACCAGAGGTGCT-1	SeuratProject	4886	2404	0	V1	Control	7850	2404	0	0	0	0	0	0	0	3	0	0	Mesodermal progenitors
Control_1_ATTTACCCAAGTTCGT-1	SeuratProject	8684	3629	0.0115154306771073	V1	Control	8690	3629	4	5	5	5	5	5	5	5	5	5	Proliferative HEP
Control_1_ATTTACCCATACCACA-1	SeuratProject	6233	3024	0.0320872773945131	V1	Control	7791	3024	4	5	5	5	5	5	5	5	5	5	Proliferative HEP
Control_1_ATTTACCGTGTCTTAG-1	SeuratProject	13524	4276	0	V1	Control	9921	4265	5	6	6	6	6	8	9	9	6	6	aHSC
Control_1_ATTTACCTCTTGGCTC-1	SeuratProject	5940	2797	0.202020202020202	V1	Control	7730	2797	0	4	4	4	4	4	4	4	4	4	Proliferative HEP
Control_1_ATTTCACCAAGAGGTC-1	SeuratProject	26492	6562	0.0113241733353465	V1	Control	9671	3960	3	3	3	3	3	7	8	8	3	3	MSC
Control_1_ATTTCACCAGGTACGA-1	SeuratProject	6663	2765	0.015008254539997	V1	Control	7914	2765	0	0	0	0	0	3	6	0	0	0	Mesodermal progenitors
Control_1_ATTTCACCATTACGGT-1	SeuratProject	19673	5797	0	V1	Control	10390	4821	0	7	7	7	7	9	10	10	7	7	Dying HEP
Control_1_ATTTCACGTGGCACTC-1	SeuratProject	8491	3433	0.0117771758332352	V1	Control	8531	3433	4	5	5	5	5	5	5	5	5	5	Proliferative HEP
Control_1_ATTTCACTCCACAGCG-1	SeuratProject	4620	2207	0	V1	Control	7784	2209	0	0	0	0	0	0	0	0	0	0	Mesodermal progenitors
Control_1_ATTTCTGCATCTGTTT-1	SeuratProject	19826	5484	0	V1	Control	10302	4458	4	5	5	5	5	5	5	5	5	5	Proliferative HEP
Control_1_ATTTCTGGTGGCCCAT-1	SeuratProject	21229	5282	0.103631824391163	V1	Control	9954	3839	3	3	3	3	3	6	7	7	3	3	MSC
Control_1_ATTTCTGTCCACGTGG-1	SeuratProject	4045	2015	0	V1	Control	7746	2047	0	4	4	4	4	4	4	4	4	4	Proliferative HEP
Control_1_CAAAGAAAGATGCAGC-1	SeuratProject	4665	2486	0	V1	Control	7844	2489	0	0	0	0	0	0	0	0	0	0	Mesodermal progenitors
Control_1_CAAAGAAAGGACAACC-1	SeuratProject	3639	2022	0	V1	Control	7347	2113	5	6	6	6	6	8	9	9	6	6	aHSC
Control_1_CAAAGAACATCTCGTC-1	SeuratProject	5766	2628	0	V1	Control	7670	2628	0	0	0	0	0	0	0	0	0	0	Mesodermal progenitors
Control_1_CAAAGAATCCACACAA-1	SeuratProject	4733	2224	0	V1	Control	7790	2228	0	0	0	0	0	0	0	0	0	0	Mesodermal progenitors
Control_1_CAAAGAATCGCGGACT-1	SeuratProject	51518	7678	0.0038821382817656	V1	Control	9183	3603	1	1	1	1	1	1	1	1	1	1	HB
Control_1_CAAAGAATCGGCTATA-1	SeuratProject	7200	2924	0.361111111111111	V1	Control	8019	2924	0	0	0	0	0	0	3	3	0	0	Mesodermal progenitors
Control_1_CAACAACAGTTGGCGA-1	SeuratProject	6097	2710	0.0328030178776447	V1	Control	7803	2710	0	0	0	0	0	0	0	0	0	0	Mesodermal progenitors
Control_1_CAACAACCATACAGGG-1	SeuratProject	6934	2939	0.014421690222094	V1	Control	7899	2939	0	0	0	0	0	0	3	3	0	0	Mesodermal progenitors
Control_1_CAACAACTCACTTATC-1	SeuratProject	26431	6439	0.00756687223336234	V1	Control	9347	3860	1	1	1	1	1	1	2	11	1	1	HB
Control_1_CAACAGTAGGTTTGAA-1	SeuratProject	5474	2493	0	V1	Control	7620	2494	0	0	0	0	0	0	3	3	0	0	Mesodermal progenitors
Control_1_CAACAGTGTTCGGCGT-1	SeuratProject	5469	2485	0.0548546352166758	V1	Control	7682	2485	0	0	0	0	0	3	6	6	0	0	Mesodermal progenitors
Control_1_CAACAGTTCAGCTAGT-1	SeuratProject	18760	5199	0.0159914712153518	V1	Control	10273	4455	3	3	3	3	3	6	7	7	3	3	MSC
Control_1_CAACAGTTCCCTATTA-1	SeuratProject	8200	3363	0.0121951219512195	V1	Control	8320	3363	0	4	4	4	4	3	6	6	4	4	Proliferative HEP
Control_1_CAACCAACACCCTTGT-1	SeuratProject	44379	7520	0.00901327204308344	V1	Control	9755	3987	1	1	1	1	1	1	1	1	1	1	HB
Control_1_CAACCAAGTCACTACA-1	SeuratProject	34494	7172	0	V1	Control	9437	3977	1	1	1	1	1	1	1	1	1	1	HB
Control_1_CAACCAAGTCTACAGT-1	SeuratProject	7979	3251	0.0250657977190124	V1	Control	8207	3251	0	4	4	4	4	4	4	4	4	4	Proliferative HEP
Control_1_CAACCAAGTTAGAGAT-1	SeuratProject	6150	2814	0	V1	Control	7757	2814	0	0	0	0	0	3	3	3	0	0	Mesodermal progenitors
Control_1_CAACCAATCCCGAGTG-1	SeuratProject	29040	6178	0.0068870523415978	V1	Control	9516	3602	1	1	1	1	1	1	1	1	1	1	HB
Control_1_CAACCAATCGTTAGTG-1	SeuratProject	7592	3066	0	V1	Control	8089	3065	3	3	3	3	3	6	7	7	3	3	MSC
Control_1_CAACCAATCGTTCTCG-1	SeuratProject	4196	2204	0.142993326978074	V1	Control	7918	2227	0	0	0	0	0	0	0	0	0	0	Mesodermal progenitors
Control_1_CAACCTCAGTGGACGT-1	SeuratProject	3785	1999	0.0264200792602378	V1	Control	7593	2082	0	0	0	0	0	3	3	3	0	0	Mesodermal progenitors
Control_1_CAACGATAGAAGGGAT-1	SeuratProject	10712	3722	0	V1	Control	9673	3720	0	0	0	0	0	3	6	6	0	0	Mesodermal progenitors
Control_1_CAACGATCACGCTGAC-1	SeuratProject	1647	1048	0	V1	Control	7157	2080	0	7	7	7	7	9	10	10	7	7	Dying HEP
Control_1_CAACGATGTCGTACAT-1	SeuratProject	4457	2332	0	V1	Control	7890	2342	0	0	0	0	0	0	0	0	0	0	Mesodermal progenitors
Control_1_CAACGATTCAAGTGGG-1	SeuratProject	15202	4590	0.013156163662676	V1	Control	10138	4453	3	3	3	3	3	6	7	7	3	3	MSC
Control_1_CAACGGCAGTTGGAAT-1	SeuratProject	3406	1790	0.0293599530240752	V1	Control	7396	1940	0	0	0	0	0	0	0	0	0	0	Mesodermal progenitors
Control_1_CAACGGCCAAGAGGTC-1	SeuratProject	3272	1871	0	V1	Control	7304	2033	0	0	0	0	0	0	0	0	0	0	Mesodermal progenitors
Control_1_CAACGGCCATAGGTAA-1	SeuratProject	33789	6442	0.00887862913966084	V1	Control	9803	3690	2	2	2	2	2	2	2	2	2	2	HEP
Control_1_CAACGGCGTCCTCCAT-1	SeuratProject	25404	6105	0	V1	Control	9580	3717	2	2	1	2	9	12	12	13	1	1	HB
Control_1_CAACGGCGTTGCATAC-1	SeuratProject	8431	3453	0.0237219784129996	V1	Control	8502	3453	0	0	0	0	0	0	0	0	0	0	Mesodermal progenitors
Control_1_CAACGGCTCAGACATC-1	SeuratProject	6471	2949	0.0772678102302581	V1	Control	7861	2948	0	0	0	0	0	0	0	0	0	0	Mesodermal progenitors
Control_1_CAACGGCTCGACATCA-1	SeuratProject	15881	5044	0.00629683269315534	V1	Control	10103	4764	3	3	3	3	3	7	8	8	3	3	MSC
Control_1_CAAGACTAGTGGTGGT-1	SeuratProject	6308	2750	0	V1	Control	7778	2750	0	4	4	4	4	4	4	4	4	4	Proliferative HEP
Control_1_CAAGACTCAGGGTCTC-1	SeuratProject	7554	3160	0	V1	Control	8010	3160	7	9	10	10	11	13	14	15	10	10	Endothelial
Control_1_CAAGAGGCACAAATCC-1	SeuratProject	7343	2862	0.0408552362794498	V1	Control	8043	2862	0	0	0	0	0	3	6	6	0	0	Mesodermal progenitors
Control_1_CAAGAGGCATCATCCC-1	SeuratProject	7366	3044	0.0678794461037198	V1	Control	8022	3044	0	4	4	4	4	4	4	4	4	4	Proliferative HEP
Control_1_CAAGAGGTCAAAGGTA-1	SeuratProject	5861	2587	0.034123869646818	V1	Control	7702	2587	0	0	0	0	0	0	3	3	0	0	Mesodermal progenitors
Control_1_CAAGAGGTCTATACTC-1	SeuratProject	6590	2828	0	V1	Control	7909	2828	0	0	0	0	0	0	0	0	0	0	Mesodermal progenitors
Control_1_CAAGCTACATAGAGGC-1	SeuratProject	10254	3545	0	V1	Control	9539	3545	0	0	0	0	0	3	6	6	0	0	Mesodermal progenitors
Control_1_CAAGCTAGTCTGTCAA-1	SeuratProject	10478	3815	0	V1	Control	9586	3815	3	3	3	3	3	6	7	7	3	3	MSC
Control_1_CAAGCTATCTGTTCAT-1	SeuratProject	4384	2148	0	V1	Control	7997	2156	0	0	0	0	0	3	3	3	0	0	Mesodermal progenitors
Control_1_CAAGGGACACTACCGG-1	SeuratProject	45771	7723	0	V1	Control	10190	3952	1	1	1	1	1	1	1	1	1	1	HB
Control_1_CAAGGGACAGTCGAGA-1	SeuratProject	14681	4553	0	V1	Control	9921	4445	2	2	2	2	2	2	2	2	2	2	HEP
Control_1_CAATACGAGCTGAAGC-1	SeuratProject	5743	2713	0	V1	Control	7603	2713	0	0	0	0	0	0	0	0	0	0	Mesodermal progenitors
Control_1_CAATACGAGTTCAACC-1	SeuratProject	4544	2299	0.0220070422535211	V1	Control	7945	2303	0	0	0	0	0	0	0	0	0	0	Mesodermal progenitors
Control_1_CAATACGCACCGGAAA-1	SeuratProject	16093	5309	0.00621388181196794	V1	Control	10098	5034	3	3	3	3	3	7	8	8	3	3	MSC
Control_1_CAATACGCACTTACAG-1	SeuratProject	6619	2647	0	V1	Control	7917	2647	0	0	0	0	0	0	0	0	0	0	Mesodermal progenitors
Control_1_CAATCGACAACAGATA-1	SeuratProject	16603	5325	0	V1	Control	10372	4936	4	5	5	5	5	5	5	5	5	5	Proliferative HEP
Control_1_CAATCGACACCAAAGG-1	SeuratProject	13195	4785	0.00757862826828344	V1	Control	9838	4782	3	3	3	3	3	7	8	8	3	3	MSC
Control_1_CAATCGAGTCAAGGCA-1	SeuratProject	6141	2620	0	V1	Control	7806	2620	0	0	0	0	0	0	0	3	0	0	Mesodermal progenitors
Control_1_CAATCGAGTCCCTAAA-1	SeuratProject	2534	1492	0	V1	Control	6823	1912	0	0	0	0	0	3	3	3	0	0	Mesodermal progenitors
Control_1_CAATCGATCCGATGCG-1	SeuratProject	5108	2328	0	V1	Control	7817	2328	0	4	4	4	4	4	4	4	4	4	Proliferative HEP
Control_1_CAATGACAGACTCGAG-1	SeuratProject	9814	3902	0	V1	Control	9473	3902	4	5	5	5	5	5	5	5	5	5	Proliferative HEP
Control_1_CAATGACAGGCATCTT-1	SeuratProject	572	333	0	V1	Control	6639	2553	1	7	7	7	7	9	10	10	7	7	Dying HEP
Control_1_CAATGACAGGTTCATC-1	SeuratProject	8054	3240	0.0124161907126893	V1	Control	8285	3240	3	3	3	3	3	7	8	8	3	3	MSC
Control_1_CAATGACCATGGCTGC-1	SeuratProject	9736	3698	0.0102711585866886	V1	Control	9390	3698	4	5	5	5	5	5	5	5	5	5	Proliferative HEP
Control_1_CAATGACGTAACTGCT-1	SeuratProject	16462	4695	0.0182237881180901	V1	Control	10294	4388	3	3	3	3	3	6	7	7	3	3	MSC
Control_1_CAATGACTCAGTGATC-1	SeuratProject	6746	3009	0.266824785057812	V1	Control	7851	3009	0	0	0	0	0	0	0	3	0	0	Mesodermal progenitors
Control_1_CAATTTCCACGACCTG-1	SeuratProject	9025	3291	0	V1	Control	8988	3291	0	0	0	0	0	0	0	0	0	0	Mesodermal progenitors
Control_1_CAATTTCCAGAGTGAC-1	SeuratProject	3321	1973	1.41523637458597	V1	Control	7043	2118	0	0	8	8	8	10	11	12	8	8	Mesoderm
Control_1_CAATTTCGTAAGTTAG-1	SeuratProject	18177	5507	0.0165043736590196	V1	Control	10087	4718	1	1	1	1	1	1	1	11	1	1	HB
Control_1_CAATTTCGTACCGTGC-1	SeuratProject	8641	3386	0.0347182039115843	V1	Control	8648	3386	0	0	0	0	0	3	3	3	0	0	Mesodermal progenitors
Control_1_CAATTTCTCCCTTGGT-1	SeuratProject	11733	3599	0.00852296940253985	V1	Control	9767	3598	0	4	4	4	4	4	4	4	4	4	Proliferative HEP
Control_1_CACAACATCAAGATAG-1	SeuratProject	6338	2850	0	V1	Control	7842	2850	0	0	0	0	0	3	3	3	0	0	Mesodermal progenitors
Control_1_CACACAAAGCTACAAA-1	SeuratProject	8865	3136	0	V1	Control	8857	3136	0	0	0	0	0	3	3	3	0	0	Mesodermal progenitors
Control_1_CACACAAGTCGTACAT-1	SeuratProject	5500	2503	0	V1	Control	7724	2503	0	0	0	0	0	0	3	3	0	0	Mesodermal progenitors
Control_1_CACACAAGTTGCATAC-1	SeuratProject	5665	2769	0	V1	Control	7643	2770	0	0	0	0	0	0	0	0	0	0	Mesodermal progenitors
Control_1_CACACAAGTTGTGTAC-1	SeuratProject	7911	3467	0	V1	Control	8139	3467	0	4	4	4	4	4	4	4	4	4	Proliferative HEP
Control_1_CACACAATCGCAGTGC-1	SeuratProject	20578	5373	0.00971911750413063	V1	Control	10165	4148	3	3	3	3	3	6	7	7	3	3	MSC
Control_1_CACAGATCAATGAACA-1	SeuratProject	8085	3082	1.13790970933828	V1	Control	8313	3082	0	0	8	8	8	10	11	12	8	8	Mesoderm
Control_1_CACAGATGTACGTTCA-1	SeuratProject	11340	3862	0.00881834215167549	V1	Control	9660	3862	3	3	3	3	3	6	7	7	3	3	MSC
Control_1_CACAGATTCTCCTGAC-1	SeuratProject	10253	3693	0	V1	Control	9568	3693	0	0	0	0	0	3	6	6	0	0	Mesodermal progenitors
Control_1_CACAGATTCTCTCGCA-1	SeuratProject	31428	6779	0	V1	Control	9580	3908	1	1	1	1	1	1	1	1	1	1	HB
Control_1_CACAGGCAGAAGCGGG-1	SeuratProject	17633	5657	0.187149095446039	V1	Control	10358	5049	2	2	2	2	2	2	2	2	2	2	HEP
Control_1_CACAGGCGTTACGATC-1	SeuratProject	8301	3415	0	V1	Control	8406	3414	0	0	0	0	0	0	0	0	0	0	Mesodermal progenitors
Control_1_CACAGGCGTTTACCTT-1	SeuratProject	8166	3320	0.0979671809943669	V1	Control	8326	3319	0	0	0	0	0	0	0	0	0	0	Mesodermal progenitors
Control_1_CACAGGCTCAACTACG-1	SeuratProject	5155	2637	0.193986420950533	V1	Control	7643	2638	0	0	0	0	0	0	0	0	0	0	Mesodermal progenitors
Control_1_CACATGAAGAAGCGAA-1	SeuratProject	5593	2588	0	V1	Control	7709	2588	5	6	6	6	6	8	9	9	6	6	aHSC
Control_1_CACATGAGTAGGCTCC-1	SeuratProject	21922	5826	0.00912325517744731	V1	Control	9928	4087	3	3	3	3	3	7	8	8	3	3	MSC
Control_1_CACATGAGTTGGACTT-1	SeuratProject	16240	4758	0.00615763546798029	V1	Control	9920	4375	1	1	1	1	1	1	1	1	1	1	HB
Control_1_CACATGATCGACTCCT-1	SeuratProject	16697	4703	0.0479127987063544	V1	Control	10297	4336	0	0	0	0	0	3	6	6	0	0	Mesodermal progenitors
Control_1_CACATGATCGCCTTTG-1	SeuratProject	8066	3231	0	V1	Control	8252	3231	0	0	0	0	0	0	0	0	0	0	Mesodermal progenitors
Control_1_CACATGATCGGAATTC-1	SeuratProject	16841	5248	0.0118757793480197	V1	Control	10402	4800	3	3	3	3	3	6	7	7	3	3	MSC
Control_1_CACCAAAAGTTGGCGA-1	SeuratProject	7975	3600	0	V1	Control	8178	3600	4	5	5	5	5	5	5	5	5	5	Proliferative HEP
Control_1_CACCAAACAAAGTGTA-1	SeuratProject	4311	2261	0	V1	Control	7658	2278	0	4	4	4	4	4	4	4	4	4	Proliferative HEP
Control_1_CACCGTTAGCCTAACT-1	SeuratProject	4124	1893	1.23666343355965	V1	Control	7648	1925	4	5	5	5	5	5	5	5	5	5	Proliferative HEP
Control_1_CACCGTTCAACTTGCA-1	SeuratProject	5145	2362	0	V1	Control	7824	2362	0	0	0	0	0	0	0	0	0	0	Mesodermal progenitors
Control_1_CACCGTTCACGTAACT-1	SeuratProject	7643	3443	0.274761219416459	V1	Control	8020	3443	4	5	5	5	5	5	5	5	5	5	Proliferative HEP
Control_1_CACCGTTGTACGTACT-1	SeuratProject	4718	2265	0	V1	Control	7909	2267	0	0	0	0	0	3	6	6	0	0	Mesodermal progenitors
Control_1_CACCGTTTCTCCGTGT-1	SeuratProject	7651	2861	0	V1	Control	8146	2861	0	0	0	0	0	3	6	6	0	0	Mesodermal progenitors
Control_1_CACGAATAGCCTAGGA-1	SeuratProject	19387	5315	0	V1	Control	10103	4388	2	2	2	2	2	2	2	2	2	2	HEP
Control_1_CACGAATAGTTCGCAT-1	SeuratProject	9092	3458	0.010998680158381	V1	Control	9040	3458	5	6	6	6	6	8	9	9	6	6	aHSC
Control_1_CACGAATCAGTTGTTG-1	SeuratProject	10826	4070	0	V1	Control	9721	4070	5	6	6	6	6	8	9	9	6	6	aHSC
Control_1_CACGAATCATTCACAG-1	SeuratProject	7713	3621	0.337093219240244	V1	Control	8048	3621	4	5	5	5	5	5	5	5	5	5	Proliferative HEP
Control_1_CACGAATGTATTTCTC-1	SeuratProject	8118	3081	0	V1	Control	8312	3081	0	0	0	0	0	0	0	0	0	0	Mesodermal progenitors
Control_1_CACGGGTAGCAAATCA-1	SeuratProject	5716	2755	0	V1	Control	7723	2755	5	6	6	6	6	8	9	9	6	6	aHSC
Control_1_CACGGGTAGGATACAT-1	SeuratProject	13612	4514	0	V1	Control	9827	4503	4	5	5	5	5	5	5	5	5	5	Proliferative HEP
Control_1_CACGGGTCAAACAGGC-1	SeuratProject	20617	6036	0.0048503662026483	V1	Control	10043	4672	4	5	5	5	5	5	5	5	5	5	Proliferative HEP
Control_1_CACGGGTCACGGTGAA-1	SeuratProject	9137	3675	0	V1	Control	9073	3675	0	0	0	0	0	3	6	6	0	0	Mesodermal progenitors
Control_1_CACGGGTCATGTGCTA-1	SeuratProject	15128	4884	0.271020624008461	V1	Control	10168	4745	4	5	5	5	5	5	5	5	5	5	Proliferative HEP
Control_1_CACGGGTGTACCAATC-1	SeuratProject	28225	6545	0.0106288751107174	V1	Control	9368	3806	1	1	1	1	1	1	1	1	1	1	HB
Control_1_CACGGGTGTAGCGTTT-1	SeuratProject	11091	3795	0.0270489586150933	V1	Control	9699	3795	3	3	3	3	3	6	7	7	3	3	MSC
Control_1_CACGGGTGTTTCGCTC-1	SeuratProject	7315	3111	0	V1	Control	8003	3111	0	0	0	0	0	3	6	6	0	0	Mesodermal progenitors
Control_1_CACGGGTTCAACACGT-1	SeuratProject	8466	3412	0.023623907394283	V1	Control	8507	3412	0	0	0	0	0	3	6	6	0	0	Mesodermal progenitors
Control_1_CACGTGGAGCGCCGTT-1	SeuratProject	3222	1820	0	V1	Control	7086	1999	0	0	0	0	0	0	0	0	0	0	Mesodermal progenitors
Control_1_CACGTGGCAAAGCTAA-1	SeuratProject	7466	3363	0	V1	Control	7976	3363	3	3	3	3	3	7	8	8	3	3	MSC
Control_1_CACGTGGGTTCCTTGC-1	SeuratProject	7108	2891	0	V1	Control	8013	2891	0	0	0	0	0	0	0	0	0	0	Mesodermal progenitors
Control_1_CACGTGGTCATGGTAC-1	SeuratProject	4952	2581	0	V1	Control	7579	2585	5	6	6	6	6	8	9	9	6	6	aHSC
Control_1_CACGTGGTCTAACACG-1	SeuratProject	23996	6227	0.00833472245374229	V1	Control	9272	3846	3	3	3	3	3	6	7	7	3	3	MSC
Control_1_CACGTTCAGATGCAGC-1	SeuratProject	5716	2811	0	V1	Control	7646	2811	0	0	0	0	0	0	3	3	0	0	Mesodermal progenitors
Control_1_CACGTTCCAAACCATC-1	SeuratProject	20342	5184	0.00491593746927539	V1	Control	9609	3953	1	1	1	1	1	1	1	1	1	1	HB
Control_1_CACGTTCCACGAGGAT-1	SeuratProject	14132	4171	3.36824228700821	V1	Control	9973	4121	3	3	3	3	3	6	7	7	3	3	MSC
Control_1_CACGTTCGTCGAGCAA-1	SeuratProject	7116	3120	0.0702641933670601	V1	Control	7968	3120	3	3	3	3	3	6	7	7	3	3	MSC
Control_1_CACGTTCGTGACCTGC-1	SeuratProject	5807	2721	0.0172205958326158	V1	Control	7596	2721	0	0	0	0	0	0	3	3	0	0	Mesodermal progenitors
Control_1_CACGTTCTCCAACTAG-1	SeuratProject	13035	4227	0	V1	Control	9914	4227	0	4	4	4	4	4	4	4	4	4	Proliferative HEP
Control_1_CACGTTCTCCACTAGA-1	SeuratProject	29398	6574	0	V1	Control	9348	3859	1	1	1	1	1	1	1	1	1	1	HB
Control_1_CACGTTCTCCTTGACC-1	SeuratProject	10064	3485	0	V1	Control	9473	3485	0	0	0	0	0	3	6	6	0	0	Mesodermal progenitors
Control_1_CACTAAGAGAGCAGTC-1	SeuratProject	10427	3798	0.00959048623765225	V1	Control	9619	3797	0	0	0	0	0	0	0	0	0	0	Mesodermal progenitors
Control_1_CACTAAGCAAAGGGTC-1	SeuratProject	8838	3417	0	V1	Control	8836	3417	0	0	0	0	0	3	6	6	0	0	Mesodermal progenitors
Control_1_CACTAAGCAAGTTCCA-1	SeuratProject	4757	2488	0	V1	Control	7790	2490	0	0	0	7	7	0	0	0	0	0	Mesodermal progenitors
Control_1_CACTAAGGTAACATAG-1	SeuratProject	10674	3689	0.0468427955780401	V1	Control	9647	3689	4	5	5	5	5	5	5	5	5	5	Proliferative HEP
Control_1_CACTAAGTCGCACGAC-1	SeuratProject	8878	3706	0.146429375985582	V1	Control	8875	3706	3	3	3	3	3	6	7	7	3	3	MSC
Control_1_CACTGAAAGAGTGACC-1	SeuratProject	12108	4235	0	V1	Control	9824	4234	3	3	3	3	3	7	8	8	3	3	MSC
Control_1_CACTGAAAGCGTACAG-1	SeuratProject	14518	4359	0.0275520044083207	V1	Control	10006	4272	3	3	3	3	3	7	8	8	3	3	MSC
Control_1_CACTGAAAGGCATCAG-1	SeuratProject	9106	3306	0.0219635405227323	V1	Control	9039	3306	0	0	0	0	0	0	0	0	0	0	Mesodermal progenitors
Control_1_CACTGAAAGGTACATA-1	SeuratProject	21602	5932	0.0185168039996297	V1	Control	9655	4189	3	3	3	3	3	7	7	8	3	3	MSC
Control_1_CACTGAAAGTCAAGCG-1	SeuratProject	6211	2720	0	V1	Control	7726	2720	5	6	6	6	6	8	9	9	6	6	aHSC
Control_1_CACTGAAGTGAAGCGT-1	SeuratProject	13636	4965	0.887356996186565	V1	Control	9969	4947	4	5	5	5	5	5	5	5	5	5	Proliferative HEP
Control_1_CACTGAATCAGCCCAG-1	SeuratProject	21428	5750	0	V1	Control	9472	4102	2	2	2	2	2	2	2	2	2	2	HEP
Control_1_CACTGGGAGACAGTCG-1	SeuratProject	28039	6974	0.0178323050037448	V1	Control	9259	4039	1	1	1	1	1	1	1	1	1	1	HB
Control_1_CACTGGGCACGTCATA-1	SeuratProject	18557	4857	0.0484992186236999	V1	Control	10142	4094	3	3	3	3	3	7	8	8	3	3	MSC
Control_1_CACTGGGTCCATCGTC-1	SeuratProject	8139	3094	0.528320432485563	V1	Control	8323	3094	0	0	0	0	0	3	6	6	0	0	Mesodermal progenitors
Control_1_CACTGTCAGAGCCATG-1	SeuratProject	5475	2653	0	V1	Control	7656	2652	0	4	4	4	4	4	4	4	4	4	Proliferative HEP
Control_1_CACTGTCAGCCGATAG-1	SeuratProject	34825	6479	0.0201005025125628	V1	Control	10248	3665	2	2	2	2	2	2	2	2	2	2	HEP
Control_1_CACTGTCGTTGTGTTG-1	SeuratProject	18539	5150	0.0431522735854145	V1	Control	10106	4342	3	3	3	3	3	7	8	8	3	3	MSC
Control_1_CACTGTCTCATTGCCC-1	SeuratProject	14022	4223	0.0784481529025817	V1	Control	9927	4206	0	0	0	0	0	0	0	0	0	0	Mesodermal progenitors
Control_1_CACTTCGTCTAGCATG-1	SeuratProject	14389	4592	0.00694975328375843	V1	Control	10032	4557	4	5	5	5	5	5	5	5	5	5	Proliferative HEP
Control_1_CACTTCGTCTGAATGC-1	SeuratProject	2270	1083	0	V1	Control	6609	1820	3	3	3	3	3	7	8	8	3	3	MSC
Control_1_CAGAGCCAGTAAACTG-1	SeuratProject	19237	5594	0.025991578728492	V1	Control	10093	4652	3	3	3	3	3	7	8	8	3	3	MSC
Control_1_CAGAGCCCATGTGGCC-1	SeuratProject	7722	3152	0.012950012950013	V1	Control	8116	3151	0	0	0	0	0	0	0	0	0	0	Mesodermal progenitors
Control_1_CAGATACCAAGGATGC-1	SeuratProject	13251	4407	0.0150932005131688	V1	Control	9892	4403	3	3	3	3	3	6	7	7	3	3	MSC
Control_1_CAGATACCATTCTCTA-1	SeuratProject	5178	2588	0	V1	Control	7699	2589	4	5	5	5	5	5	5	5	5	5	Proliferative HEP
Control_1_CAGATACGTTGGCCTG-1	SeuratProject	9204	3788	0	V1	Control	9134	3788	0	0	0	0	0	0	3	3	0	0	Mesodermal progenitors
Control_1_CAGATCAAGTTGCTGT-1	SeuratProject	6019	2701	0.0166140554909453	V1	Control	7698	2700	0	4	4	4	4	3	6	6	4	4	Proliferative HEP
Control_1_CAGATTGAGGTCGAGT-1	SeuratProject	4962	2460	0.0403063280935107	V1	Control	7712	2464	3	3	3	3	3	6	7	7	3	3	MSC
Control_1_CAGATTGAGTAGACCG-1	SeuratProject	5537	2688	0	V1	Control	7515	2688	5	6	6	6	6	8	9	9	6	6	aHSC
Control_1_CAGATTGGTACGACAG-1	SeuratProject	5643	2793	0.974658869395711	V1	Control	7639	2791	0	0	8	8	8	10	11	12	8	8	Mesoderm
Control_1_CAGATTGTCTGGGCGT-1	SeuratProject	4236	2226	0	V1	Control	7657	2251	0	4	4	4	4	3	6	6	4	4	Proliferative HEP
Control_1_CAGATTGTCTTCACGC-1	SeuratProject	11650	4063	0	V1	Control	9801	4062	4	5	5	5	5	5	5	5	5	5	Proliferative HEP
Control_1_CAGCAATAGTTACGAA-1	SeuratProject	8602	3284	0	V1	Control	8628	3284	0	4	4	4	4	4	4	4	4	4	Proliferative HEP
Control_1_CAGCAATCACATGGTT-1	SeuratProject	39038	6812	0.00256160663968441	V1	Control	10124	3705	2	2	2	2	2	2	2	2	2	2	HEP
Control_1_CAGCAATGTTGGCCTG-1	SeuratProject	3760	2050	0.0265957446808511	V1	Control	7541	2127	0	0	0	0	0	0	0	0	0	0	Mesodermal progenitors
Control_1_CAGCAATTCCCTCAAC-1	SeuratProject	9653	3601	0	V1	Control	9355	3601	0	0	0	0	0	0	3	3	0	0	Mesodermal progenitors
Control_1_CAGCAATTCGCGAAGA-1	SeuratProject	8429	3438	0	V1	Control	8483	3438	0	0	0	0	0	3	3	3	0	0	Mesodermal progenitors
Control_1_CAGCACGAGCAATTCC-1	SeuratProject	5795	2532	0	V1	Control	7790	2531	0	0	0	0	0	0	0	0	0	0	Mesodermal progenitors
Control_1_CAGCACGAGCAGGCTA-1	SeuratProject	3015	1757	0	V1	Control	6812	2008	0	0	0	0	0	0	0	0	0	0	Mesodermal progenitors
Control_1_CAGCACGAGTAAACGT-1	SeuratProject	22048	5605	0.0045355587808418	V1	Control	9705	3816	1	1	1	1	1	1	1	1	1	1	HB
Control_1_CAGCACGCACAGCCTG-1	SeuratProject	6873	3083	0.0145496871817256	V1	Control	7856	3083	0	0	0	0	0	0	0	0	0	0	Mesodermal progenitors
Control_1_CAGCAGCCAGAACGCA-1	SeuratProject	23861	5987	0.0293365743263065	V1	Control	9534	3810	3	3	3	3	3	6	7	7	3	3	MSC
Control_1_CAGCCAGGTCCAAAGG-1	SeuratProject	9679	3705	0.0103316458311809	V1	Control	9347	3705	3	3	3	3	3	7	8	8	3	3	MSC
Control_1_CAGCCAGTCTCAATCT-1	SeuratProject	34384	7120	0.0930665425779432	V1	Control	9719	4035	1	1	1	1	1	1	1	1	1	1	HB
Control_1_CAGCGTGAGATTGATG-1	SeuratProject	7602	3372	0.0263088660878716	V1	Control	8037	3371	0	5	5	5	5	5	5	5	5	5	Proliferative HEP
Control_1_CAGCGTGCATGGACAG-1	SeuratProject	22302	5718	0	V1	Control	9338	3795	1	1	1	1	1	1	2	11	1	1	HB
Control_1_CAGCGTGGTCTGTGTA-1	SeuratProject	4585	2450	0.0436205016357688	V1	Control	7774	2454	0	4	4	4	4	4	4	4	4	4	Proliferative HEP
Control_1_CAGCGTGTCGATACGT-1	SeuratProject	4415	2233	0.0453001132502831	V1	Control	7886	2243	0	0	0	0	0	0	3	3	0	0	Mesodermal progenitors
Control_1_CAGGCCACAAATGATG-1	SeuratProject	54228	7880	0	V1	Control	9732	3734	2	2	2	2	2	2	2	2	2	2	HEP
Control_1_CAGGCCACATGACGGA-1	SeuratProject	15843	5031	0.0189358076121947	V1	Control	10138	4778	2	2	2	2	2	2	2	2	2	2	HEP
Control_1_CAGGCCAGTACAATAG-1	SeuratProject	9135	3348	0	V1	Control	9061	3348	3	3	3	3	3	6	7	7	3	3	MSC
Control_1_CAGGCCAGTATCACGT-1	SeuratProject	4942	2263	0	V1	Control	7909	2265	0	0	0	0	0	3	6	6	0	0	Mesodermal progenitors
Control_1_CAGGCCATCCGCTAGG-1	SeuratProject	33045	7019	0.00302617642608564	V1	Control	9846	4002	2	2	2	2	2	2	2	2	2	2	HEP
Control_1_CAGGCCATCGATTGAC-1	SeuratProject	10186	3579	0	V1	Control	9511	3579	0	0	0	0	0	0	3	3	0	0	Mesodermal progenitors
Control_1_CAGGGCTAGACATATG-1	SeuratProject	12965	4729	0	V1	Control	9992	4726	4	5	5	5	5	5	5	5	5	5	Proliferative HEP
Control_1_CAGGGCTAGTGTAGTA-1	SeuratProject	6115	3078	0.0163532297628782	V1	Control	7694	3078	4	5	5	5	5	5	5	5	5	5	Proliferative HEP
Control_1_CAGGGCTCAATTCGTG-1	SeuratProject	7028	2915	1.49402390438247	V1	Control	7914	2915	0	0	8	8	8	10	11	12	8	8	Mesoderm
Control_1_CAGGGCTGTATACCCA-1	SeuratProject	8159	3144	0.0612820198553744	V1	Control	8350	3143	0	0	0	0	0	3	3	3	0	0	Mesodermal progenitors
Control_1_CAGGGCTGTGGTGATG-1	SeuratProject	9205	3701	0	V1	Control	9127	3700	0	4	4	4	4	4	4	4	4	4	Proliferative HEP
Control_1_CAGGGCTGTTGTAGCT-1	SeuratProject	8702	3589	0.0229832222477591	V1	Control	8705	3588	3	3	3	3	3	6	7	7	3	3	MSC
Control_1_CAGGGCTTCTGAGGTT-1	SeuratProject	29421	6169	0.0645797219673023	V1	Control	9319	3577	1	1	1	1	1	1	1	1	1	1	HB
Control_1_CAGGGCTTCTGGAGAG-1	SeuratProject	13814	4387	0	V1	Control	9869	4363	3	3	3	3	3	6	7	7	3	3	MSC
Control_1_CAGGGCTTCTTCTAAC-1	SeuratProject	5467	2719	0	V1	Control	7635	2719	4	5	5	5	5	5	5	5	5	5	Proliferative HEP
Control_1_CAGGTATAGATGACCG-1	SeuratProject	21641	5770	0.0693128783327942	V1	Control	9786	4144	3	3	3	3	3	7	8	8	3	3	MSC
Control_1_CAGGTATCACTACCCT-1	SeuratProject	6613	3093	0	V1	Control	7817	3093	4	5	5	5	5	5	5	5	5	5	Proliferative HEP
Control_1_CAGGTATGTGTCCGGT-1	SeuratProject	5375	2681	0	V1	Control	7671	2681	4	5	5	5	5	5	5	5	5	5	Proliferative HEP
Control_1_CAGGTATGTTTCAGAC-1	SeuratProject	8239	3528	0.29129748755917	V1	Control	8340	3528	0	4	4	4	4	4	4	4	4	4	Proliferative HEP
Control_1_CAGTGCGAGAGTCTGG-1	SeuratProject	4676	2306	0.171086398631309	V1	Control	7645	2313	6	8	9	9	10	11	13	14	9	9	qHSC
Control_1_CAGTGCGTCGCTAGCG-1	SeuratProject	7004	2991	0.29982866933181	V1	Control	7938	2991	0	0	0	0	0	3	6	6	0	0	Mesodermal progenitors
Control_1_CAGTGCGTCTAGCCTC-1	SeuratProject	31250	6771	0.0032	V1	Control	9354	3815	2	2	2	2	2	2	2	2	2	2	HEP
Control_1_CAGTTAGTCGTTGTGA-1	SeuratProject	803	473	0	V1	Control	6586	2415	0	7	7	7	7	9	10	10	7	7	Dying HEP
Control_1_CAGTTAGTCTGCTTTA-1	SeuratProject	21645	5189	0.0646800646800647	V1	Control	9717	3696	3	3	3	3	3	7	8	8	3	3	MSC
Control_1_CAGTTCCAGTAAATGC-1	SeuratProject	11451	3746	0.576368876080692	V1	Control	9727	3746	0	4	4	4	4	4	4	4	4	4	Proliferative HEP
Control_1_CAGTTCCCATATGAAG-1	SeuratProject	4949	2533	0	V1	Control	7754	2534	0	0	0	0	0	0	3	3	0	0	Mesodermal progenitors
Control_1_CAGTTCCGTTAGTCGT-1	SeuratProject	25658	6174	0.00389741990802089	V1	Control	9509	3834	3	3	3	3	3	7	8	8	3	3	MSC
Control_1_CATAAGCAGATGAACT-1	SeuratProject	8752	3401	0	V1	Control	8754	3401	0	0	0	0	0	0	0	0	0	0	Mesodermal progenitors
Control_1_CATAAGCAGCCTTTCC-1	SeuratProject	9910	3599	0	V1	Control	9477	3599	0	0	0	0	0	0	3	3	0	0	Mesodermal progenitors
Control_1_CATAAGCCAAGAGATT-1	SeuratProject	9470	3816	0	V1	Control	9294	3816	1	1	1	1	1	1	1	1	1	1	HB
Control_1_CATAAGCCACGGCACT-1	SeuratProject	12262	3879	0.0163105529277443	V1	Control	9812	3878	0	0	0	0	0	3	6	6	0	0	Mesodermal progenitors
Control_1_CATAAGCCACTTTATC-1	SeuratProject	5824	2687	0	V1	Control	7648	2687	0	0	0	0	0	0	3	3	0	0	Mesodermal progenitors
Control_1_CATAAGCGTAGGAGTC-1	SeuratProject	11535	4569	0.00866926744690074	V1	Control	9900	4568	3	3	3	3	3	7	8	8	3	3	MSC
Control_1_CATAAGCTCAAATAGG-1	SeuratProject	24552	5897	0	V1	Control	9541	3750	1	1	1	1	1	1	1	1	1	1	HB
Control_1_CATAAGCTCATACGGT-1	SeuratProject	8531	3084	0	V1	Control	8577	3084	0	0	0	0	0	0	0	0	0	0	Mesodermal progenitors
Control_1_CATAAGCTCGAAGAAT-1	SeuratProject	5371	2594	0	V1	Control	7764	2594	0	4	4	4	4	4	4	4	4	4	Proliferative HEP
Control_1_CATAAGCTCGCCTATC-1	SeuratProject	3479	1918	0	V1	Control	7419	2043	0	4	4	4	4	4	4	4	4	4	Proliferative HEP
Control_1_CATAAGCTCGTGCGAC-1	SeuratProject	5741	2620	0	V1	Control	7631	2620	0	4	4	4	4	4	4	4	4	4	Proliferative HEP
Control_1_CATACAGAGGCCTTCG-1	SeuratProject	22011	5501	0	V1	Control	10071	3872	1	1	1	1	1	1	1	1	1	1	HB
Control_1_CATACAGAGTCTTCGA-1	SeuratProject	5583	2410	0	V1	Control	7744	2410	0	0	0	0	0	0	0	0	0	0	Mesodermal progenitors
Control_1_CATACAGCAAGGGCAT-1	SeuratProject	30819	6321	0.00324475161426393	V1	Control	9199	3519	2	2	2	2	2	2	12	13	2	2	HEP
Control_1_CATACAGCACAATGAA-1	SeuratProject	9769	3534	0	V1	Control	9397	3534	0	0	0	0	0	0	0	0	0	0	Mesodermal progenitors
Control_1_CATACAGTCAAGCCTA-1	SeuratProject	19895	5494	0.00502638853983413	V1	Control	9806	4419	2	2	2	2	2	2	2	2	2	2	HEP
Control_1_CATACAGTCGCTTAAG-1	SeuratProject	4641	2381	0	V1	Control	7760	2387	4	5	5	5	5	5	5	5	5	5	Proliferative HEP
Control_1_CATACAGTCTAGACCA-1	SeuratProject	662	530	0.151057401812689	V1	Control	6967	2567	1	7	7	7	7	9	10	10	7	7	Dying HEP
Control_1_CATACCCAGGTGCTGA-1	SeuratProject	9975	3822	0.050125313283208	V1	Control	9475	3822	8	10	11	11	12	14	15	16	11	11	aHSC
Control_1_CATACCCGTTGCGTAT-1	SeuratProject	14233	4195	0.00702592566570646	V1	Control	9844	4144	3	3	3	3	3	6	7	7	3	3	MSC
Control_1_CATACCCTCATTACCT-1	SeuratProject	13679	4077	0.058483807295855	V1	Control	9673	4043	1	1	1	1	1	1	1	1	1	1	HB
Control_1_CATACTTAGGACGGAG-1	SeuratProject	35350	6902	0	V1	Control	9668	3823	2	2	2	2	2	2	2	2	2	2	HEP
Control_1_CATACTTAGTATGTAG-1	SeuratProject	5079	2518	0.315022642252412	V1	Control	7641	2519	0	0	0	0	0	0	0	0	0	0	Mesodermal progenitors
Control_1_CATACTTCAACCCGCA-1	SeuratProject	9727	3944	0	V1	Control	9415	3942	3	3	3	3	3	6	7	7	3	3	MSC
Control_1_CATACTTCACAGAAGC-1	SeuratProject	738	418	0	V1	Control	7176	2440	1	7	7	7	7	9	10	10	7	7	Dying HEP
Control_1_CATACTTGTCAGTCTA-1	SeuratProject	8337	3165	0.0119947223221782	V1	Control	8427	3165	0	0	0	0	0	0	0	0	0	0	Mesodermal progenitors
Control_1_CATACTTTCATTGCCC-1	SeuratProject	9280	3778	0.247844827586207	V1	Control	9183	3777	0	4	4	4	4	4	4	4	4	4	Proliferative HEP
Control_1_CATACTTTCGACGTCG-1	SeuratProject	4193	2204	0	V1	Control	7785	2235	0	0	0	0	0	0	0	0	0	0	Mesodermal progenitors
Control_1_CATAGACAGAGTCAAT-1	SeuratProject	10165	3513	0	V1	Control	9514	3513	0	0	0	0	0	0	3	3	0	0	Mesodermal progenitors
Control_1_CATAGACCATCGCTCT-1	SeuratProject	845	651	0	V1	Control	6192	2611	1	7	7	7	7	9	10	10	7	7	Dying HEP
Control_1_CATCAAGCACAAAGCG-1	SeuratProject	28867	6359	0.0173208161568573	V1	Control	9706	3841	3	3	3	3	3	7	8	8	3	3	MSC
Control_1_CATCAAGGTTGTGCCG-1	SeuratProject	13132	4351	0	V1	Control	9851	4347	3	3	3	3	3	7	8	8	3	3	MSC
Control_1_CATCCACCACGAAAGC-1	SeuratProject	16213	5038	0	V1	Control	10388	4739	3	3	3	3	3	7	8	8	3	3	MSC
Control_1_CATCCACCATGAGTAA-1	SeuratProject	26400	6409	0.0113636363636364	V1	Control	9779	3990	4	5	5	5	5	5	5	5	5	5	Proliferative HEP
Control_1_CATCCACGTTCACGAT-1	SeuratProject	558	458	0	V1	Control	7257	2663	1	7	7	7	7	9	10	10	7	7	Dying HEP
Control_1_CATCCCAAGGACAACC-1	SeuratProject	14037	4100	0.00712402935100093	V1	Control	9439	4052	1	1	1	1	1	1	1	1	1	1	HB
Control_1_CATCCGTAGGCGCTCT-1	SeuratProject	2248	1480	0.622775800711744	V1	Control	6949	2097	0	0	0	0	0	0	0	0	0	0	Mesodermal progenitors
Control_1_CATCCGTCAAGAGTGC-1	SeuratProject	10270	4011	0.0486854917234664	V1	Control	9576	4010	3	3	3	3	3	7	8	8	3	3	MSC
Control_1_CATCCGTCATAGATGA-1	SeuratProject	12203	4533	0.016389412439564	V1	Control	9864	4532	0	0	0	0	0	0	3	3	0	0	Mesodermal progenitors
Control_1_CATCCGTGTATGCAAA-1	SeuratProject	4147	2265	0	V1	Control	7774	2292	0	0	0	0	0	0	0	0	0	0	Mesodermal progenitors
Control_1_CATCCGTTCTGTAACG-1	SeuratProject	14643	4503	0.00682920166632521	V1	Control	10097	4424	5	6	6	6	6	8	9	9	6	6	aHSC
Control_1_CATCGCTAGTTGCGCC-1	SeuratProject	7093	3232	0.11278725504018	V1	Control	7944	3232	0	0	0	0	0	3	6	6	0	0	Mesodermal progenitors
Control_1_CATCGCTTCACTAGCA-1	SeuratProject	23093	6317	0.00433031654613952	V1	Control	9534	4178	1	1	1	1	1	1	1	1	1	1	HB
Control_1_CATCGCTTCGCTTTAT-1	SeuratProject	14470	4637	0.00691085003455425	V1	Control	9975	4569	3	3	3	3	3	7	8	8	3	3	MSC
Control_1_CATCGGGTCAGCGCAC-1	SeuratProject	4091	2158	0	V1	Control	7782	2198	0	0	0	0	0	0	3	3	0	0	Mesodermal progenitors
Control_1_CATCGTCAGTACGAGC-1	SeuratProject	9635	3618	0.0103788271925272	V1	Control	9321	3618	0	0	0	0	0	0	0	0	0	0	Mesodermal progenitors
Control_1_CATCGTCCAGACGATG-1	SeuratProject	935	779	0.106951871657754	V1	Control	6573	2498	1	7	7	7	7	9	10	10	7	7	Dying HEP
Control_1_CATCGTCCAGCGAGTA-1	SeuratProject	6990	3068	0	V1	Control	7866	3068	0	4	4	4	4	4	4	4	4	4	Proliferative HEP
Control_1_CATCGTCGTAGCCAGA-1	SeuratProject	8048	3471	0	V1	Control	8230	3471	0	4	4	4	4	4	4	4	4	4	Proliferative HEP
Control_1_CATCGTCTCGACATAC-1	SeuratProject	10374	3505	0	V1	Control	9559	3504	0	0	0	0	0	0	0	3	0	0	Mesodermal progenitors
Control_1_CATCGTCTCTGGTGGC-1	SeuratProject	5465	2408	0	V1	Control	7726	2408	0	0	0	0	0	0	0	0	0	0	Mesodermal progenitors
Control_1_CATGAGTAGAGGGCGA-1	SeuratProject	8031	3409	7.22201469306438	V1	Control	8239	3409	0	0	8	8	8	10	11	12	8	8	Mesoderm
Control_1_CATGAGTAGTGCGCTC-1	SeuratProject	25055	6336	0	V1	Control	9646	3902	1	1	1	1	1	1	1	1	1	1	HB
Control_1_CATGAGTCACTCAAGT-1	SeuratProject	833	536	0	V1	Control	7856	2420	1	7	7	7	7	9	10	10	7	7	Dying HEP
Control_1_CATGAGTGTTTGATCG-1	SeuratProject	6700	2978	0	V1	Control	7863	2977	0	0	0	0	0	0	3	3	0	0	Mesodermal progenitors
Control_1_CATGAGTTCGTTGTAG-1	SeuratProject	6694	2947	0	V1	Control	7861	2947	0	4	4	4	4	4	4	4	4	4	Proliferative HEP
Control_1_CATGAGTTCTGTGTGA-1	SeuratProject	17293	5107	0	V1	Control	10358	4579	0	4	4	4	4	4	4	4	4	4	Proliferative HEP
Control_1_CATGCCTAGAAGTATC-1	SeuratProject	23208	5850	0.0129265770423992	V1	Control	9331	3714	1	1	1	1	1	1	2	11	1	1	HB
Control_1_CATGCCTCAAATGATG-1	SeuratProject	9110	3341	0.0658616904500549	V1	Control	9046	3340	0	4	4	4	4	4	4	4	4	4	Proliferative HEP
Control_1_CATGCCTCATAAGCGG-1	SeuratProject	3913	2034	0.178890876565295	V1	Control	7841	2086	0	0	0	0	0	0	0	0	0	0	Mesodermal progenitors
Control_1_CATGCCTGTCGACGCT-1	SeuratProject	33291	7068	0.0480610375176474	V1	Control	10165	4078	1	1	1	1	1	1	1	1	1	1	HB
Control_1_CATGCCTTCACCATGA-1	SeuratProject	4602	2298	0	V1	Control	7864	2301	0	0	0	0	0	3	6	6	0	0	Mesodermal progenitors
Control_1_CATGCCTTCGGACTGC-1	SeuratProject	5094	2440	0.0196309383588536	V1	Control	7663	2440	0	4	4	4	4	4	4	4	4	4	Proliferative HEP
Control_1_CATGCGGAGCGACATG-1	SeuratProject	20703	5636	0.0917741390136695	V1	Control	9985	4281	3	3	3	3	3	7	8	8	3	3	MSC
Control_1_CATGCGGCAGCAGATG-1	SeuratProject	15404	5062	0.0908854842897949	V1	Control	10146	4880	2	2	2	2	2	2	2	2	2	2	HEP
Control_1_CATGCGGGTCTCAAGT-1	SeuratProject	4545	2314	0.198019801980198	V1	Control	7741	2318	0	4	4	4	4	4	4	4	4	4	Proliferative HEP
Control_1_CATGCGGTCATAGGCT-1	SeuratProject	3796	1980	0	V1	Control	7615	2047	0	4	4	4	4	4	4	4	4	4	Proliferative HEP
Control_1_CATGCTCAGGTACAGC-1	SeuratProject	33049	6288	0	V1	Control	9773	3395	1	1	1	1	1	1	1	1	1	1	HB
Control_1_CATGCTCAGTTGCTCA-1	SeuratProject	7629	3149	0.327696945864465	V1	Control	8077	3149	0	4	4	4	4	4	4	4	4	4	Proliferative HEP
Control_1_CATGCTCCAGCTGTGC-1	SeuratProject	12615	4365	0	V1	Control	9869	4363	0	4	4	4	4	4	4	4	4	4	Proliferative HEP
Control_1_CATGCTCCAGGTAGTG-1	SeuratProject	5334	2551	0	V1	Control	7783	2551	0	0	0	0	0	0	0	0	0	0	Mesodermal progenitors
Control_1_CATGGATCAATCTGCA-1	SeuratProject	16381	4962	0.0122092668335266	V1	Control	10308	4587	1	1	1	1	1	1	1	1	1	1	HB
Control_1_CATGGATCATCCTAAG-1	SeuratProject	6825	2839	0	V1	Control	7934	2838	0	0	0	0	0	3	6	6	0	0	Mesodermal progenitors
Control_1_CATGGATTCTGGTTGA-1	SeuratProject	4334	2238	0.0461467466543609	V1	Control	7725	2253	0	4	4	4	4	4	4	4	4	4	Proliferative HEP
Control_1_CATGGTAGTGTCCCTT-1	SeuratProject	3047	1877	0.0328191663931736	V1	Control	6811	2083	0	4	4	4	4	4	4	4	4	4	Proliferative HEP
Control_1_CATTCATAGATGCAGC-1	SeuratProject	5665	2822	0	V1	Control	7616	2822	0	4	4	4	4	4	4	4	4	4	Proliferative HEP
Control_1_CATTCATCACCAATTG-1	SeuratProject	8856	3238	0.0112917795844625	V1	Control	8845	3237	0	4	4	4	4	4	4	4	4	4	Proliferative HEP
Control_1_CATTCATGTAGCGCTC-1	SeuratProject	4524	2390	0	V1	Control	7734	2396	0	0	0	0	0	0	0	0	0	0	Mesodermal progenitors
Control_1_CATTCATGTGATAGAT-1	SeuratProject	5229	2654	0.0191241155096577	V1	Control	7700	2654	8	10	11	11	12	14	15	16	11	11	aHSC
Control_1_CATTCATTCTTCGACC-1	SeuratProject	8288	3323	0	V1	Control	8391	3323	0	0	0	0	0	0	6	0	0	0	Mesodermal progenitors
Control_1_CATTCCGAGATGACCG-1	SeuratProject	13148	4787	0.0228171585031944	V1	Control	9830	4782	1	1	1	1	1	1	1	1	1	1	HB
Control_1_CATTCCGAGGCGTCCT-1	SeuratProject	3858	2112	0	V1	Control	7415	2163	0	4	4	4	4	3	6	6	4	4	Proliferative HEP
Control_1_CATTCCGCATCTATCT-1	SeuratProject	7451	2922	0.0134210173131123	V1	Control	8055	2922	0	0	0	0	0	0	3	3	0	0	Mesodermal progenitors
Control_1_CATTCCGGTTGAAGTA-1	SeuratProject	6876	3036	0	V1	Control	7830	3036	3	3	3	3	3	7	8	8	3	3	MSC
Control_1_CATTCTACAATCGCAT-1	SeuratProject	11771	3767	0.0254863647948348	V1	Control	9763	3767	0	0	0	0	0	3	6	6	0	0	Mesodermal progenitors
Control_1_CATTCTACACAGCTTA-1	SeuratProject	6470	2667	0	V1	Control	7941	2666	0	0	0	0	0	0	0	0	0	0	Mesodermal progenitors
Control_1_CATTCTACAGCTTTGA-1	SeuratProject	7415	3036	2.83209710047202	V1	Control	7983	3036	3	3	3	3	3	6	7	7	3	3	MSC
Control_1_CATTCTAGTACGATTC-1	SeuratProject	10078	3770	0.0396904147648343	V1	Control	9513	3770	0	0	0	0	0	0	3	3	0	0	Mesodermal progenitors
Control_1_CATTCTAGTCGAACGA-1	SeuratProject	6952	3201	0.143843498273878	V1	Control	7863	3201	4	5	5	5	5	5	5	5	5	5	Proliferative HEP
Control_1_CATTCTAGTTGCCAAT-1	SeuratProject	33008	6600	0.00605913717886573	V1	Control	9697	3667	2	2	2	2	2	2	2	2	2	2	HEP
Control_1_CATTGAGCATCTTAGG-1	SeuratProject	4503	2383	0	V1	Control	7955	2390	0	0	0	0	0	3	6	6	0	0	Mesodermal progenitors
Control_1_CATTGAGCATGATGCT-1	SeuratProject	7073	3241	0	V1	Control	7921	3241	0	0	0	0	0	3	6	0	0	0	Mesodermal progenitors
Control_1_CATTGAGTCAGATGCT-1	SeuratProject	27119	6039	0	V1	Control	9582	3629	2	2	2	2	2	2	12	13	2	2	HEP
Control_1_CATTGCCAGGTCCGAA-1	SeuratProject	20833	5478	0	V1	Control	9773	4144	3	3	3	3	3	7	8	8	3	3	MSC
Control_1_CATTGCCCAATGAGCG-1	SeuratProject	20113	5775	0.0348033610102919	V1	Control	10101	4606	1	1	1	1	1	1	1	1	1	1	HB
Control_1_CATTGCCCAGCCTATA-1	SeuratProject	3271	1873	0.030571690614491	V1	Control	6941	2059	0	0	0	7	7	0	0	0	0	0	Mesodermal progenitors
Control_1_CATTGCCGTTGGAGAC-1	SeuratProject	5348	2581	0.112191473448018	V1	Control	7775	2582	0	0	0	0	0	0	0	0	0	0	Mesodermal progenitors
Control_1_CATTGTTAGATCCAAA-1	SeuratProject	11966	3988	0	V1	Control	9785	3988	0	4	4	4	4	4	4	4	4	4	Proliferative HEP
Control_1_CATTGTTAGGTTTACC-1	SeuratProject	10253	3554	0	V1	Control	9511	3553	3	3	3	3	3	6	7	7	3	3	MSC
Control_1_CATTGTTGTACACTCA-1	SeuratProject	9095	3753	0	V1	Control	9053	3753	4	5	5	5	5	5	5	5	5	5	Proliferative HEP
Control_1_CATTTCAAGACTAAGT-1	SeuratProject	4559	2366	0.0219346347883308	V1	Control	7808	2371	0	4	4	4	4	4	4	4	4	4	Proliferative HEP
Control_1_CATTTCAAGCTAATCC-1	SeuratProject	6879	2952	0.203517953190871	V1	Control	7874	2952	0	0	0	0	0	0	3	3	0	0	Mesodermal progenitors
Control_1_CATTTCACAGGTCAGA-1	SeuratProject	31151	6818	0	V1	Control	10013	3936	1	1	1	1	1	1	1	1	1	1	HB
Control_1_CCAAGCGAGTACAACA-1	SeuratProject	7432	3085	0	V1	Control	8014	3085	0	0	0	0	0	3	3	3	0	0	Mesodermal progenitors
Control_1_CCAAGCGGTCCCGGTA-1	SeuratProject	14060	4682	0	V1	Control	9952	4652	4	5	5	5	5	5	5	5	5	5	Proliferative HEP
Control_1_CCAAGCGGTGGCCTCA-1	SeuratProject	8462	3458	0.129992909477665	V1	Control	8503	3458	0	0	0	0	0	0	3	3	0	0	Mesodermal progenitors
Control_1_CCAATGACAGAGACTG-1	SeuratProject	13200	4993	0	V1	Control	9964	4987	3	3	3	3	3	6	7	7	3	3	MSC
Control_1_CCAATGATCCTTTAGT-1	SeuratProject	31597	6592	0.0696268633098079	V1	Control	10043	3944	2	2	2	2	2	2	2	2	2	2	HEP
Control_1_CCAATTTCACTATCGA-1	SeuratProject	7485	3057	0.053440213760855	V1	Control	8032	3057	0	0	0	0	0	3	6	6	0	0	Mesodermal progenitors
Control_1_CCACAAAAGAGAATCT-1	SeuratProject	18888	5445	0	V1	Control	10131	4583	2	2	2	2	2	2	2	2	2	2	HEP
Control_1_CCACAAAAGTAGGAAG-1	SeuratProject	5643	2569	0.0177210703526493	V1	Control	7702	2569	0	0	0	0	0	3	6	6	0	0	Mesodermal progenitors
Control_1_CCACAAACAGCACCCA-1	SeuratProject	18844	5482	0.0742942050520059	V1	Control	10442	4694	4	5	5	5	5	5	5	5	5	5	Proliferative HEP
Control_1_CCACAAAGTCTACTGA-1	SeuratProject	10084	3491	0.0198333994446648	V1	Control	9479	3491	0	0	0	0	0	3	6	6	0	0	Mesodermal progenitors
Control_1_CCACACTAGAAATTCG-1	SeuratProject	23245	5899	0.0473220047322005	V1	Control	9459	3832	3	3	3	3	3	7	8	8	3	3	MSC
Control_1_CCACACTAGAGTGTTA-1	SeuratProject	48844	7510	0	V1	Control	10399	3936	2	2	2	2	2	2	2	2	2	2	HEP
Control_1_CCACACTCAGGTCCGT-1	SeuratProject	13778	4638	0	V1	Control	9883	4616	4	5	5	5	5	5	5	5	5	5	Proliferative HEP
Control_1_CCACACTGTGGTCTAT-1	SeuratProject	6072	2721	0	V1	Control	7879	2721	0	0	0	0	0	3	6	6	0	0	Mesodermal progenitors
Control_1_CCACACTGTTATCTGG-1	SeuratProject	1748	1180	0	V1	Control	6776	2109	0	0	0	0	0	0	0	0	0	0	Mesodermal progenitors
Control_1_CCACCATCACCCTAGG-1	SeuratProject	20695	5373	0.00483208504469679	V1	Control	9765	4032	1	1	1	1	1	1	2	11	1	1	HB
Control_1_CCACCATGTGGCAGAT-1	SeuratProject	8539	3549	0.0117109731818714	V1	Control	8567	3549	5	6	6	6	6	8	9	9	6	6	aHSC
Control_1_CCACCATTCGCATGAT-1	SeuratProject	8487	3351	0.0706963591375044	V1	Control	8533	3350	0	0	0	0	0	0	0	0	0	0	Mesodermal progenitors
Control_1_CCACGAGCAAGATTGA-1	SeuratProject	5562	2544	0	V1	Control	7730	2545	0	0	0	0	0	0	3	3	0	0	Mesodermal progenitors
Control_1_CCACGAGCAATACGAA-1	SeuratProject	9770	3823	0.368474923234391	V1	Control	9423	3822	0	0	0	0	0	0	0	3	0	0	Mesodermal progenitors
Control_1_CCACGAGCATGACAGG-1	SeuratProject	7863	3200	0.0127177921912756	V1	Control	8199	3200	3	3	3	3	3	7	8	8	3	3	MSC
Control_1_CCACGAGTCCCTCTTT-1	SeuratProject	9537	3774	0	V1	Control	9345	3773	0	4	4	4	4	4	4	4	4	4	Proliferative HEP
Control_1_CCACGAGTCCTACTGC-1	SeuratProject	1917	993	0.208659363588941	V1	Control	6997	1911	3	7	3	3	7	9	10	10	3	3	MSC
Control_1_CCACGTTTCGTTCCCA-1	SeuratProject	16412	4799	0.651961979039727	V1	Control	10179	4419	0	0	0	0	0	0	3	3	0	0	Mesodermal progenitors
Control_1_CCACTTGAGACATACA-1	SeuratProject	10881	3976	0	V1	Control	9679	3976	4	5	5	5	5	5	5	5	5	5	Proliferative HEP
Control_1_CCACTTGAGACTCGAG-1	SeuratProject	14094	4517	0.0851426138782461	V1	Control	9877	4479	3	3	3	3	3	6	7	7	3	3	MSC
Control_1_CCACTTGAGCTTCGTA-1	SeuratProject	19198	5595	0.010417751849151	V1	Control	10291	4640	1	1	1	1	1	1	1	1	1	1	HB
Control_1_CCACTTGAGGGATCAC-1	SeuratProject	13573	4284	0.191556767111177	V1	Control	9581	4268	3	3	3	3	3	7	8	8	3	3	MSC
Control_1_CCACTTGCACATTCTT-1	SeuratProject	5819	2591	0	V1	Control	7765	2591	0	0	0	0	0	3	6	6	0	0	Mesodermal progenitors
Control_1_CCACTTGCAGTTTCAG-1	SeuratProject	7568	3081	0	V1	Control	8085	3080	0	0	0	0	0	0	3	3	0	0	Mesodermal progenitors
Control_1_CCATAAGAGCGAGTCA-1	SeuratProject	7300	3080	0.0136986301369863	V1	Control	8016	3080	0	0	0	0	0	3	6	6	0	0	Mesodermal progenitors
Control_1_CCATAAGCAACCAGAG-1	SeuratProject	7394	2878	0.0540979172301866	V1	Control	8064	2877	0	0	0	0	0	0	0	0	0	0	Mesodermal progenitors
Control_1_CCATAAGCATGTTCAG-1	SeuratProject	10187	3853	0.0196328654167076	V1	Control	9557	3852	0	0	0	0	0	0	0	0	0	0	Mesodermal progenitors
Control_1_CCATAAGTCAACGTGT-1	SeuratProject	7317	2522	0.0956676233429001	V1	Control	8123	2522	1	1	1	1	1	1	1	1	1	1	HB
Control_1_CCATAAGTCACTCGAA-1	SeuratProject	6066	2673	0	V1	Control	7779	2673	0	4	4	4	4	4	4	4	4	4	Proliferative HEP
Control_1_CCATAAGTCGAACGCC-1	SeuratProject	20838	5542	0	V1	Control	10024	4188	1	1	1	1	1	1	1	1	1	1	HB
Control_1_CCATCACCATCTGCGG-1	SeuratProject	36008	6823	0.00833148189291269	V1	Control	10159	3774	1	1	1	1	1	1	1	1	1	1	HB
Control_1_CCCAACTAGAGGATCC-1	SeuratProject	4828	2260	0	V1	Control	7831	2262	0	0	0	0	0	3	6	6	0	0	Mesodermal progenitors
Control_1_CCCAACTAGCAAGCCA-1	SeuratProject	27980	5995	0.207290922087205	V1	Control	9556	3587	3	3	3	3	3	7	8	8	3	3	MSC
Control_1_CCCAACTCACATCCCT-1	SeuratProject	6363	2896	0.0157158573000157	V1	Control	7846	2896	0	4	4	4	4	4	4	4	4	4	Proliferative HEP
Control_1_CCCAACTCACGCGCTA-1	SeuratProject	6328	2865	0.015802781289507	V1	Control	7822	2865	0	0	0	0	0	3	6	6	0	0	Mesodermal progenitors
Control_1_CCCATTGAGCCGTCGT-1	SeuratProject	10122	3973	0.424817229796483	V1	Control	9581	3973	4	5	5	5	5	5	5	5	5	5	Proliferative HEP
Control_1_CCCATTGAGTGAACAT-1	SeuratProject	11800	4018	0	V1	Control	9827	4017	3	3	3	3	3	6	7	7	3	3	MSC
Control_1_CCCATTGCACATTCGA-1	SeuratProject	11974	3938	0	V1	Control	9822	3936	0	0	0	0	0	0	3	3	0	0	Mesodermal progenitors
Control_1_CCCATTGCAGCTTTGA-1	SeuratProject	7158	3018	0	V1	Control	7975	3018	0	0	0	0	0	3	6	6	0	0	Mesodermal progenitors
Control_1_CCCATTGGTATTGCCA-1	SeuratProject	5735	2812	0	V1	Control	7650	2811	0	0	0	0	0	0	0	0	0	0	Mesodermal progenitors
Control_1_CCCGAAGCAGAGGACT-1	SeuratProject	3784	2069	0.0528541226215645	V1	Control	7661	2144	0	0	0	0	0	0	0	0	0	0	Mesodermal progenitors
Control_1_CCCGAAGTCAGCGTCG-1	SeuratProject	11648	4140	0.00858516483516484	V1	Control	9834	4139	5	6	6	6	6	8	9	9	6	6	aHSC
Control_1_CCCGAAGTCCACAAGT-1	SeuratProject	5967	2653	0.0335176805765041	V1	Control	7757	2653	0	0	0	0	0	0	0	0	0	0	Mesodermal progenitors
Control_1_CCCGAAGTCCGGACGT-1	SeuratProject	4635	2235	0.0215749730312837	V1	Control	7826	2238	0	0	0	0	0	0	3	3	0	0	Mesodermal progenitors
Control_1_CCCGGAAAGTTTGTCG-1	SeuratProject	7117	2867	0	V1	Control	8017	2867	0	0	0	0	0	3	6	6	0	0	Mesodermal progenitors
Control_1_CCCGGAAGTCCGGCAT-1	SeuratProject	33063	7397	0	V1	Control	9806	4235	2	2	2	2	2	2	2	2	2	2	HEP
Control_1_CCCGGAAGTTCATCTT-1	SeuratProject	21128	5430	0.00473305566073457	V1	Control	9969	4042	0	4	4	4	4	4	4	4	4	4	Proliferative HEP
Control_1_CCCGGAATCGATACGT-1	SeuratProject	6303	2700	0	V1	Control	7850	2700	0	0	0	0	0	0	0	0	0	0	Mesodermal progenitors
Control_1_CCCTAACGTATCCTCC-1	SeuratProject	6940	2943	0	V1	Control	7899	2942	0	0	0	0	0	0	3	3	0	0	Mesodermal progenitors
Control_1_CCCTAACTCCGAGTGC-1	SeuratProject	21978	5358	0	V1	Control	9725	3728	3	3	3	3	3	6	7	7	3	3	MSC
Control_1_CCCTAACTCGGCATAT-1	SeuratProject	7832	3276	0.0127681307456588	V1	Control	8143	3275	0	0	0	0	0	0	0	0	0	0	Mesodermal progenitors
Control_1_CCCTCAAAGCCTCTTC-1	SeuratProject	7352	2889	0	V1	Control	8020	2889	0	0	0	0	0	0	3	3	0	0	Mesodermal progenitors
Control_1_CCCTCAAAGCCTGCCA-1	SeuratProject	27249	5623	0.0844067672208154	V1	Control	9708	3481	3	3	3	3	3	7	8	8	3	3	MSC
Control_1_CCCTCAACACGGCGTT-1	SeuratProject	6047	2703	0	V1	Control	7741	2703	0	0	0	0	0	3	6	6	0	0	Mesodermal progenitors
Control_1_CCCTCAACATTGGATC-1	SeuratProject	10969	3603	0.100282614641262	V1	Control	9629	3603	0	0	0	0	0	0	3	3	0	0	Mesodermal progenitors
Control_1_CCCTCAAGTTCTAACG-1	SeuratProject	14449	4876	0.020762682538584	V1	Control	10063	4826	4	5	5	5	5	5	5	5	5	5	Proliferative HEP
Control_1_CCCTCTCCAATCTCGA-1	SeuratProject	33890	5093	0	V1	Control	10403	2617	6	8	9	9	10	11	13	14	9	9	qHSC
Control_1_CCCTCTCGTCCAAAGG-1	SeuratProject	4440	2256	0	V1	Control	7960	2269	0	4	4	4	4	4	4	4	4	4	Proliferative HEP
Control_1_CCCTCTCGTCTCGGAC-1	SeuratProject	11000	3868	0.0181818181818182	V1	Control	9691	3868	0	4	4	4	4	4	4	4	4	4	Proliferative HEP
Control_1_CCCTGATAGAATCGAT-1	SeuratProject	13869	4545	0.0504722762996611	V1	Control	9868	4520	4	5	5	5	5	5	5	5	5	5	Proliferative HEP
Control_1_CCCTGATGTATGCGGA-1	SeuratProject	7805	3312	0	V1	Control	8135	3312	0	4	4	4	4	4	4	4	4	4	Proliferative HEP
Control_1_CCCTTAGCAGAACTAA-1	SeuratProject	4227	2033	0.0236574402649633	V1	Control	7856	2055	0	0	0	0	0	0	0	0	0	0	Mesodermal progenitors
Control_1_CCCTTAGCATTCACAG-1	SeuratProject	9824	3588	0	V1	Control	9414	3588	0	0	0	0	0	0	0	0	0	0	Mesodermal progenitors
Control_1_CCCTTAGGTCGTTGCG-1	SeuratProject	5780	2787	0.190311418685121	V1	Control	7671	2787	4	5	5	5	5	5	5	5	5	5	Proliferative HEP
Control_1_CCGAACGAGAGAGAAC-1	SeuratProject	8104	3471	0.0246791707798618	V1	Control	8254	3471	4	5	5	5	5	5	5	5	5	5	Proliferative HEP
Control_1_CCGAACGAGCTACGTT-1	SeuratProject	21976	5803	0.0955587914088096	V1	Control	9758	4025	3	3	3	3	3	6	7	7	3	3	MSC
Control_1_CCGAACGAGGCGAACT-1	SeuratProject	8167	3265	0.771397085833231	V1	Control	8337	3265	0	0	0	0	0	0	3	3	0	0	Mesodermal progenitors
Control_1_CCGAACGGTAACATGA-1	SeuratProject	4329	2245	0.0231000231000231	V1	Control	7644	2258	0	0	0	0	0	3	6	6	0	0	Mesodermal progenitors
Control_1_CCGAACGGTATGTCTG-1	SeuratProject	3290	1868	0.0303951367781155	V1	Control	7381	2028	0	0	0	0	0	0	0	0	0	0	Mesodermal progenitors
Control_1_CCGAACGTCCATGCAA-1	SeuratProject	26736	6342	0.0448833034111311	V1	Control	9133	3726	2	2	2	2	2	2	2	2	2	2	HEP
Control_1_CCGATCTGTTATCTTC-1	SeuratProject	3813	2059	0	V1	Control	7603	2130	0	0	0	0	0	0	0	0	0	0	Mesodermal progenitors
Control_1_CCGATCTTCAGAACCT-1	SeuratProject	12256	4298	0	V1	Control	9904	4298	3	3	3	3	3	7	8	8	3	3	MSC
Control_1_CCGATCTTCGCGTCGA-1	SeuratProject	3443	2083	0.145222189950624	V1	Control	7529	2230	3	3	3	3	3	7	8	8	3	3	MSC
Control_1_CCGATGGAGGTCACAG-1	SeuratProject	17585	5470	0.307079897640034	V1	Control	10346	4859	4	5	5	5	5	5	5	5	5	5	Proliferative HEP
Control_1_CCGATGGGTAGCTTGT-1	SeuratProject	9697	3732	0	V1	Control	9413	3731	4	5	5	5	5	5	5	5	5	5	Proliferative HEP
Control_1_CCGATGGTCAAGTGTC-1	SeuratProject	11158	4007	0	V1	Control	9698	4006	3	3	3	3	3	6	7	7	3	3	MSC
Control_1_CCGATGGTCCATAAGC-1	SeuratProject	10295	3742	0.21369596891695	V1	Control	9571	3742	0	0	0	0	0	0	3	3	0	0	Mesodermal progenitors
Control_1_CCGATGGTCGAGTCTA-1	SeuratProject	1434	811	0	V1	Control	7210	2132	1	7	7	7	7	9	10	10	7	7	Dying HEP
Control_1_CCGCAAGGTTGTGTTG-1	SeuratProject	6020	2694	0	V1	Control	7739	2694	0	4	4	4	4	4	4	4	4	4	Proliferative HEP
Control_1_CCGGACAAGGATTTGA-1	SeuratProject	5590	2581	0.0178890876565295	V1	Control	7700	2582	0	0	0	0	0	0	0	0	0	0	Mesodermal progenitors
Control_1_CCGGACACAAGCGAGT-1	SeuratProject	6424	2982	0.171232876712329	V1	Control	7842	2982	0	4	4	4	4	4	4	4	4	4	Proliferative HEP
Control_1_CCGGACAGTACAACGG-1	SeuratProject	3441	1891	0.0290613193839	V1	Control	7345	2033	0	0	0	0	0	0	0	0	0	0	Mesodermal progenitors
Control_1_CCGGGTAAGTAACGAT-1	SeuratProject	8782	3342	0	V1	Control	8782	3342	0	0	0	0	0	3	6	6	0	0	Mesodermal progenitors
Control_1_CCGGGTAGTGCCTAAT-1	SeuratProject	11738	4390	0.0170386777986028	V1	Control	9896	4390	0	4	5	5	5	5	4	5	5	5	Proliferative HEP
Control_1_CCGGGTATCATGCTAG-1	SeuratProject	2995	1744	0.0333889816360601	V1	Control	7182	1982	0	0	0	0	0	0	0	0	0	0	Mesodermal progenitors
Control_1_CCGGTAGGTCTCGGAC-1	SeuratProject	7188	2964	0	V1	Control	7992	2964	0	0	0	0	0	0	0	0	0	0	Mesodermal progenitors
Control_1_CCGGTAGGTGATTAGA-1	SeuratProject	31628	6859	0.00632351081320349	V1	Control	9930	3978	2	2	2	2	2	2	2	2	2	2	HEP
Control_1_CCGGTAGTCCACCTGT-1	SeuratProject	6651	2910	0	V1	Control	7906	2910	0	0	0	0	0	3	6	6	0	0	Mesodermal progenitors
Control_1_CCGGTAGTCCGATAAC-1	SeuratProject	6450	2662	0	V1	Control	7933	2662	0	0	0	4	4	0	0	0	0	0	Mesodermal progenitors
Control_1_CCGGTGAAGGTATCTC-1	SeuratProject	4797	2390	0	V1	Control	7733	2390	0	0	0	0	0	3	3	3	0	0	Mesodermal progenitors
Control_1_CCGGTGACACATACGT-1	SeuratProject	10026	3863	0.0199481348493916	V1	Control	9509	3862	0	0	0	0	0	0	0	0	0	0	Mesodermal progenitors
Control_1_CCGGTGACACCGTGAC-1	SeuratProject	13213	4657	0	V1	Control	9857	4647	2	2	2	2	2	2	2	2	2	2	HEP
Control_1_CCGGTGAGTAGTCCTA-1	SeuratProject	8446	3673	0	V1	Control	8470	3671	3	3	3	3	3	7	8	8	3	3	MSC
Control_1_CCGTAGGTCACTTATC-1	SeuratProject	4197	2275	0	V1	Control	7706	2295	0	4	4	4	4	4	4	4	4	4	Proliferative HEP
Control_1_CCGTGAGAGGACTGGT-1	SeuratProject	3340	1833	0.029940119760479	V1	Control	7354	1997	0	0	0	0	0	3	6	6	0	0	Mesodermal progenitors
Control_1_CCGTGAGAGTCCCGGT-1	SeuratProject	7027	3039	0.0284616479294151	V1	Control	7870	3039	0	4	4	4	4	4	4	4	4	4	Proliferative HEP
Control_1_CCGTGAGCACTACCGG-1	SeuratProject	4312	2256	0.695732838589981	V1	Control	8003	2275	0	0	0	0	0	3	6	6	0	0	Mesodermal progenitors
Control_1_CCGTGAGGTCGTCGGT-1	SeuratProject	16059	5212	0.00622703779811943	V1	Control	10258	4953	0	0	0	0	0	0	0	0	0	0	Mesodermal progenitors
Control_1_CCGTGAGTCTTGCAGA-1	SeuratProject	10848	3754	0	V1	Control	9655	3754	0	0	0	0	0	3	3	3	0	0	Mesodermal progenitors
Control_1_CCGTTCATCAATGTCG-1	SeuratProject	7213	2907	0.305004852349924	V1	Control	7986	2907	0	0	0	0	0	0	0	0	0	0	Mesodermal progenitors
Control_1_CCGTTCATCCGAACGC-1	SeuratProject	4480	2259	0.0223214285714286	V1	Control	8115	2272	0	0	0	0	0	0	0	0	0	0	Mesodermal progenitors
Control_1_CCGTTCATCTCCCATG-1	SeuratProject	4215	2273	0	V1	Control	7732	2295	0	4	4	4	4	4	4	4	4	4	Proliferative HEP
Control_1_CCTAACCAGGCTCCCA-1	SeuratProject	8066	3325	0.0123977188197372	V1	Control	8243	3324	0	4	4	4	4	4	4	4	4	4	Proliferative HEP
Control_1_CCTAACCCAACAGCCC-1	SeuratProject	7156	2947	0	V1	Control	7983	2947	0	0	0	0	0	0	0	0	0	0	Mesodermal progenitors
Control_1_CCTAACCGTAGAGATT-1	SeuratProject	7296	2986	0	V1	Control	7999	2986	0	4	4	4	4	3	6	6	4	4	Proliferative HEP
Control_1_CCTAACCTCTTCCCAG-1	SeuratProject	28752	6442	0.00695603784084585	V1	Control	10029	3967	3	3	3	3	3	7	8	8	3	3	MSC
Control_1_CCTAAGAAGCTCCCTT-1	SeuratProject	19501	4901	0.0102558843136249	V1	Control	10131	3916	3	3	3	3	3	6	7	7	3	3	MSC
Control_1_CCTAAGAAGGAATCGC-1	SeuratProject	25494	5710	0	V1	Control	9454	3440	2	2	2	2	2	2	2	2	2	2	HEP
Control_1_CCTAAGAAGGTAAAGG-1	SeuratProject	7255	2845	0	V1	Control	8032	2845	0	0	0	0	0	3	6	6	0	0	Mesodermal progenitors
Control_1_CCTAAGAAGTCTAACC-1	SeuratProject	7532	3290	0	V1	Control	8036	3290	4	5	5	5	5	5	5	5	5	5	Proliferative HEP
Control_1_CCTAAGACAGAGAATT-1	SeuratProject	3980	2097	0	V1	Control	7737	2145	0	4	4	4	4	4	4	4	4	4	Proliferative HEP
Control_1_CCTAAGACAGAGTGTG-1	SeuratProject	4220	2250	0	V1	Control	7806	2274	0	0	0	0	0	0	0	0	0	0	Mesodermal progenitors
Control_1_CCTACGTAGATGCGAC-1	SeuratProject	15796	4567	0.00633071663712332	V1	Control	10009	4338	1	1	1	1	1	1	1	1	1	1	HB
Control_1_CCTACGTCAAAGGAGA-1	SeuratProject	28251	6795	0.00353969770981558	V1	Control	9539	3933	1	1	1	1	1	1	2	11	1	1	HB
Control_1_CCTACGTCAACGGCCT-1	SeuratProject	32455	6634	0	V1	Control	9927	3857	2	2	2	2	2	2	2	2	2	2	HEP
Control_1_CCTACGTCACCCTATC-1	SeuratProject	30097	5927	0	V1	Control	9366	3372	1	1	1	1	1	1	1	1	1	1	HB
Control_1_CCTACGTGTATGCAAA-1	SeuratProject	16794	5543	0.130999166368941	V1	Control	10369	5136	4	5	5	5	5	5	5	5	5	5	Proliferative HEP
Control_1_CCTATCGAGACAGCTG-1	SeuratProject	4521	2442	0	V1	Control	7966	2450	4	5	5	5	5	5	5	5	5	5	Proliferative HEP
Control_1_CCTATCGAGACGACGT-1	SeuratProject	12746	4358	0.133375176525969	V1	Control	9853	4356	4	5	5	5	5	5	5	5	5	5	Proliferative HEP
Control_1_CCTATCGTCCCTTCCC-1	SeuratProject	6339	2744	0	V1	Control	7896	2744	0	4	4	4	4	4	4	4	4	4	Proliferative HEP
Control_1_CCTATCGTCTAACGCA-1	SeuratProject	33481	6747	0	V1	Control	10007	3817	2	2	2	2	2	2	2	2	2	2	HEP
Control_1_CCTCAACAGAGAGCGG-1	SeuratProject	8424	3455	0.0118708452041785	V1	Control	8473	3455	5	6	6	6	6	8	9	9	6	6	aHSC
Control_1_CCTCAACAGCACACAG-1	SeuratProject	4321	2164	0	V1	Control	7694	2174	0	4	4	4	4	4	4	4	4	4	Proliferative HEP
Control_1_CCTCAACAGTCGGCAA-1	SeuratProject	5001	2322	0.01999600079984	V1	Control	7802	2322	0	0	0	0	0	0	0	0	0	0	Mesodermal progenitors
Control_1_CCTCAACCAATGCAAA-1	SeuratProject	17664	5479	0.00566123188405797	V1	Control	10353	4853	4	5	5	5	5	5	5	5	5	5	Proliferative HEP
Control_1_CCTCAACTCGCAGATT-1	SeuratProject	35051	7782	0.0599126986391258	V1	Control	9853	4484	2	2	2	2	2	2	2	2	2	2	HEP
Control_1_CCTCAACTCTACGCGG-1	SeuratProject	12499	3981	0	V1	Control	9800	3980	0	0	0	0	0	0	0	0	0	0	Mesodermal progenitors
Control_1_CCTCACACACGACAAG-1	SeuratProject	6641	2878	0	V1	Control	7832	2877	0	0	0	0	0	0	0	0	0	0	Mesodermal progenitors
Control_1_CCTCACAGTCTTCAAG-1	SeuratProject	11856	4223	0	V1	Control	9870	4223	5	6	6	6	6	8	9	9	6	6	aHSC
Control_1_CCTCACAGTGGCCTCA-1	SeuratProject	6020	2729	0	V1	Control	7779	2729	0	4	4	4	4	4	4	4	4	4	Proliferative HEP
Control_1_CCTCACATCAAGTTGC-1	SeuratProject	19501	5421	0	V1	Control	10142	4463	3	3	3	3	3	7	8	8	3	3	MSC
Control_1_CCTCAGTAGCTAGCCC-1	SeuratProject	6828	2730	0.0146455770357352	V1	Control	7944	2730	0	0	0	0	0	3	6	6	0	0	Mesodermal progenitors
Control_1_CCTCAGTAGCTATCCA-1	SeuratProject	12189	4073	0.426614160308475	V1	Control	9830	4071	0	4	4	4	4	4	4	4	4	4	Proliferative HEP
Control_1_CCTCAGTAGCTCATAC-1	SeuratProject	7874	3092	0	V1	Control	8178	3092	0	0	0	0	0	0	0	0	0	0	Mesodermal progenitors
Control_1_CCTCAGTGTTGGTGTT-1	SeuratProject	28736	6379	0.00695991091314031	V1	Control	9515	3754	1	1	1	1	1	1	1	1	1	1	HB
Control_1_CCTCAGTTCGTTCTGC-1	SeuratProject	40045	7752	0.0224747159445624	V1	Control	10105	4257	3	3	3	3	3	7	8	8	3	3	MSC
Control_1_CCTCATGAGCTTTGTG-1	SeuratProject	7851	3051	0.0127372309259967	V1	Control	8160	3051	0	0	0	0	0	3	3	3	0	0	Mesodermal progenitors
Control_1_CCTCATGAGGCTGTAG-1	SeuratProject	5532	2573	0	V1	Control	7670	2573	0	0	0	0	0	0	0	0	0	0	Mesodermal progenitors
Control_1_CCTCATGCAAGGTCTT-1	SeuratProject	10730	3983	0	V1	Control	9649	3983	0	4	4	4	4	3	6	6	4	4	Proliferative HEP
Control_1_CCTCATGCACCTCGTT-1	SeuratProject	6364	2893	0	V1	Control	7796	2893	0	4	4	4	4	4	4	4	4	4	Proliferative HEP
Control_1_CCTCATGCAGATAAAC-1	SeuratProject	10616	3608	0	V1	Control	9540	3606	3	3	3	3	3	6	7	7	3	3	MSC
Control_1_CCTCATGGTGCTTCAA-1	SeuratProject	15742	4920	0.146105958582137	V1	Control	10327	4701	5	6	6	6	6	8	9	9	6	6	aHSC
Control_1_CCTCATGGTTAGAGAT-1	SeuratProject	13342	4351	0.00749512816669165	V1	Control	9828	4342	3	3	3	3	3	6	7	7	3	3	MSC
Control_1_CCTCATGTCAGCGTCG-1	SeuratProject	2038	1318	0	V1	Control	6767	2081	0	7	7	7	7	9	10	10	7	7	Dying HEP
Control_1_CCTCCAAAGGAAAGAC-1	SeuratProject	3015	1721	0	V1	Control	6867	1972	6	8	9	9	10	11	13	14	9	9	qHSC
Control_1_CCTCCAACACCTATCC-1	SeuratProject	15254	4426	0.039333945194703	V1	Control	10107	4270	0	0	0	0	0	0	0	0	0	0	Mesodermal progenitors
Control_1_CCTCCAACAGGGTCTC-1	SeuratProject	38650	6773	0	V1	Control	10676	3763	1	1	1	1	1	1	1	1	1	1	HB
Control_1_CCTCCAACATTGTAGC-1	SeuratProject	23498	5635	0.00851136266916333	V1	Control	9454	3683	3	3	3	3	3	7	8	8	3	3	MSC
Control_1_CCTCCAAGTCGAGATG-1	SeuratProject	5802	2552	0.0172354360565322	V1	Control	7738	2552	3	3	3	3	3	6	7	7	3	3	MSC
Control_1_CCTCCAATCCTCACTG-1	SeuratProject	38518	7327	0.0181733215639441	V1	Control	9627	4034	1	1	1	1	1	1	1	1	1	1	HB
Control_1_CCTCCTCCATCACCAA-1	SeuratProject	7564	3240	0	V1	Control	8081	3239	0	0	0	0	0	3	6	6	0	0	Mesodermal progenitors
Control_1_CCTCCTCGTTGACTGT-1	SeuratProject	8168	3432	0	V1	Control	8317	3432	4	5	5	5	5	5	5	5	5	5	Proliferative HEP
Control_1_CCTCCTCTCTGTCCGT-1	SeuratProject	10660	4022	0.00938086303939963	V1	Control	9691	4022	4	5	5	5	5	5	5	5	5	5	Proliferative HEP
Control_1_CCTCCTCTCTTACGGA-1	SeuratProject	12585	3934	0	V1	Control	9776	3931	0	0	0	0	0	3	3	3	0	0	Mesodermal progenitors
Control_1_CCTCTAGAGTAATACG-1	SeuratProject	9900	3601	0	V1	Control	9444	3601	0	0	0	0	0	0	0	0	0	0	Mesodermal progenitors
Control_1_CCTCTAGTCTACGGTA-1	SeuratProject	11332	4062	0	V1	Control	9767	4061	0	0	0	0	0	0	0	0	0	0	Mesodermal progenitors
Control_1_CCTCTCCCACAGAGCA-1	SeuratProject	8076	3123	0.148588410104012	V1	Control	8325	3122	0	0	0	0	0	3	6	6	0	0	Mesodermal progenitors
Control_1_CCTCTCCGTATCATGC-1	SeuratProject	8065	3319	0	V1	Control	8278	3319	0	4	4	4	4	4	4	4	4	4	Proliferative HEP
Control_1_CCTGCATAGAGGGTGG-1	SeuratProject	6232	2967	0	V1	Control	7758	2967	4	5	5	5	5	5	5	5	5	5	Proliferative HEP
Control_1_CCTGCATAGTTGTAAG-1	SeuratProject	30196	7078	0.0662339382699695	V1	Control	9813	4251	1	1	1	1	1	1	1	1	1	1	HB
Control_1_CCTGTTGAGACGAAGA-1	SeuratProject	18554	5119	0.0107793467715856	V1	Control	10247	4340	1	1	1	1	1	1	1	1	1	1	HB
Control_1_CCTGTTGAGGTCACAG-1	SeuratProject	20321	5098	0.0147630529993603	V1	Control	10023	3954	1	1	1	1	1	1	1	1	1	1	HB
Control_1_CCTGTTGCAAATACGA-1	SeuratProject	5233	2326	0	V1	Control	7779	2326	0	4	4	4	4	4	4	4	4	4	Proliferative HEP
Control_1_CCTGTTGCACAAATGA-1	SeuratProject	3772	2304	0	V1	Control	7398	2389	0	7	7	7	7	9	10	10	7	7	Dying HEP
Control_1_CCTGTTGCAGTTAGGG-1	SeuratProject	8006	3062	0	V1	Control	8257	3062	0	0	0	0	0	3	3	3	0	0	Mesodermal progenitors
Control_1_CCTGTTGCATCCCGTT-1	SeuratProject	17299	5166	0	V1	Control	10324	4656	0	0	0	0	0	3	0	3	0	0	Mesodermal progenitors
Control_1_CCTGTTGTCGTTACCC-1	SeuratProject	7178	2959	0	V1	Control	8013	2959	0	0	0	0	0	0	0	0	0	0	Mesodermal progenitors
Control_1_CCTGTTGTCTAAGCGT-1	SeuratProject	7016	2845	0.185290763968073	V1	Control	7949	2845	0	0	0	0	0	0	3	3	0	0	Mesodermal progenitors
Control_1_CCTTCAGGTTACCTTT-1	SeuratProject	5656	2638	1.2022630834512	V1	Control	7601	2638	0	0	8	8	8	10	11	12	8	8	Mesoderm
Control_1_CCTTGTGCACACGCCA-1	SeuratProject	15732	4794	0.00635647088736334	V1	Control	10203	4580	2	2	2	2	2	2	2	2	2	2	HEP
Control_1_CCTTGTGCATGGGCAA-1	SeuratProject	3366	1890	0	V1	Control	7449	2023	0	0	0	0	0	0	3	3	0	0	Mesodermal progenitors
Control_1_CCTTGTGGTCTTAGTG-1	SeuratProject	5149	2568	0.0971062342202369	V1	Control	7798	2569	0	0	0	0	0	0	0	0	0	0	Mesodermal progenitors
Control_1_CCTTGTGGTGAGCGAT-1	SeuratProject	11611	3898	0.0172250452157437	V1	Control	9795	3898	3	3	3	3	3	6	7	7	3	3	MSC
Control_1_CCTTTGGAGTGCAGGT-1	SeuratProject	35170	7358	0.00284333238555587	V1	Control	9750	4132	1	1	1	1	1	1	1	1	1	1	HB
Control_1_CGAAGGAAGAGGGCGA-1	SeuratProject	5453	2686	0	V1	Control	7647	2686	0	4	4	4	4	4	4	4	4	4	Proliferative HEP
Control_1_CGAAGGAAGGACCCAA-1	SeuratProject	16209	5001	0.0123388241100623	V1	Control	10254	4674	1	1	1	1	1	1	2	11	1	1	HB
Control_1_CGAAGGAGTAATTAGG-1	SeuratProject	5043	2546	0	V1	Control	7739	2546	0	0	0	0	0	0	0	0	0	0	Mesodermal progenitors
Control_1_CGAAGGAGTCCTTAAG-1	SeuratProject	22291	5787	0	V1	Control	9980	4004	2	2	2	2	2	2	2	2	2	2	HEP
Control_1_CGAAGGATCATCACTT-1	SeuratProject	7690	3075	0	V1	Control	8116	3075	0	0	0	0	0	0	0	0	0	0	Mesodermal progenitors
Control_1_CGAAGGATCGCATAGT-1	SeuratProject	7858	3426	0	V1	Control	8143	3426	4	5	5	5	5	5	5	5	5	5	Proliferative HEP
Control_1_CGAAGGATCTCTGGTC-1	SeuratProject	5211	2618	0.0191901746305891	V1	Control	7608	2618	5	6	6	6	6	8	9	9	6	6	aHSC
Control_1_CGAAGGATCTGCTAGA-1	SeuratProject	4855	2295	0	V1	Control	7762	2298	0	0	0	0	0	0	0	0	0	0	Mesodermal progenitors
Control_1_CGAAGTTTCTCCAAGA-1	SeuratProject	12511	4332	0.00799296618975302	V1	Control	9854	4332	1	1	1	1	1	1	1	1	1	1	HB
Control_1_CGAATTGAGTGAATAC-1	SeuratProject	5376	2435	0	V1	Control	7675	2435	0	0	0	0	0	0	3	3	0	0	Mesodermal progenitors
Control_1_CGAATTGGTCTACATG-1	SeuratProject	3818	1946	0	V1	Control	7591	2036	0	0	0	0	0	3	6	0	0	0	Mesodermal progenitors
Control_1_CGAATTGGTTCTCGCT-1	SeuratProject	8641	3269	0	V1	Control	8656	3269	0	0	0	0	0	0	3	3	0	0	Mesodermal progenitors
Control_1_CGAATTGGTTTGGAGG-1	SeuratProject	6096	2951	0.295275590551181	V1	Control	7740	2951	4	5	5	5	5	5	5	5	5	5	Proliferative HEP
Control_1_CGAATTGTCACCTACC-1	SeuratProject	6100	2516	0.0163934426229508	V1	Control	7792	2516	0	0	0	0	0	3	6	6	0	0	Mesodermal progenitors
Control_1_CGACAGCGTGACACAG-1	SeuratProject	18965	5363	0.0105457421566043	V1	Control	10415	4587	3	3	3	3	3	6	7	7	3	3	MSC
Control_1_CGACAGCTCCTTATGT-1	SeuratProject	13464	4255	0.0148544266191325	V1	Control	9837	4247	4	5	5	5	5	5	5	5	5	5	Proliferative HEP
Control_1_CGAGAAGTCTGCTTAT-1	SeuratProject	4612	2434	0	V1	Control	7899	2439	0	0	0	0	0	0	0	0	0	0	Mesodermal progenitors
Control_1_CGAGGAAAGCGCCCAT-1	SeuratProject	47213	7329	0	V1	Control	10303	3657	2	2	2	2	2	2	2	2	2	2	HEP
Control_1_CGAGGAACAAGAGTTA-1	SeuratProject	5089	2422	0	V1	Control	7774	2422	0	4	4	4	4	4	4	4	4	4	Proliferative HEP
Control_1_CGAGGAAGTTGTAGCT-1	SeuratProject	7552	3076	0	V1	Control	8093	3076	0	0	0	0	0	0	0	0	0	0	Mesodermal progenitors
Control_1_CGAGGAATCTGGAGAG-1	SeuratProject	7555	3327	0.450033090668431	V1	Control	8014	3327	0	4	4	4	4	4	4	4	4	4	Proliferative HEP
Control_1_CGAGGCTCACTTGTCC-1	SeuratProject	19145	5577	0	V1	Control	10414	4684	3	3	3	3	3	7	8	8	3	3	MSC
Control_1_CGAGGCTCATGAATAG-1	SeuratProject	3447	1911	0	V1	Control	7359	2031	0	0	0	0	0	0	3	3	0	0	Mesodermal progenitors
Control_1_CGAGTGCCACGACTAT-1	SeuratProject	14975	4760	0	V1	Control	10157	4631	0	0	0	0	0	0	0	0	0	0	Mesodermal progenitors
Control_1_CGAGTGCGTCACTCGG-1	SeuratProject	3424	1941	0.058411214953271	V1	Control	7372	2077	0	4	4	4	4	4	4	4	4	4	Proliferative HEP
Control_1_CGAGTGCGTGCAAGAC-1	SeuratProject	18819	5788	0.00531377862798236	V1	Control	10202	4900	1	1	1	1	1	1	1	1	1	1	HB
Control_1_CGAGTTAAGCTCTTCC-1	SeuratProject	5721	2576	0	V1	Control	7762	2575	0	0	0	0	0	0	0	0	0	0	Mesodermal progenitors
Control_1_CGAGTTAGTGGCTTGC-1	SeuratProject	16587	5248	0.00602881774883945	V1	Control	10105	4828	2	2	2	2	2	2	2	2	2	2	HEP
Control_1_CGATCGGTCTGGCTGG-1	SeuratProject	6439	3108	0	V1	Control	7823	3108	0	0	0	0	0	0	3	3	0	0	Mesodermal progenitors
Control_1_CGATGCGAGACATATG-1	SeuratProject	11633	4192	0.0343849393965443	V1	Control	9829	4192	3	3	3	3	3	6	7	7	3	3	MSC
Control_1_CGATGCGAGGTTGTTC-1	SeuratProject	4866	2543	0	V1	Control	7759	2543	0	0	0	0	0	0	0	0	0	0	Mesodermal progenitors
Control_1_CGATGCGCAAGATCCT-1	SeuratProject	6583	2855	0.243050281026887	V1	Control	7893	2854	0	0	0	0	0	0	0	0	0	0	Mesodermal progenitors
Control_1_CGATGCGCATACTGAC-1	SeuratProject	18813	5146	0	V1	Control	9878	4308	2	2	2	2	2	2	2	2	2	2	HEP
Control_1_CGATGGCAGAGAGTGA-1	SeuratProject	5028	2338	0	V1	Control	7727	2339	0	0	0	0	0	3	6	6	0	0	Mesodermal progenitors
Control_1_CGATGGCAGCAATAGT-1	SeuratProject	22817	5696	0.0262961826708156	V1	Control	9472	3797	2	2	2	2	2	2	2	2	2	2	HEP
Control_1_CGATGGCAGTGAGTTA-1	SeuratProject	9253	3530	0.0756511401707554	V1	Control	9168	3530	4	5	5	5	5	5	5	5	5	5	Proliferative HEP
Control_1_CGATGGCGTCAACCTA-1	SeuratProject	2102	1377	0	V1	Control	7784	2190	1	7	7	7	7	9	10	10	7	7	Dying HEP
Control_1_CGCAGGTAGTGGCGAT-1	SeuratProject	6158	2836	0.292302695680416	V1	Control	7797	2836	0	0	0	0	0	0	0	0	0	0	Mesodermal progenitors
Control_1_CGCAGGTCAACCGGAA-1	SeuratProject	12872	4354	0.00776880049720323	V1	Control	9880	4354	4	5	5	5	5	5	5	5	5	5	Proliferative HEP
Control_1_CGCAGGTCAACTCCAA-1	SeuratProject	7183	3117	0.0417652791312822	V1	Control	7960	3117	4	5	5	5	5	5	5	5	5	5	Proliferative HEP
Control_1_CGCAGGTGTGCCTTTC-1	SeuratProject	3801	2017	0	V1	Control	7643	2084	0	4	4	4	4	4	4	4	4	4	Proliferative HEP
Control_1_CGCAGGTTCGTGGGTC-1	SeuratProject	2691	1682	5.68561872909699	V1	Control	6774	2075	0	0	8	8	8	10	11	12	8	8	Mesoderm
Control_1_CGCATAACAACACAGG-1	SeuratProject	28342	7256	0.042339990120669	V1	Control	9871	4436	1	1	1	1	1	1	1	1	1	1	HB
Control_1_CGCATAACAACGAGGT-1	SeuratProject	7071	3074	0	V1	Control	7925	3074	0	0	0	0	0	0	3	3	0	0	Mesodermal progenitors
Control_1_CGCATAACAATTTCTC-1	SeuratProject	21857	5085	0	V1	Control	9761	3466	3	3	3	3	3	6	7	7	3	3	MSC
Control_1_CGCATAAGTCGCAGTC-1	SeuratProject	5421	2597	0	V1	Control	7707	2597	0	4	4	4	4	4	4	4	4	4	Proliferative HEP
Control_1_CGCATAAGTCGGTGTC-1	SeuratProject	6208	3068	0	V1	Control	7747	3066	4	5	5	5	5	5	5	5	5	5	Proliferative HEP
Control_1_CGCATGGCAACAAGAT-1	SeuratProject	3520	1950	0.0284090909090909	V1	Control	7170	2066	0	0	0	7	7	0	0	0	0	0	Mesodermal progenitors
Control_1_CGCATGGCACACGCCA-1	SeuratProject	10591	3895	0	V1	Control	9647	3895	4	5	5	5	5	5	5	5	5	5	Proliferative HEP
Control_1_CGCATGGGTTAGAAAC-1	SeuratProject	7259	3010	0	V1	Control	7983	3010	0	0	0	0	0	0	0	0	0	0	Mesodermal progenitors
Control_1_CGCCAGAAGGTTGGTG-1	SeuratProject	21123	5690	0.0047341760166643	V1	Control	9871	4207	2	2	2	2	2	2	2	2	2	2	HEP
Control_1_CGCCAGAAGTCCTGCG-1	SeuratProject	21560	5733	0.0139146567717996	V1	Control	9898	4176	3	3	3	3	3	6	7	7	3	3	MSC
Control_1_CGCCAGACAACTGGTT-1	SeuratProject	6149	2679	0	V1	Control	7759	2678	0	0	0	0	0	0	3	3	0	0	Mesodermal progenitors
Control_1_CGCCAGACACTCAAGT-1	SeuratProject	24032	5376	0.00416111850865513	V1	Control	9133	3350	1	1	1	1	1	1	1	1	1	1	HB
Control_1_CGCCAGATCACTCGAA-1	SeuratProject	6525	2772	0.260536398467433	V1	Control	7905	2772	0	4	4	4	4	4	4	4	4	4	Proliferative HEP
Control_1_CGCCAGATCCATATGG-1	SeuratProject	5298	2419	0.018875047187618	V1	Control	7867	2420	0	0	0	0	0	3	6	6	0	0	Mesodermal progenitors
Control_1_CGCCATTCATATGCGT-1	SeuratProject	5545	2659	0	V1	Control	7724	2659	0	0	0	0	0	0	0	0	0	0	Mesodermal progenitors
Control_1_CGCCATTGTGCCTACG-1	SeuratProject	8171	3313	0.0122384041121038	V1	Control	8312	3313	0	0	0	0	0	0	6	6	0	0	Mesodermal progenitors
Control_1_CGCCATTGTTCTAAGC-1	SeuratProject	12379	4134	0.0403909847322078	V1	Control	9848	4133	0	0	0	0	0	0	3	3	0	0	Mesodermal progenitors
Control_1_CGCCATTTCAGCGGAA-1	SeuratProject	8900	3276	0.426966292134832	V1	Control	8885	3275	0	0	0	0	0	3	6	6	0	0	Mesodermal progenitors
Control_1_CGCCATTTCTCTTAAC-1	SeuratProject	11652	4338	0	V1	Control	9843	4338	4	5	5	5	5	5	5	5	5	5	Proliferative HEP
Control_1_CGCGTGAGTTCACCGG-1	SeuratProject	13089	4938	0.0152800061120024	V1	Control	9973	4937	3	3	3	3	3	6	7	7	3	3	MSC
Control_1_CGGAACCAGTATAGGT-1	SeuratProject	4363	2168	0	V1	Control	7890	2183	0	0	0	0	0	0	0	0	0	0	Mesodermal progenitors
Control_1_CGGAACCCACGCCAGT-1	SeuratProject	2122	1375	0	V1	Control	6905	2035	0	0	0	0	0	0	0	0	0	0	Mesodermal progenitors
Control_1_CGGAACCTCCACGAAT-1	SeuratProject	3210	1807	0	V1	Control	7128	2000	0	4	4	4	4	4	4	4	4	4	Proliferative HEP
Control_1_CGGAATTAGGGCCTCT-1	SeuratProject	3104	1690	0	V1	Control	7230	1907	0	0	0	0	0	0	0	0	0	0	Mesodermal progenitors
Control_1_CGGAATTCACTCCACT-1	SeuratProject	5598	2663	0	V1	Control	7747	2663	0	0	0	0	0	3	6	6	0	0	Mesodermal progenitors
Control_1_CGGAATTGTTGTTTGG-1	SeuratProject	32172	6618	0	V1	Control	9978	3849	2	2	2	2	2	2	2	2	2	2	HEP
Control_1_CGGACACCAAGATCCT-1	SeuratProject	39357	7665	0.00762253220519857	V1	Control	9944	4101	1	1	1	1	1	1	1	1	1	1	HB
Control_1_CGGACACCAGCGATTT-1	SeuratProject	8715	3906	0.057372346528973	V1	Control	8720	3906	4	5	5	5	5	5	5	5	5	5	Proliferative HEP
Control_1_CGGACACGTGGCTCTG-1	SeuratProject	4514	2282	0.642445724412938	V1	Control	7989	2288	0	0	0	0	0	0	0	0	0	0	Mesodermal progenitors
Control_1_CGGAGAACATAAGCGG-1	SeuratProject	12767	4595	0	V1	Control	9922	4594	4	5	5	5	5	5	5	5	5	5	Proliferative HEP
Control_1_CGGAGAAGTCATTCCC-1	SeuratProject	48509	7796	0	V1	Control	10295	3958	2	2	2	2	2	2	2	2	2	2	HEP
Control_1_CGGAGAATCTGAGCAT-1	SeuratProject	27563	6517	0.112469615063672	V1	Control	9565	3896	3	3	3	3	3	7	8	8	3	3	MSC
Control_1_CGGCAGTCAAGGTCTT-1	SeuratProject	5691	2802	0.0702864171498858	V1	Control	7713	2801	0	4	4	4	4	4	4	4	4	4	Proliferative HEP
Control_1_CGGCAGTCAGGAAGTC-1	SeuratProject	4338	2213	0	V1	Control	7792	2228	0	4	4	4	4	4	4	4	4	4	Proliferative HEP
Control_1_CGGCAGTGTGTGGACA-1	SeuratProject	6756	2844	0.310834813499112	V1	Control	7859	2844	0	0	0	0	0	3	6	6	0	0	Mesodermal progenitors
Control_1_CGGCAGTTCGGCTGTG-1	SeuratProject	6206	2658	0.0483403158233967	V1	Control	7815	2658	0	0	0	0	0	0	0	0	0	0	Mesodermal progenitors
Control_1_CGGGACTAGGCCACCT-1	SeuratProject	36225	7052	0.00276052449965493	V1	Control	9625	3927	1	1	1	1	1	1	1	1	1	1	HB
Control_1_CGGGACTCAGATTTCG-1	SeuratProject	8144	3528	0.0245579567779961	V1	Control	8291	3528	4	5	5	5	5	5	5	5	5	5	Proliferative HEP
Control_1_CGGGACTGTAGCCAGA-1	SeuratProject	2106	1310	0	V1	Control	6900	2006	0	7	7	7	7	9	10	10	7	7	Dying HEP
Control_1_CGGGACTGTCTTGCGG-1	SeuratProject	4661	2532	0	V1	Control	7800	2535	0	4	5	5	5	5	4	5	5	5	Proliferative HEP
Control_1_CGGGACTTCCACCCTA-1	SeuratProject	3820	1933	0.680628272251309	V1	Control	7705	2015	0	0	0	0	0	0	0	0	0	0	Mesodermal progenitors
Control_1_CGGGCATAGGTCCGAA-1	SeuratProject	8536	3311	0	V1	Control	8560	3310	0	4	4	4	4	4	4	4	4	4	Proliferative HEP
Control_1_CGGGCATCACCCTGTT-1	SeuratProject	28848	6345	0.00693288962839712	V1	Control	9804	3843	1	1	1	1	1	1	1	1	1	1	HB
Control_1_CGGGCATCAGGTTCAT-1	SeuratProject	8926	3210	0	V1	Control	8912	3210	0	4	4	4	4	4	4	4	4	4	Proliferative HEP
Control_1_CGGGTCAGTTACCTTT-1	SeuratProject	12799	4362	0.00781311039924994	V1	Control	9825	4361	0	0	0	0	0	0	0	0	0	0	Mesodermal progenitors
Control_1_CGGGTGTAGCAGATAT-1	SeuratProject	19806	5286	0	V1	Control	10071	4220	2	2	2	2	2	2	2	2	2	2	HEP
Control_1_CGGGTGTGTAAGCAAT-1	SeuratProject	2394	1460	0.0417710944026733	V1	Control	6583	2004	5	6	6	6	6	8	9	9	6	6	aHSC
Control_1_CGGGTGTGTAGACTGG-1	SeuratProject	9223	3812	0	V1	Control	9153	3812	2	2	2	2	2	2	2	2	2	2	HEP
Control_1_CGGGTGTGTATCATGC-1	SeuratProject	18634	5356	0.0160996028764624	V1	Control	9848	4501	1	1	1	1	1	1	1	1	1	1	HB
Control_1_CGGGTGTTCATTCCTA-1	SeuratProject	9480	3392	0	V1	Control	9275	3392	0	4	4	4	4	3	6	6	4	4	Proliferative HEP
Control_1_CGGTCAGCACCGGAAA-1	SeuratProject	4671	2247	0	V1	Control	7953	2247	0	0	0	0	0	0	0	0	0	0	Mesodermal progenitors
Control_1_CGGTCAGCAGTAGGAC-1	SeuratProject	21167	5240	0.0236216752492087	V1	Control	9886	3839	2	2	2	2	2	2	2	2	2	2	HEP
Control_1_CGGTCAGGTAATGCGG-1	SeuratProject	7083	3013	0.112946491599605	V1	Control	7949	3013	0	0	0	0	0	0	0	0	0	0	Mesodermal progenitors
Control_1_CGGTCAGTCTCTAGGA-1	SeuratProject	4754	2402	0	V1	Control	7713	2407	0	0	0	0	0	3	3	3	0	0	Mesodermal progenitors
Control_1_CGTAAGTAGGTGGTTG-1	SeuratProject	40675	7873	0.0590043023970498	V1	Control	10051	4234	2	2	1	2	9	12	12	13	1	1	HB
Control_1_CGTAAGTCAAGACAAT-1	SeuratProject	7404	3494	0	V1	Control	7948	3494	4	5	5	5	5	5	5	5	5	5	Proliferative HEP
Control_1_CGTAAGTCAGGGTCTC-1	SeuratProject	35489	7096	0	V1	Control	9619	3900	1	1	1	1	1	1	1	1	1	1	HB
Control_1_CGTAAGTGTATCGAGG-1	SeuratProject	7866	3243	0	V1	Control	8167	3243	0	0	0	0	0	0	0	0	0	0	Mesodermal progenitors
Control_1_CGTAAGTGTGATAGAT-1	SeuratProject	4141	2163	0	V1	Control	7651	2184	0	0	0	0	0	0	0	0	0	0	Mesodermal progenitors
Control_1_CGTAATGAGCTTTCTT-1	SeuratProject	4553	2137	0	V1	Control	7792	2140	0	0	0	0	0	0	0	0	0	0	Mesodermal progenitors
Control_1_CGTAATGCAGGTGTTT-1	SeuratProject	10343	3894	0	V1	Control	9614	3894	5	6	6	6	6	8	9	9	6	6	aHSC
Control_1_CGTAATGGTAGGCAGT-1	SeuratProject	5353	2455	0	V1	Control	7735	2454	0	0	0	0	0	0	0	0	0	0	Mesodermal progenitors
Control_1_CGTAGTAAGCCTCATA-1	SeuratProject	18976	5136	0	V1	Control	10292	4260	2	2	2	2	2	2	2	2	2	2	HEP
Control_1_CGTCAAACACAGCTTA-1	SeuratProject	858	565	0	V1	Control	7259	2407	1	7	7	7	7	9	10	10	7	7	Dying HEP
Control_1_CGTCAAACAGTTTGGT-1	SeuratProject	6933	2937	0.288475407471513	V1	Control	7924	2937	0	0	0	0	0	0	0	0	0	0	Mesodermal progenitors
Control_1_CGTCAAAGTTCCGCAG-1	SeuratProject	4670	2321	0.0642398286937901	V1	Control	7723	2322	0	4	4	4	4	4	4	4	4	4	Proliferative HEP
Control_1_CGTCAAATCATACGAC-1	SeuratProject	5350	2802	0.0934579439252337	V1	Control	7644	2802	0	4	4	4	4	4	4	4	4	4	Proliferative HEP
Control_1_CGTCAAATCCTCAGAA-1	SeuratProject	4582	2226	0	V1	Control	7849	2234	0	0	0	0	0	0	0	0	0	0	Mesodermal progenitors
Control_1_CGTCCATAGAACCGCA-1	SeuratProject	20430	5707	0.0048947626040137	V1	Control	9949	4402	8	10	11	11	12	14	15	16	11	11	aHSC
Control_1_CGTCCATAGTCCGCCA-1	SeuratProject	10096	3600	0	V1	Control	9449	3600	3	3	3	3	3	6	7	7	3	3	MSC
Control_1_CGTCCATAGTGTAGAT-1	SeuratProject	5385	2587	0	V1	Control	7703	2587	0	0	0	0	0	3	6	6	0	0	Mesodermal progenitors
Control_1_CGTCCATTCGGCTTGG-1	SeuratProject	16407	4740	0	V1	Control	10199	4389	3	3	3	3	3	6	7	7	3	3	MSC
Control_1_CGTGAATAGAAGTCTA-1	SeuratProject	19200	5376	0.0208333333333333	V1	Control	10411	4466	4	5	5	5	5	5	5	5	5	5	Proliferative HEP
Control_1_CGTGAATCACGTACTA-1	SeuratProject	24741	6095	0.00808374762539913	V1	Control	9774	3871	3	3	3	3	3	6	7	7	3	3	MSC
Control_1_CGTGAATCAGCTGTTA-1	SeuratProject	7033	3111	0.0426560500497654	V1	Control	7892	3111	0	0	0	0	0	0	0	0	0	0	Mesodermal progenitors
Control_1_CGTGAATGTTCAAACC-1	SeuratProject	31770	6264	0	V1	Control	9673	3528	2	2	2	2	2	2	2	2	2	2	HEP
Control_1_CGTGAATTCAGGGTAG-1	SeuratProject	10428	3874	0	V1	Control	9608	3874	5	6	6	6	6	8	9	9	6	6	aHSC
Control_1_CGTGATAAGATTTGCC-1	SeuratProject	12327	4109	0.0324490954814635	V1	Control	9817	4109	3	3	3	3	3	6	7	7	3	3	MSC
Control_1_CGTGATAAGCTACTGT-1	SeuratProject	6015	2656	0	V1	Control	7743	2656	0	4	4	4	4	4	4	4	4	4	Proliferative HEP
Control_1_CGTGATAAGTTGCTCA-1	SeuratProject	8744	3721	0.0114364135407136	V1	Control	8746	3721	4	5	5	5	5	5	5	5	5	5	Proliferative HEP
Control_1_CGTGCTTAGCTAATCC-1	SeuratProject	9068	3313	0	V1	Control	9007	3312	0	0	0	0	0	0	0	0	0	0	Mesodermal progenitors
Control_1_CGTGCTTGTCGAATGG-1	SeuratProject	15551	5000	0	V1	Control	10114	4825	3	3	3	3	3	7	8	8	3	3	MSC
Control_1_CGTGCTTGTGCGAGTA-1	SeuratProject	16366	4704	0	V1	Control	10172	4358	3	3	3	3	3	6	7	7	3	3	MSC
Control_1_CGTGTCTGTAGCTTAC-1	SeuratProject	6811	3331	0.249596241374248	V1	Control	7786	3331	4	5	5	5	5	5	5	5	5	5	Proliferative HEP
Control_1_CGTGTCTGTGCCTGAC-1	SeuratProject	10765	4023	0.613098002786809	V1	Control	9700	4023	3	3	3	3	3	6	7	7	3	3	MSC
Control_1_CGTGTCTTCCAAGCCG-1	SeuratProject	3718	1967	0.376546530392684	V1	Control	7557	2043	0	0	0	0	0	3	6	6	0	0	Mesodermal progenitors
Control_1_CGTTAGACATTGCTTT-1	SeuratProject	11012	4197	0	V1	Control	9762	4197	0	0	0	0	0	0	0	0	0	0	Mesodermal progenitors
Control_1_CGTTAGAGTTGCCTAA-1	SeuratProject	45514	7816	0.0109856307949202	V1	Control	9674	3907	1	1	1	1	1	1	1	1	1	1	HB
Control_1_CGTTAGATCGATAACC-1	SeuratProject	21284	5486	0	V1	Control	9684	3957	2	2	2	2	2	2	2	2	2	2	HEP
Control_1_CGTTAGATCTAGAACC-1	SeuratProject	9757	3403	0.0102490519626935	V1	Control	9400	3403	0	0	0	0	0	3	6	6	0	0	Mesodermal progenitors
Control_1_CGTTCTGAGCGAGAAA-1	SeuratProject	18655	5063	0.0160814794961136	V1	Control	9939	4222	1	1	1	1	1	1	1	1	1	1	HB
Control_1_CGTTCTGAGGGCCCTT-1	SeuratProject	808	683	0	V1	Control	6614	2506	1	7	7	7	7	9	10	10	7	7	Dying HEP
Control_1_CGTTCTGTCTCCTGTG-1	SeuratProject	22225	5865	0.00449943757030371	V1	Control	9389	3939	1	1	1	1	1	1	1	1	1	1	HB
Control_1_CGTTGGGGTTCGAGCC-1	SeuratProject	16842	5042	0	V1	Control	10215	4590	2	2	2	2	2	2	2	2	2	2	HEP
Control_1_CGTTGGGTCCTCACGT-1	SeuratProject	7961	3607	0.0251224720512498	V1	Control	8159	3607	4	5	5	5	5	5	5	5	5	5	Proliferative HEP
Control_1_CTAACCCAGTGTTCAC-1	SeuratProject	8801	3082	0	V1	Control	8798	3081	6	8	9	9	10	11	13	14	9	9	qHSC
Control_1_CTAACCCCAACCGCTG-1	SeuratProject	24507	5763	0.0244828008324152	V1	Control	9389	3617	3	3	3	3	3	7	8	8	3	3	MSC
Control_1_CTAACCCGTGCATTTG-1	SeuratProject	45326	6947	0	V1	Control	9877	3593	1	1	1	1	1	1	1	1	1	1	HB
Control_1_CTAACCCTCCTTCTGG-1	SeuratProject	12130	4023	0	V1	Control	9815	4023	0	0	0	0	0	3	6	6	0	0	Mesodermal progenitors
Control_1_CTAACCCTCGAAGCAG-1	SeuratProject	9931	3693	0.0100694794079146	V1	Control	9467	3693	3	3	3	3	3	6	7	7	3	3	MSC
Control_1_CTAACTTAGAGCAAGA-1	SeuratProject	16658	4282	0	V1	Control	9918	3844	1	1	1	1	1	1	1	1	1	1	HB
Control_1_CTAAGTGGTCGTCTCT-1	SeuratProject	2996	1736	0	V1	Control	6796	1984	0	0	0	0	0	0	0	0	0	0	Mesodermal progenitors
Control_1_CTAAGTGTCCCGTGTT-1	SeuratProject	9257	3458	0	V1	Control	9152	3458	0	0	0	0	0	3	6	6	0	0	Mesodermal progenitors
Control_1_CTACAGAAGCTCTATG-1	SeuratProject	15811	4847	0.0252988425779521	V1	Control	10231	4639	4	5	5	5	5	5	5	5	5	5	Proliferative HEP
Control_1_CTACAGACAAAGGATT-1	SeuratProject	7448	3354	0.0134264232008593	V1	Control	7962	3354	0	7	7	7	7	9	10	10	7	7	Dying HEP
Control_1_CTACAGACAGATCCAT-1	SeuratProject	11754	3746	0.00850774204526119	V1	Control	9805	3746	0	0	0	0	0	0	0	0	0	0	Mesodermal progenitors
Control_1_CTACAGAGTATCGTAC-1	SeuratProject	17838	5547	0	V1	Control	10049	4816	2	2	2	2	2	2	2	2	2	2	HEP
Control_1_CTACAGAGTGGTCTGC-1	SeuratProject	7414	3066	0	V1	Control	8040	3066	0	0	0	0	0	0	0	0	0	0	Mesodermal progenitors
Control_1_CTACAGAGTTGACGGA-1	SeuratProject	4756	2467	0	V1	Control	7791	2471	0	0	0	0	0	0	3	3	0	0	Mesodermal progenitors
Control_1_CTACAGATCGCTGTCT-1	SeuratProject	6858	2776	0	V1	Control	7897	2775	0	0	0	0	0	0	3	3	0	0	Mesodermal progenitors
Control_1_CTACAGATCTCGACCT-1	SeuratProject	17152	4918	0	V1	Control	10172	4408	3	3	3	3	3	7	8	8	3	3	MSC
Control_1_CTACATTAGGACAGTC-1	SeuratProject	6823	2956	0	V1	Control	7900	2956	0	4	4	4	4	3	6	6	4	4	Proliferative HEP
Control_1_CTACCCAAGGGCCAAT-1	SeuratProject	11731	3920	0	V1	Control	9799	3920	0	0	0	0	0	0	0	0	0	0	Mesodermal progenitors
Control_1_CTACCCACACCATAAC-1	SeuratProject	40792	6977	0.00980584428319278	V1	Control	10165	3781	2	2	2	2	2	2	2	2	2	2	HEP
Control_1_CTACCCATCGGCCCAA-1	SeuratProject	21269	5663	0.0611218204899149	V1	Control	10102	4187	1	1	1	1	1	1	1	1	1	1	HB
Control_1_CTACCTGCAGCACGAA-1	SeuratProject	25303	6470	0	V1	Control	9565	4006	2	2	2	2	2	2	2	2	2	2	HEP
Control_1_CTACCTGTCGCCACTT-1	SeuratProject	6155	2521	0	V1	Control	7843	2520	0	0	0	0	0	3	6	6	0	0	Mesodermal progenitors
Control_1_CTACCTGTCTCTGAGA-1	SeuratProject	35386	7295	0	V1	Control	9305	3945	1	1	1	1	1	1	1	1	1	1	HB
Control_1_CTACCTGTCTGAATGC-1	SeuratProject	14907	4552	0.020124773596297	V1	Control	9965	4443	3	3	3	3	3	6	7	7	3	3	MSC
Control_1_CTACCTGTCTTTCAGT-1	SeuratProject	12418	4006	0	V1	Control	9834	4004	0	0	0	0	0	0	0	0	0	0	Mesodermal progenitors
Control_1_CTACGGGAGCAAACAT-1	SeuratProject	5002	2495	0.0999600159936026	V1	Control	7805	2495	0	4	4	4	4	4	4	4	4	4	Proliferative HEP
Control_1_CTACGGGCAAGTGGCA-1	SeuratProject	11240	3953	0.0533807829181495	V1	Control	9749	3952	5	6	6	6	6	8	9	9	6	6	aHSC
Control_1_CTACGGGGTGAATATG-1	SeuratProject	9495	3769	0	V1	Control	9303	3769	0	4	4	4	4	3	6	6	4	4	Proliferative HEP
Control_1_CTACGGGGTGACATCT-1	SeuratProject	12152	4215	0.00822909809084924	V1	Control	9831	4214	0	0	0	0	0	0	3	3	0	0	Mesodermal progenitors
Control_1_CTACTATAGAGGGCGA-1	SeuratProject	3574	2066	0	V1	Control	7377	2177	0	4	4	4	4	4	4	4	4	4	Proliferative HEP
Control_1_CTACTATAGGTAAAGG-1	SeuratProject	5809	2659	0.0172146668961956	V1	Control	7738	2659	0	0	0	0	0	3	6	0	0	0	Mesodermal progenitors
Control_1_CTACTATCACAACCGC-1	SeuratProject	10068	3797	0	V1	Control	9496	3797	3	3	3	3	3	7	8	8	3	3	MSC
Control_1_CTACTATGTATCGTTG-1	SeuratProject	6910	2797	0	V1	Control	7948	2797	0	0	0	0	0	3	3	3	0	0	Mesodermal progenitors
Control_1_CTAGACAAGTTGCCCG-1	SeuratProject	8510	3094	0.082256169212691	V1	Control	8568	3094	0	0	0	0	4	3	4	4	0	0	Mesodermal progenitors
Control_1_CTAGACACAGTCGAGA-1	SeuratProject	29696	6535	0.00673491379310345	V1	Control	9847	3928	1	1	1	1	1	1	1	1	1	1	HB
Control_1_CTAGACAGTGTATCCA-1	SeuratProject	7899	3052	0.177237625015825	V1	Control	8197	3051	0	4	4	4	4	4	4	4	4	4	Proliferative HEP
Control_1_CTAGACATCACAAGGG-1	SeuratProject	19595	5542	0.112273539168155	V1	Control	9814	4459	1	1	1	1	1	1	2	11	1	1	HB
Control_1_CTAGACATCAGAGCAG-1	SeuratProject	8170	3576	0	V1	Control	8286	3576	4	5	5	5	5	5	5	5	5	5	Proliferative HEP
Control_1_CTAGGTACAAATACGA-1	SeuratProject	12808	4540	0.0156152404747033	V1	Control	9800	4537	2	2	2	2	2	2	2	2	2	2	HEP
Control_1_CTAGGTAGTAGCACAG-1	SeuratProject	36471	6755	0	V1	Control	9773	3688	2	2	2	2	2	2	2	2	2	2	HEP
Control_1_CTAGGTAGTTAGCGGA-1	SeuratProject	13736	4255	0	V1	Control	9451	4224	1	1	1	1	1	1	1	11	1	1	HB
Control_1_CTAGGTAGTTCTCGTC-1	SeuratProject	6778	3195	0	V1	Control	7804	3195	4	5	5	5	5	5	5	5	5	5	Proliferative HEP
Control_1_CTATAGGCACCAGTAT-1	SeuratProject	5521	2527	0.0905633037493208	V1	Control	7767	2527	0	0	0	0	0	3	6	6	0	0	Mesodermal progenitors
Control_1_CTATAGGGTATCACCA-1	SeuratProject	9284	3425	0	V1	Control	9156	3425	0	0	0	0	0	0	0	0	0	0	Mesodermal progenitors
Control_1_CTATAGGGTTACCCAA-1	SeuratProject	2454	1401	0	V1	Control	6910	1913	0	7	7	7	7	9	10	10	7	7	Dying HEP
Control_1_CTATAGGTCAGACCCG-1	SeuratProject	6654	3172	0	V1	Control	7805	3172	0	4	4	4	4	4	4	4	4	4	Proliferative HEP
Control_1_CTATAGGTCCTTATCA-1	SeuratProject	4710	2382	0	V1	Control	7707	2386	0	0	0	0	0	3	3	3	0	0	Mesodermal progenitors
Control_1_CTATCCGAGGAGTCTG-1	SeuratProject	7645	3315	0	V1	Control	8083	3315	0	0	0	0	0	0	0	0	0	0	Mesodermal progenitors
Control_1_CTATCCGGTCCCGGTA-1	SeuratProject	4810	2227	0	V1	Control	7852	2229	0	0	0	0	0	3	3	3	0	0	Mesodermal progenitors
Control_1_CTATCCGTCTCTGGTC-1	SeuratProject	6206	2707	0	V1	Control	7842	2707	0	4	4	4	4	4	4	4	4	4	Proliferative HEP
Control_1_CTATCCGTCTGCATAG-1	SeuratProject	16244	4731	0	V1	Control	10076	4413	1	1	1	1	1	1	2	11	1	1	HB
Control_1_CTATCTAAGACAGCGT-1	SeuratProject	5405	2582	0	V1	Control	7646	2582	5	6	6	6	6	8	9	9	6	6	aHSC
Control_1_CTATCTAAGGTAGTAT-1	SeuratProject	3709	1837	0	V1	Control	7497	1925	0	0	0	0	0	3	3	3	0	0	Mesodermal progenitors
Control_1_CTATCTACACGACGAA-1	SeuratProject	3729	1923	0	V1	Control	7480	2003	0	0	0	0	0	3	6	6	0	0	Mesodermal progenitors
Control_1_CTATCTAGTCATCGCG-1	SeuratProject	9632	3293	0.0103820598006645	V1	Control	9322	3293	0	0	0	0	0	0	0	0	0	0	Mesodermal progenitors
Control_1_CTCAACCAGTTCCGTA-1	SeuratProject	17495	5175	0.0171477565018577	V1	Control	10395	4632	0	4	4	4	4	3	6	6	4	4	Proliferative HEP
Control_1_CTCAACCCAGCCATTA-1	SeuratProject	10569	3825	0	V1	Control	9623	3825	0	0	0	0	0	3	6	6	0	0	Mesodermal progenitors
Control_1_CTCAACCTCCGAAATC-1	SeuratProject	17156	4905	0	V1	Control	10331	4437	4	5	5	5	5	5	5	5	5	5	Proliferative HEP
Control_1_CTCAAGAGTCCCTGTT-1	SeuratProject	3917	2160	0	V1	Control	7461	2208	0	4	4	4	4	4	4	4	4	4	Proliferative HEP
Control_1_CTCAAGAGTCGTAATC-1	SeuratProject	15296	4917	0	V1	Control	10072	4740	1	1	1	1	1	1	1	1	1	1	HB
Control_1_CTCAAGATCCAATGCA-1	SeuratProject	28979	7041	0.0310569722902792	V1	Control	9763	4153	5	6	6	6	6	8	9	9	6	6	aHSC
Control_1_CTCAAGATCGGTAGAG-1	SeuratProject	3673	1992	0	V1	Control	7308	2068	0	0	0	0	0	3	3	3	0	0	Mesodermal progenitors
Control_1_CTCAAGATCTATCGTT-1	SeuratProject	4342	2204	0.391524643021649	V1	Control	7848	2218	0	0	0	0	0	0	0	0	0	0	Mesodermal progenitors
Control_1_CTCAATTAGTGTGTTC-1	SeuratProject	6744	3124	0	V1	Control	7817	3124	0	4	4	4	4	4	4	4	4	4	Proliferative HEP
Control_1_CTCAATTCACCAGCTG-1	SeuratProject	16776	4983	0.0119217930376729	V1	Control	10340	4593	4	5	5	5	5	5	5	5	5	5	Proliferative HEP
Control_1_CTCAATTGTGAGCCAA-1	SeuratProject	11267	3978	0.168634064080944	V1	Control	9753	3978	0	4	4	4	4	3	6	6	4	4	Proliferative HEP
Control_1_CTCAATTTCGTGGAAG-1	SeuratProject	8455	3550	0.733293908929627	V1	Control	8505	3550	0	0	8	8	8	10	11	12	8	8	Mesoderm
Control_1_CTCAATTTCTGCCCTA-1	SeuratProject	14801	4483	0.00675630024998311	V1	Control	10072	4396	4	5	5	5	5	5	5	5	5	5	Proliferative HEP
Control_1_CTCACTGCATTGTACG-1	SeuratProject	19897	4993	0.0301552997939388	V1	Control	9552	3896	1	1	1	1	1	1	1	1	1	1	HB
Control_1_CTCACTGGTATCGGTT-1	SeuratProject	8349	3296	0	V1	Control	8455	3296	3	3	3	3	3	6	7	7	3	3	MSC
Control_1_CTCACTGGTGAGTAGC-1	SeuratProject	5846	2585	0	V1	Control	7730	2585	0	4	4	4	4	4	4	4	4	4	Proliferative HEP
Control_1_CTCACTGTCAGATGCT-1	SeuratProject	16934	5005	0	V1	Control	10298	4580	4	5	5	5	5	5	5	5	5	5	Proliferative HEP
Control_1_CTCAGAAAGTTTGAGA-1	SeuratProject	17736	5263	0.163509246729815	V1	Control	10308	4711	3	3	3	3	3	7	8	8	3	3	MSC
Control_1_CTCAGAACAAAGGAGA-1	SeuratProject	4442	2205	0.0675371454299865	V1	Control	7736	2217	0	4	4	4	4	3	6	6	4	4	Proliferative HEP
Control_1_CTCAGAAGTGCTCTCT-1	SeuratProject	5814	2949	1.46198830409357	V1	Control	7587	2949	0	0	8	8	8	10	11	12	8	8	Mesoderm
Control_1_CTCAGAAGTTCGATTG-1	SeuratProject	6626	2802	0.0150920615756112	V1	Control	7892	2801	0	0	0	0	0	0	3	3	0	0	Mesodermal progenitors
Control_1_CTCAGGGCAGAGTCTT-1	SeuratProject	16509	5032	0.00605730207765461	V1	Control	10264	4652	0	0	0	0	0	0	3	3	0	0	Mesodermal progenitors
Control_1_CTCAGGGTCATCACCC-1	SeuratProject	24202	5714	0.0867696884554996	V1	Control	8691	3446	1	1	1	1	1	1	1	1	1	1	HB
Control_1_CTCAGTCAGCACGTCC-1	SeuratProject	16832	4974	0	V1	Control	10027	4557	1	1	1	1	1	1	1	1	1	1	HB
Control_1_CTCAGTCAGGGAGGTG-1	SeuratProject	2954	1803	0	V1	Control	6798	2043	0	4	4	4	4	4	4	4	4	4	Proliferative HEP
Control_1_CTCAGTCAGTCTGTAC-1	SeuratProject	7160	3085	0.223463687150838	V1	Control	7975	3085	0	4	4	4	4	4	4	4	4	4	Proliferative HEP
Control_1_CTCAGTCGTCAACACT-1	SeuratProject	6606	2890	0	V1	Control	7857	2890	0	0	0	0	0	3	6	6	0	0	Mesodermal progenitors
Control_1_CTCAGTCTCATCGCAA-1	SeuratProject	8644	3345	0.0925497454881999	V1	Control	8660	3345	0	0	0	0	0	3	6	6	0	0	Mesodermal progenitors
Control_1_CTCAGTCTCGATACGT-1	SeuratProject	11326	3917	0.150097121666961	V1	Control	9749	3916	0	0	0	0	0	0	0	0	0	0	Mesodermal progenitors
Control_1_CTCATCGAGACAGTCG-1	SeuratProject	4328	2183	0	V1	Control	7698	2194	0	4	4	4	4	4	4	4	4	4	Proliferative HEP
Control_1_CTCATCGAGTCCCGGT-1	SeuratProject	557	362	0.179533213644524	V1	Control	6462	2578	0	7	7	7	7	9	10	10	7	7	Dying HEP
Control_1_CTCATCGAGTGGACTG-1	SeuratProject	6807	2865	0	V1	Control	7884	2865	0	0	0	0	0	0	0	0	0	0	Mesodermal progenitors
Control_1_CTCATCGTCATGCCGG-1	SeuratProject	24507	6581	0	V1	Control	9292	4061	2	2	2	2	2	2	2	2	2	2	HEP
Control_1_CTCATGCGTCACTCAA-1	SeuratProject	5523	2454	0	V1	Control	7670	2455	0	0	0	0	0	0	0	0	0	0	Mesodermal progenitors
Control_1_CTCATGCGTCGGTAAG-1	SeuratProject	2833	1670	0	V1	Control	7001	1989	0	4	4	4	4	4	4	4	4	4	Proliferative HEP
Control_1_CTCATGCGTGCCCTTT-1	SeuratProject	24665	5461	0	V1	Control	9903	3471	3	3	3	3	3	6	7	7	3	3	MSC
Control_1_CTCATGCTCGTTCATT-1	SeuratProject	32498	6158	0	V1	Control	10059	3559	1	1	1	1	1	1	1	1	1	1	HB
Control_1_CTCATTAAGAGCTGCA-1	SeuratProject	2684	1436	0	V1	Control	7179	1844	4	5	5	5	5	5	5	5	5	5	Proliferative HEP
Control_1_CTCATTAAGGAAAGAC-1	SeuratProject	25812	5854	0	V1	Control	9613	3584	1	1	1	1	1	1	1	1	1	1	HB
Control_1_CTCATTACACTTGAAC-1	SeuratProject	7551	3382	0	V1	Control	8045	3382	5	6	6	6	6	8	9	9	6	6	aHSC
Control_1_CTCATTACAGCACAGA-1	SeuratProject	11753	3691	0	V1	Control	9736	3691	0	0	0	0	0	3	0	6	0	0	Mesodermal progenitors
Control_1_CTCCAACAGCAACAGC-1	SeuratProject	29743	6474	0.0100864068856538	V1	Control	9600	3737	1	1	1	1	1	1	1	1	1	1	HB
Control_1_CTCCAACAGGGCCAAT-1	SeuratProject	14085	4737	0.0283990060347888	V1	Control	9953	4704	4	5	5	5	5	5	5	5	5	5	Proliferative HEP
Control_1_CTCCAACCATCTCAAG-1	SeuratProject	36682	6983	0.00272613270814023	V1	Control	9728	3969	1	1	1	1	1	1	1	1	1	1	HB
Control_1_CTCCAACGTAGCTTAC-1	SeuratProject	7004	2973	0.085665334094803	V1	Control	7939	2973	0	4	4	4	4	4	4	4	4	4	Proliferative HEP
Control_1_CTCCAACGTCTTAGTG-1	SeuratProject	24215	5879	0.00412967169110056	V1	Control	9538	3706	2	2	2	2	2	2	2	2	2	2	HEP
Control_1_CTCCAACTCTTACACT-1	SeuratProject	15145	4400	0	V1	Control	10124	4263	0	0	0	0	0	0	0	0	0	0	Mesodermal progenitors
Control_1_CTCCACAGTAGCTGCC-1	SeuratProject	7662	3268	0.0261028452101279	V1	Control	8101	3268	0	4	4	4	4	4	4	4	4	4	Proliferative HEP
Control_1_CTCCACATCGCTACGG-1	SeuratProject	9008	3394	0.022202486678508	V1	Control	8978	3394	0	4	4	4	4	4	4	4	4	4	Proliferative HEP
Control_1_CTCCATGAGGGATCGT-1	SeuratProject	8222	3650	0.145949890537582	V1	Control	8327	3650	3	3	3	3	3	7	8	8	3	3	MSC
Control_1_CTCCATGGTACACGTT-1	SeuratProject	11135	3836	0.0269420745397396	V1	Control	9633	3835	3	3	3	3	3	7	8	8	3	3	MSC
Control_1_CTCCCAACAATCGCAT-1	SeuratProject	10786	4099	0	V1	Control	9735	4098	4	5	5	5	5	5	5	5	5	5	Proliferative HEP
Control_1_CTCCCAACAGGGAGAG-1	SeuratProject	5500	2637	0	V1	Control	7660	2637	0	4	4	4	4	4	4	4	4	4	Proliferative HEP
Control_1_CTCCCAACATGTGGTT-1	SeuratProject	12580	4152	0	V1	Control	9743	4149	3	3	3	3	3	6	7	7	3	3	MSC
Control_1_CTCCCAATCATGCATG-1	SeuratProject	8789	3203	0	V1	Control	8788	3203	0	4	4	4	4	4	4	4	4	4	Proliferative HEP
Control_1_CTCCCTCAGGAGACCT-1	SeuratProject	9465	3537	0.0105652403592182	V1	Control	9258	3537	0	0	0	0	0	0	0	0	0	0	Mesodermal progenitors
Control_1_CTCCCTCCAGATAAAC-1	SeuratProject	24980	6584	0.0200160128102482	V1	Control	9571	4031	5	6	6	6	6	8	9	9	6	6	aHSC
Control_1_CTCCCTCGTAGAAACT-1	SeuratProject	7419	3032	0	V1	Control	8025	3032	0	0	0	0	0	3	6	6	0	0	Mesodermal progenitors
Control_1_CTCCCTCGTCGGCTAC-1	SeuratProject	14441	4738	0.013849456408836	V1	Control	9900	4667	1	1	1	1	1	1	1	1	1	1	HB
Control_1_CTCCCTCGTGTGTACT-1	SeuratProject	3841	1870	0	V1	Control	7501	1957	4	5	5	5	5	5	5	5	5	5	Proliferative HEP
Control_1_CTCCCTCTCCGTGTAA-1	SeuratProject	9420	3577	0.0636942675159236	V1	Control	9253	3577	0	4	4	4	4	4	4	4	4	4	Proliferative HEP
Control_1_CTCCGATAGATTTGCC-1	SeuratProject	17816	5308	0.12348450830714	V1	Control	10444	4729	4	5	5	5	5	5	5	5	5	5	Proliferative HEP
Control_1_CTCCGATAGTAGACAT-1	SeuratProject	8723	2982	0.0114639458901754	V1	Control	8730	2982	0	0	0	0	0	3	6	6	0	0	Mesodermal progenitors
Control_1_CTCCGATCAATTTCGG-1	SeuratProject	11856	4180	0	V1	Control	9845	4180	0	0	0	0	0	0	0	0	0	0	Mesodermal progenitors
Control_1_CTCCGATGTACCGGAA-1	SeuratProject	8431	3588	0	V1	Control	8478	3587	4	5	5	5	5	5	5	5	5	5	Proliferative HEP
Control_1_CTCCGATGTGAAGCTG-1	SeuratProject	7636	3159	0.0130958617077004	V1	Control	8080	3158	0	4	4	4	4	4	4	4	4	4	Proliferative HEP
Control_1_CTCCGATTCAAGTTGC-1	SeuratProject	13304	4527	0	V1	Control	9908	4518	3	3	3	3	3	6	7	7	3	3	MSC
Control_1_CTCCGATTCTAACGGT-1	SeuratProject	6849	2691	0	V1	Control	7900	2691	0	4	4	4	4	4	4	4	4	4	Proliferative HEP
Control_1_CTCCGATTCTTACACT-1	SeuratProject	21916	5646	0	V1	Control	9864	3939	2	2	2	2	2	2	2	2	2	2	HEP
Control_1_CTCCTCCCAGCATACT-1	SeuratProject	688	407	0	V1	Control	7375	2451	1	7	7	7	7	9	10	10	7	7	Dying HEP
Control_1_CTCCTCCGTGCCTTCT-1	SeuratProject	46230	7626	0	V1	Control	10229	3888	2	2	2	2	2	2	2	2	2	2	HEP
Control_1_CTCCTCCGTGGCACTC-1	SeuratProject	11472	3885	0.00871687587168759	V1	Control	9817	3884	0	4	4	4	4	4	4	4	4	4	Proliferative HEP
Control_1_CTCCTCCTCACCTGTC-1	SeuratProject	16288	5047	0.00613948919449902	V1	Control	10260	4736	0	0	0	0	0	3	0	3	0	0	Mesodermal progenitors
Control_1_CTCCTTTAGATAGGGA-1	SeuratProject	10723	4081	0.0559544903478504	V1	Control	9712	4081	3	3	3	3	3	6	7	7	3	3	MSC
Control_1_CTCCTTTAGATGCAGC-1	SeuratProject	6431	2795	0	V1	Control	7888	2795	0	0	0	0	0	3	6	0	0	0	Mesodermal progenitors
Control_1_CTCCTTTCAAGGTCTT-1	SeuratProject	10849	3497	0	V1	Control	9603	3494	0	0	0	0	0	3	6	6	0	0	Mesodermal progenitors
Control_1_CTCCTTTCAGTCCGTG-1	SeuratProject	7183	2945	0	V1	Control	7977	2945	0	0	0	0	0	0	0	0	0	0	Mesodermal progenitors
Control_1_CTCCTTTGTGAGCTCC-1	SeuratProject	7723	3046	0	V1	Control	8118	3046	0	0	0	0	0	0	0	0	0	0	Mesodermal progenitors
Control_1_CTCCTTTGTGGATTTC-1	SeuratProject	5732	2754	0	V1	Control	7725	2754	0	0	0	0	0	0	0	0	0	0	Mesodermal progenitors
Control_1_CTCCTTTGTGTGTCGC-1	SeuratProject	5505	2512	0.036330608537693	V1	Control	7598	2512	0	4	4	4	4	4	4	4	4	4	Proliferative HEP
Control_1_CTCCTTTTCGTAGGAG-1	SeuratProject	29306	6534	0	V1	Control	9853	3899	1	1	1	1	1	1	1	1	1	1	HB
Control_1_CTCGAGGGTGCCTGAC-1	SeuratProject	7556	3280	0.0132345156167284	V1	Control	8056	3280	0	4	4	4	4	4	4	4	4	4	Proliferative HEP
Control_1_CTCTCAGAGGCAGGTT-1	SeuratProject	3242	1845	0	V1	Control	7182	2021	0	0	0	0	0	0	0	0	0	0	Mesodermal progenitors
Control_1_CTCTCAGAGTAGACCG-1	SeuratProject	24807	6348	0.00403112024831701	V1	Control	9194	3920	1	1	1	1	1	1	1	1	1	1	HB
Control_1_CTCTCAGCACCCTGTT-1	SeuratProject	6269	3086	0.0159515074174509	V1	Control	7796	3086	4	5	5	5	5	5	5	5	5	5	Proliferative HEP
Control_1_CTCTCAGCAGCTATAC-1	SeuratProject	13850	4264	0	V1	Control	9907	4241	0	0	0	0	0	0	0	0	0	0	Mesodermal progenitors
Control_1_CTCTCAGTCCCTCATG-1	SeuratProject	20411	5447	0	V1	Control	10241	4295	5	6	6	6	6	8	9	9	6	6	aHSC
Control_1_CTCTCGAAGCGGCTCT-1	SeuratProject	15814	4704	0.0442645756924244	V1	Control	9932	4455	2	2	2	2	2	2	2	2	2	2	HEP
Control_1_CTCTCGACAAACGAGC-1	SeuratProject	10921	4034	0.0183133412691146	V1	Control	9675	4034	3	3	3	3	3	6	7	7	3	3	MSC
Control_1_CTCTCGACATGTACGT-1	SeuratProject	4852	2496	0	V1	Control	7723	2497	0	0	0	0	0	0	0	0	0	0	Mesodermal progenitors
Control_1_CTCTGGTAGTTGGGAC-1	SeuratProject	7136	3384	0.0140134529147982	V1	Control	7888	3384	3	3	3	3	3	7	8	8	3	3	MSC
Control_1_CTGAATGAGGTATAGT-1	SeuratProject	20704	6081	0.00482998454404946	V1	Control	10118	4711	4	5	5	5	5	5	5	5	5	5	Proliferative HEP
Control_1_CTGAATGAGGTTACCT-1	SeuratProject	7749	3231	0	V1	Control	8123	3231	0	4	4	4	4	4	4	4	4	4	Proliferative HEP
Control_1_CTGAATGAGGTTCTAC-1	SeuratProject	14999	5135	0	V1	Control	10206	5027	4	5	5	5	5	5	5	5	5	5	Proliferative HEP
Control_1_CTGAATGCAAGATGGC-1	SeuratProject	7663	3158	0.0130497194310322	V1	Control	8104	3158	3	3	3	3	3	7	8	8	3	3	MSC
Control_1_CTGAATGGTTCCTTGC-1	SeuratProject	29225	5848	0.0102651839178785	V1	Control	9500	3468	1	1	1	1	1	1	1	1	1	1	HB
Control_1_CTGAATGTCTGGTTGA-1	SeuratProject	713	447	0.140252454417952	V1	Control	8694	2482	1	7	7	7	7	9	10	10	7	7	Dying HEP
Control_1_CTGAGCGAGGCACTAG-1	SeuratProject	30888	7455	0	V1	Control	9514	4289	2	2	2	2	2	2	2	2	2	2	HEP
Control_1_CTGAGCGAGGTCGTAG-1	SeuratProject	4536	2221	0	V1	Control	7959	2232	0	0	0	0	0	3	6	6	0	0	Mesodermal progenitors
Control_1_CTGAGCGCAAGCACCC-1	SeuratProject	9206	3327	0	V1	Control	9125	3326	0	0	0	0	0	3	3	3	0	0	Mesodermal progenitors
Control_1_CTGAGCGCACCGGAAA-1	SeuratProject	1880	1106	0.797872340425532	V1	Control	7039	1985	4	5	5	5	5	5	5	5	5	5	Proliferative HEP
Control_1_CTGAGGCCAACAGAGC-1	SeuratProject	9188	3789	0	V1	Control	9132	3789	0	4	4	4	4	4	4	4	4	4	Proliferative HEP
Control_1_CTGAGGCCACTGAATC-1	SeuratProject	4379	2055	0	V1	Control	7816	2076	0	4	4	4	4	4	4	4	4	4	Proliferative HEP
Control_1_CTGAGGCTCCGCATAA-1	SeuratProject	8668	3258	0	V1	Control	8679	3258	0	0	0	0	0	0	3	3	0	0	Mesodermal progenitors
Control_1_CTGAGGCTCGCTATTT-1	SeuratProject	5129	2343	0	V1	Control	7944	2343	0	0	0	0	0	3	6	6	0	0	Mesodermal progenitors
Control_1_CTGATCCAGCGATGGT-1	SeuratProject	9179	3388	0	V1	Control	9100	3387	0	4	4	4	4	4	4	4	4	4	Proliferative HEP
Control_1_CTGATCCAGGGTTAAT-1	SeuratProject	8284	2996	0.313858039594399	V1	Control	8407	2996	0	0	0	0	0	3	6	6	0	0	Mesodermal progenitors
Control_1_CTGATCCCACGATAGG-1	SeuratProject	16508	5269	0.0121153380179307	V1	Control	10452	4961	3	3	3	3	3	7	8	8	3	3	MSC
Control_1_CTGATCCGTAGGCTGA-1	SeuratProject	3913	1987	0.0255558395093279	V1	Control	7804	2041	0	4	4	4	4	4	4	4	4	4	Proliferative HEP
Control_1_CTGATCCTCGGTAACT-1	SeuratProject	19341	5569	0.160281267773124	V1	Control	10269	4596	0	0	0	0	0	0	0	3	0	0	Mesodermal progenitors
Control_1_CTGATCCTCGTAACCA-1	SeuratProject	6193	2753	0	V1	Control	7849	2753	0	0	0	0	0	0	0	0	0	0	Mesodermal progenitors
Control_1_CTGATCCTCGTCAGAT-1	SeuratProject	23394	5349	0.00427460032486963	V1	Control	9544	3397	1	1	1	1	1	1	1	1	1	1	HB
Control_1_CTGCAGGCAGCGTTGC-1	SeuratProject	5673	2425	0	V1	Control	7758	2425	0	0	0	0	0	0	0	0	0	0	Mesodermal progenitors
Control_1_CTGCAGGGTAGGTCAG-1	SeuratProject	6815	3018	0	V1	Control	7904	3018	0	0	0	0	0	0	0	0	0	0	Mesodermal progenitors
Control_1_CTGCAGGGTCTGTGGC-1	SeuratProject	6402	2843	0.0156201187129022	V1	Control	7857	2843	0	0	0	0	0	3	3	3	0	0	Mesodermal progenitors
Control_1_CTGCAGGGTTGGACTT-1	SeuratProject	9875	3750	0.010126582278481	V1	Control	9464	3750	0	0	0	0	5	5	5	5	0	0	Mesodermal progenitors
Control_1_CTGCAGGTCGCATGAT-1	SeuratProject	4187	2187	0.143300692620014	V1	Control	7829	2199	0	0	0	0	0	3	3	3	0	0	Mesodermal progenitors
Control_1_CTGCATCAGCGAGTAC-1	SeuratProject	9428	3840	0.922783198981757	V1	Control	9278	3840	4	5	5	5	5	5	5	5	5	5	Proliferative HEP
Control_1_CTGCATCAGTTGCTGT-1	SeuratProject	10147	3931	0.137971814329358	V1	Control	9552	3931	0	0	0	0	0	0	0	0	0	0	Mesodermal progenitors
Control_1_CTGCATCCAATTGGTC-1	SeuratProject	20022	5734	0.00499450604335231	V1	Control	10237	4608	2	2	2	2	2	2	2	2	2	2	HEP
Control_1_CTGCCATAGAGGATCC-1	SeuratProject	6323	2506	0	V1	Control	7873	2506	0	0	0	0	0	0	0	3	0	0	Mesodermal progenitors
Control_1_CTGCCATAGAGTCTTC-1	SeuratProject	11573	3900	0.0086408018664132	V1	Control	9775	3899	3	3	3	3	3	6	7	7	3	3	MSC
Control_1_CTGCCATAGGTAAGAG-1	SeuratProject	899	749	0.111234705228031	V1	Control	6299	2579	1	7	7	7	7	9	10	10	7	7	Dying HEP
Control_1_CTGCCATCAGTCCGTG-1	SeuratProject	2926	1731	0	V1	Control	7025	2000	0	0	0	0	0	0	0	0	0	0	Mesodermal progenitors
Control_1_CTGCCATCAGTCGCAC-1	SeuratProject	13545	4535	0	V1	Control	9831	4523	0	0	0	0	0	0	0	0	0	0	Mesodermal progenitors
Control_1_CTGCCATGTCACAATC-1	SeuratProject	11987	3701	0.29198298156336	V1	Control	9722	3701	0	4	4	4	4	4	4	4	4	4	Proliferative HEP
Control_1_CTGCCATGTCGGCCTA-1	SeuratProject	7137	2968	0.028022978842651	V1	Control	7931	2968	0	4	4	4	4	4	4	4	4	4	Proliferative HEP
Control_1_CTGCGAGCACAATCTG-1	SeuratProject	9979	3621	0.170357751277683	V1	Control	9475	3621	3	3	3	3	3	6	7	7	3	3	MSC
Control_1_CTGCGAGCACTGGATT-1	SeuratProject	13189	4198	0.0151641519448025	V1	Control	9745	4197	3	3	3	3	3	6	7	7	3	3	MSC
Control_1_CTGCTCAAGTGCTAGG-1	SeuratProject	3930	1967	0	V1	Control	7621	2024	0	0	0	0	0	3	6	6	0	0	Mesodermal progenitors
Control_1_CTGCTCACAAACCACT-1	SeuratProject	6469	2674	0	V1	Control	7887	2674	0	0	0	0	0	3	6	6	0	0	Mesodermal progenitors
Control_1_CTGCTCACAGCAATTC-1	SeuratProject	5979	2751	0	V1	Control	7836	2751	0	0	0	0	0	0	0	0	0	0	Mesodermal progenitors
Control_1_CTGCTCATCGATGCTA-1	SeuratProject	5918	2929	0	V1	Control	7714	2929	4	5	5	5	5	5	5	5	5	5	Proliferative HEP
Control_1_CTGGACGAGAGAACCC-1	SeuratProject	4731	2306	0.021137180300148	V1	Control	7819	2309	0	0	0	0	0	0	0	0	0	0	Mesodermal progenitors
Control_1_CTGGACGTCCTAACAG-1	SeuratProject	17394	5060	0.143727722203059	V1	Control	10379	4539	6	8	9	9	10	11	13	14	9	9	qHSC
Control_1_CTGGACGTCCTACCGT-1	SeuratProject	14185	4282	0	V1	Control	9885	4238	0	0	0	0	0	3	6	6	0	0	Mesodermal progenitors
Control_1_CTGGCAGAGAGAGCGG-1	SeuratProject	15445	4854	0	V1	Control	9939	4633	1	1	1	1	1	1	1	1	1	1	HB
Control_1_CTGGCAGAGAGGATGA-1	SeuratProject	9053	3610	0	V1	Control	9020	3610	0	0	0	0	0	3	6	6	0	0	Mesodermal progenitors
Control_1_CTGGCAGAGAGTATAC-1	SeuratProject	17870	4943	0	V1	Control	10041	4321	2	2	2	2	2	2	2	2	2	2	HEP
Control_1_CTGGCAGCAACAGCTT-1	SeuratProject	28119	6372	0.00355631423592589	V1	Control	10083	3849	2	2	2	2	2	2	12	13	2	2	HEP
Control_1_CTGGCAGCACCGCTGA-1	SeuratProject	20706	5759	0	V1	Control	10039	4342	5	6	6	6	6	8	9	9	6	6	aHSC
Control_1_CTGGCAGCACGATAGG-1	SeuratProject	22194	6003	0.0495629449400739	V1	Control	9896	4155	0	0	0	0	0	0	0	0	0	0	Mesodermal progenitors
Control_1_CTGGCAGGTATTGACC-1	SeuratProject	6987	3342	0.54386718190926	V1	Control	7849	3342	0	0	0	0	0	0	0	0	0	0	Mesodermal progenitors
Control_1_CTGGCAGGTCAGGCAA-1	SeuratProject	10034	3575	0.0398644608331672	V1	Control	9493	3575	0	0	0	0	0	3	6	6	0	0	Mesodermal progenitors
Control_1_CTGGCAGGTTCTGAGT-1	SeuratProject	30305	6667	0	V1	Control	9093	3676	2	2	2	2	2	2	2	2	2	2	HEP
Control_1_CTGGTCTGTCAAAGCG-1	SeuratProject	7509	3170	0.665867625516047	V1	Control	8059	3170	0	0	0	0	0	3	3	3	0	0	Mesodermal progenitors
Control_1_CTGGTCTGTCTACACA-1	SeuratProject	32734	6039	0.00916478279464777	V1	Control	9621	3386	1	1	1	1	1	1	1	1	1	1	HB
Control_1_CTGGTCTTCCGTATGA-1	SeuratProject	8980	3665	0	V1	Control	8958	3665	4	5	5	5	5	5	5	5	5	5	Proliferative HEP
Control_1_CTGTACCAGGTAGATT-1	SeuratProject	685	473	0.583941605839416	V1	Control	6682	2560	1	7	7	7	7	9	10	10	7	7	Dying HEP
Control_1_CTGTACCCACGTCGTG-1	SeuratProject	3528	1921	0	V1	Control	7435	2026	0	0	0	0	0	3	6	6	0	0	Mesodermal progenitors
Control_1_CTGTACCCAGTTTCAG-1	SeuratProject	25441	6408	0.00393066310286545	V1	Control	9724	4008	3	3	3	3	3	6	7	7	3	3	MSC
Control_1_CTGTACCCATCCGAGC-1	SeuratProject	4814	2459	0.0623182384711259	V1	Control	7873	2461	0	0	0	0	0	0	0	0	0	0	Mesodermal progenitors
Control_1_CTGTACCGTACAATAG-1	SeuratProject	11980	4235	0	V1	Control	9841	4233	0	0	0	0	0	0	0	0	0	0	Mesodermal progenitors
Control_1_CTGTAGAAGCTTTCTT-1	SeuratProject	6563	2789	0	V1	Control	7937	2789	0	0	0	0	0	0	0	0	0	0	Mesodermal progenitors
Control_1_CTGTAGACAAATTGGA-1	SeuratProject	5240	2599	0	V1	Control	7685	2598	0	0	0	0	0	0	0	0	0	0	Mesodermal progenitors
Control_1_CTGTAGATCAGCGGAA-1	SeuratProject	15183	5063	0	V1	Control	10100	4893	2	2	2	2	2	2	2	2	2	2	HEP
Control_1_CTGTAGATCGACCATA-1	SeuratProject	3107	1809	0	V1	Control	6830	2010	0	0	0	0	0	0	0	0	0	0	Mesodermal progenitors
Control_1_CTGTATTCAAGTGGCA-1	SeuratProject	11956	4032	0	V1	Control	9812	4032	3	3	3	3	3	6	7	7	3	3	MSC
Control_1_CTGTATTTCAGAGCGA-1	SeuratProject	7911	3335	0	V1	Control	8170	3335	0	4	4	4	4	4	4	4	4	4	Proliferative HEP
Control_1_CTGTCGTAGTCACAGG-1	SeuratProject	17721	5732	0	V1	Control	10368	5083	1	1	1	1	1	1	1	1	1	1	HB
Control_1_CTGTCGTGTAACGTTC-1	SeuratProject	2227	1336	0.314324202963628	V1	Control	7371	1967	0	0	0	0	0	0	0	0	0	0	Mesodermal progenitors
Control_1_CTGTCGTGTCTTGGTA-1	SeuratProject	8623	3714	0.0463875681317407	V1	Control	8637	3714	0	0	0	0	0	3	6	6	0	0	Mesodermal progenitors
Control_1_CTGTCGTTCCTTCTGG-1	SeuratProject	11312	3726	0.0442008486562942	V1	Control	9689	3724	6	8	9	9	10	11	13	14	9	9	qHSC
Control_1_CTGTCGTTCTATCCAT-1	SeuratProject	4231	2038	0	V1	Control	7722	2058	0	0	0	0	0	0	0	3	0	0	Mesodermal progenitors
Control_1_CTGTGAAAGCAGGCAT-1	SeuratProject	6625	2938	0	V1	Control	7888	2938	0	0	0	0	0	0	0	0	0	0	Mesodermal progenitors
Control_1_CTGTGAAAGTCACTGT-1	SeuratProject	7761	3089	0	V1	Control	8155	3089	0	0	0	0	0	3	6	6	0	0	Mesodermal progenitors
Control_1_CTGTGAATCACTACGA-1	SeuratProject	4886	2406	0.0204666393778142	V1	Control	7778	2406	0	0	0	0	0	3	6	0	0	0	Mesodermal progenitors
Control_1_CTGTGGGCAGGCGTTC-1	SeuratProject	13985	4568	0.00715051841258491	V1	Control	9893	4540	3	3	3	3	3	6	7	7	3	3	MSC
Control_1_CTTACCGAGCAGCCCT-1	SeuratProject	4356	2125	0	V1	Control	7889	2139	0	0	0	0	0	0	0	0	0	0	Mesodermal progenitors
Control_1_CTTACCGAGGTTGACG-1	SeuratProject	26608	6126	0.00375826819001804	V1	Control	9539	3643	2	2	2	2	2	2	2	2	2	2	HEP
Control_1_CTTACCGGTCCAGCGT-1	SeuratProject	5200	2383	0	V1	Control	7793	2384	0	0	0	0	0	0	0	0	0	0	Mesodermal progenitors
Control_1_CTTAGGAAGATCCAAA-1	SeuratProject	17231	5621	0.00580349370320933	V1	Control	10379	5084	1	1	1	1	1	1	1	1	1	1	HB
Control_1_CTTAGGAAGATTCGAA-1	SeuratProject	9775	3800	0	V1	Control	9429	3798	0	0	0	0	0	3	3	3	0	0	Mesodermal progenitors
Control_1_CTTAGGAAGCGAGTAC-1	SeuratProject	6784	3062	0.0294811320754717	V1	Control	7884	3062	0	0	0	0	0	3	6	6	0	0	Mesodermal progenitors
Control_1_CTTAGGAAGGAGCTGT-1	SeuratProject	10300	3815	0	V1	Control	9582	3815	3	3	3	3	3	6	7	7	3	3	MSC
Control_1_CTTAGGAGTGGAAGTC-1	SeuratProject	7009	3159	0	V1	Control	7894	3159	0	0	0	0	0	0	0	0	0	0	Mesodermal progenitors
Control_1_CTTAGGATCTCATGGA-1	SeuratProject	11731	4091	0.00852442247037763	V1	Control	9779	4090	3	3	3	3	3	6	7	7	3	3	MSC
Control_1_CTTCCGAAGTACAGCG-1	SeuratProject	6485	2971	0	V1	Control	7832	2971	3	3	3	3	3	6	7	7	3	3	MSC
Control_1_CTTCCGATCAAGGAGC-1	SeuratProject	20659	5750	0.0242025267437921	V1	Control	10082	4497	8	10	11	11	12	14	15	16	11	11	aHSC
Control_1_CTTCCGATCGAAACAA-1	SeuratProject	9912	3430	0.010088781275222	V1	Control	9457	3430	0	0	0	0	0	3	3	3	0	0	Mesodermal progenitors
Control_1_CTTCCTTAGAGGGCGA-1	SeuratProject	10945	4071	0	V1	Control	9688	4071	3	3	3	3	3	7	8	8	3	3	MSC
Control_1_CTTCCTTGTATCTTCT-1	SeuratProject	18140	4762	0.00551267916207277	V1	Control	10218	4060	3	3	3	3	3	6	7	7	3	3	MSC
Control_1_CTTCCTTGTCGAGTTT-1	SeuratProject	4800	2576	0.0208333333333333	V1	Control	7698	2578	0	4	4	4	4	4	4	4	4	4	Proliferative HEP
Control_1_CTTCCTTTCAGGGATG-1	SeuratProject	14531	4856	0	V1	Control	10135	4806	3	3	3	3	3	6	7	7	3	3	MSC
Control_1_CTTCGGTAGGTGCATG-1	SeuratProject	36778	6530	0	V1	Control	10043	3660	2	2	2	2	2	2	2	2	2	2	HEP
Control_1_CTTCGGTCAATACGAA-1	SeuratProject	6691	3048	0.10461814377522	V1	Control	7843	3048	0	4	4	4	4	4	4	4	4	4	Proliferative HEP
Control_1_CTTCGGTCACTGGAAG-1	SeuratProject	2310	1162	0	V1	Control	6713	1897	1	7	7	7	7	9	10	10	7	7	Dying HEP
Control_1_CTTCGGTCATGACTGT-1	SeuratProject	10347	3844	0	V1	Control	9604	3844	0	4	4	4	4	4	4	4	4	4	Proliferative HEP
Control_1_CTTCGGTGTCCGTTTC-1	SeuratProject	1196	609	0	V1	Control	6630	2148	3	7	3	3	7	9	10	10	3	3	MSC
Control_1_CTTCGGTTCTCGCCTA-1	SeuratProject	5994	2623	0	V1	Control	7728	2623	0	0	0	0	0	3	6	6	0	0	Mesodermal progenitors
Control_1_CTTCTAAAGCTTGTTG-1	SeuratProject	5339	2561	0	V1	Control	7718	2561	0	4	4	4	4	4	4	4	4	4	Proliferative HEP
Control_1_CTTCTAACACCTAAAC-1	SeuratProject	36914	7169	0.00541799859132037	V1	Control	10095	3958	2	2	2	2	2	2	2	2	2	2	HEP
Control_1_CTTCTAACAGAGTGAC-1	SeuratProject	7291	2872	0.1097243176519	V1	Control	8004	2872	0	4	4	4	4	4	4	4	4	4	Proliferative HEP
Control_1_CTTCTAACAGTCGGTC-1	SeuratProject	6454	2800	0	V1	Control	7916	2800	0	0	0	0	0	3	6	6	0	0	Mesodermal progenitors
Control_1_CTTCTAAGTAGTCTTG-1	SeuratProject	8789	3485	0	V1	Control	8788	3485	0	0	0	0	0	0	0	0	0	0	Mesodermal progenitors
Control_1_CTTCTAATCAAGTTGC-1	SeuratProject	9516	3497	0	V1	Control	9304	3497	0	0	0	0	0	0	3	3	0	0	Mesodermal progenitors
Control_1_CTTCTCTAGACCGTTT-1	SeuratProject	11566	3896	0.0518761888293273	V1	Control	9763	3896	0	0	0	0	0	3	6	6	0	0	Mesodermal progenitors
Control_1_CTTCTCTAGCCGATAG-1	SeuratProject	9555	3671	0.010465724751439	V1	Control	9334	3671	0	4	4	4	4	4	4	4	4	4	Proliferative HEP
Control_1_CTTCTCTCACGCCACA-1	SeuratProject	2235	1302	0	V1	Control	6734	1891	0	4	4	4	4	4	4	4	4	4	Proliferative HEP
Control_1_CTTGAGAAGCCAACCC-1	SeuratProject	5035	2529	0	V1	Control	7797	2530	0	4	4	4	4	4	4	4	4	4	Proliferative HEP
Control_1_CTTGAGAGTCCCGGTA-1	SeuratProject	9945	3770	0	V1	Control	9477	3770	3	3	3	3	3	6	7	7	3	3	MSC
Control_1_CTTGAGAGTCGCTTAA-1	SeuratProject	4197	2025	0	V1	Control	7630	2066	0	4	4	4	4	3	6	6	4	4	Proliferative HEP
Control_1_CTTGAGAGTTGCTGAT-1	SeuratProject	7433	3218	0	V1	Control	8004	3218	4	5	5	5	5	5	5	5	5	5	Proliferative HEP
Control_1_CTTGATTCACGGGTAA-1	SeuratProject	5423	2574	0	V1	Control	7741	2574	0	0	0	0	0	0	3	3	0	0	Mesodermal progenitors
Control_1_CTTGATTGTGACATCT-1	SeuratProject	15814	4458	0	V1	Control	10151	4246	3	3	3	3	3	6	7	7	3	3	MSC
Control_1_CTTGATTTCGTTGTGA-1	SeuratProject	8774	3244	0	V1	Control	8774	3244	0	0	0	0	0	0	0	0	0	0	Mesodermal progenitors
Control_1_CTTTCAAAGCAACAAT-1	SeuratProject	9235	3612	0	V1	Control	9149	3611	0	0	0	0	0	0	0	0	0	0	Mesodermal progenitors
Control_1_CTTTCAACAAAGGCTG-1	SeuratProject	19289	5350	0	V1	Control	10112	4385	2	2	2	2	2	2	2	2	2	2	HEP
Control_1_CTTTCAAGTAGTAAGT-1	SeuratProject	8161	3251	0.906751623575542	V1	Control	8321	3250	4	5	5	5	5	5	5	5	5	5	Proliferative HEP
Control_1_CTTTCAAGTTATCTGG-1	SeuratProject	6542	2896	0	V1	Control	7908	2896	0	0	0	0	0	0	0	0	0	0	Mesodermal progenitors
Control_1_CTTTCGGAGACTCTTG-1	SeuratProject	3667	2022	0	V1	Control	7501	2121	0	0	0	0	0	0	0	0	0	0	Mesodermal progenitors
Control_1_CTTTCGGAGGTAGGCT-1	SeuratProject	7443	3145	0.282144296654575	V1	Control	8021	3145	0	0	0	0	0	0	0	0	0	0	Mesodermal progenitors
Control_1_CTTTCGGAGTCACTGT-1	SeuratProject	5363	2477	0	V1	Control	7820	2477	0	0	0	0	0	0	0	0	0	0	Mesodermal progenitors
Control_1_CTTTCGGCAGCCCACA-1	SeuratProject	11301	4127	0	V1	Control	9806	4125	4	5	5	5	5	5	5	5	5	5	Proliferative HEP
Control_1_CTTTCGGGTTACCTTT-1	SeuratProject	8773	3388	0	V1	Control	8773	3388	0	4	4	4	4	4	4	4	4	4	Proliferative HEP
Control_1_CTTTCGGTCAAACCCA-1	SeuratProject	11653	4253	0.0429074058182442	V1	Control	9871	4252	3	3	3	3	3	6	7	7	3	3	MSC
Control_1_GAAACCTAGAGATTCA-1	SeuratProject	4141	2232	0.120743781695243	V1	Control	7799	2259	0	0	0	0	0	0	0	0	0	0	Mesodermal progenitors
Control_1_GAAACCTAGGACGCTA-1	SeuratProject	15468	4911	0.0323247995862426	V1	Control	10190	4726	4	5	5	5	5	5	5	5	5	5	Proliferative HEP
Control_1_GAAACCTAGTTCACTG-1	SeuratProject	8900	3269	0.0112359550561798	V1	Control	8884	3268	0	0	0	0	0	0	0	0	0	0	Mesodermal progenitors
Control_1_GAAACCTTCCCTATTA-1	SeuratProject	14018	4360	0.0356684263090312	V1	Control	9929	4317	0	0	0	0	0	0	0	0	0	0	Mesodermal progenitors
Control_1_GAAACCTTCGTTTACT-1	SeuratProject	27259	6217	0.0183425657580982	V1	Control	9285	3703	1	1	1	1	1	1	2	11	1	1	HB
Control_1_GAAATGAAGATTGGGC-1	SeuratProject	513	444	0.194931773879142	V1	Control	6745	2651	1	7	7	7	7	9	10	10	7	7	Dying HEP
Control_1_GAACACTGTAACAGGC-1	SeuratProject	14313	4758	0.0209599664640537	V1	Control	9810	4680	3	3	3	3	3	7	8	8	3	3	MSC
Control_1_GAACACTTCCACTGAA-1	SeuratProject	12415	3960	0	V1	Control	9829	3960	0	4	4	4	4	4	4	4	4	4	Proliferative HEP
Control_1_GAACGTTAGAGGGCGA-1	SeuratProject	8853	3087	0.0451824240370496	V1	Control	8844	3087	0	0	0	0	0	3	6	6	0	0	Mesodermal progenitors
Control_1_GAACGTTAGGATTACA-1	SeuratProject	3755	2060	0	V1	Control	7389	2127	0	0	0	0	0	3	6	6	0	0	Mesodermal progenitors
Control_1_GAACGTTAGGTTCATC-1	SeuratProject	4457	2342	0	V1	Control	7773	2350	0	0	0	0	0	3	0	6	0	0	Mesodermal progenitors
Control_1_GAACGTTTCCTATTTG-1	SeuratProject	19693	5238	0	V1	Control	9809	4182	2	2	2	2	2	2	2	2	2	2	HEP
Control_1_GAACGTTTCGTGCAGC-1	SeuratProject	25028	6177	0.00399552501198657	V1	Control	9129	3716	2	2	1	2	9	12	12	13	1	1	HB
Control_1_GAACGTTTCTTCGACC-1	SeuratProject	21885	5577	0	V1	Control	9545	3842	1	1	1	1	1	1	1	1	1	1	HB
Control_1_GAACTGTCAGACAATA-1	SeuratProject	10707	3861	0.00933968431867003	V1	Control	9685	3861	4	5	5	5	5	5	5	5	5	5	Proliferative HEP
Control_1_GAACTGTCATGACGTT-1	SeuratProject	10252	3930	0	V1	Control	9593	3930	4	5	5	5	5	5	5	5	5	5	Proliferative HEP
Control_1_GAACTGTTCATCCCGT-1	SeuratProject	3999	2091	0	V1	Control	7542	2117	0	0	0	0	0	3	6	6	0	0	Mesodermal progenitors
Control_1_GAACTGTTCGTCTAAG-1	SeuratProject	11438	4173	0.139884595208953	V1	Control	9794	4172	0	0	0	0	0	0	0	0	0	0	Mesodermal progenitors
Control_1_GAAGAATAGCATCGAG-1	SeuratProject	3361	1943	0	V1	Control	7202	2086	0	0	0	0	0	0	0	3	0	0	Mesodermal progenitors
Control_1_GAAGAATTCCTTCACG-1	SeuratProject	7952	3544	0	V1	Control	8177	3544	4	5	5	5	5	5	5	5	5	5	Proliferative HEP
Control_1_GAAGAATTCTCCGTGT-1	SeuratProject	20411	6270	0	V1	Control	9927	4874	1	1	1	1	1	1	1	1	1	1	HB
Control_1_GAAGCCCCATAAGCAA-1	SeuratProject	4054	2135	0	V1	Control	7675	2157	0	4	4	4	4	4	4	4	4	4	Proliferative HEP
Control_1_GAAGCCCGTCAACGCC-1	SeuratProject	17662	5190	0.4303023440154	V1	Control	10223	4637	3	3	3	3	3	7	8	8	3	3	MSC
Control_1_GAAGCCCGTGAACGGT-1	SeuratProject	20201	5646	0.00990049997524875	V1	Control	9648	4352	1	1	1	1	1	1	1	11	1	1	HB
Control_1_GAAGCGAGTAGACTGG-1	SeuratProject	3396	1822	0	V1	Control	7098	1953	0	0	0	0	0	3	6	6	0	0	Mesodermal progenitors
Control_1_GAAGCGAGTCCCTAAA-1	SeuratProject	11236	4562	0.0177999288002848	V1	Control	9811	4562	3	3	3	3	3	6	7	7	3	3	MSC
Control_1_GAAGCGAGTGCCGGTT-1	SeuratProject	10674	4252	0.00936855911560802	V1	Control	9725	4252	0	4	4	4	4	4	4	4	4	4	Proliferative HEP
Control_1_GAAGCGAGTTAAGGGC-1	SeuratProject	7796	3371	0	V1	Control	8097	3371	0	4	5	5	5	5	4	5	5	5	Proliferative HEP
Control_1_GAAGGACAGCCACTCG-1	SeuratProject	4956	2520	0	V1	Control	7804	2523	0	0	0	0	0	0	0	0	0	0	Mesodermal progenitors
Control_1_GAAGGACGTAGGACTG-1	SeuratProject	10150	3630	0	V1	Control	9548	3628	6	8	9	9	10	11	13	14	9	9	qHSC
Control_1_GAAGGGTAGCACTTTG-1	SeuratProject	4454	2198	0	V1	Control	7700	2214	0	4	4	4	4	4	4	4	4	4	Proliferative HEP
Control_1_GAAGGGTAGCGACTAG-1	SeuratProject	5765	2707	0	V1	Control	7743	2707	0	0	0	0	0	3	6	6	0	0	Mesodermal progenitors
Control_1_GAAGGGTAGTGCACCC-1	SeuratProject	20084	5366	0	V1	Control	9936	4147	1	1	1	1	1	1	2	11	1	1	HB
Control_1_GAAGGGTGTCACTACA-1	SeuratProject	22056	6095	0	V1	Control	9979	4359	2	2	2	2	2	2	2	2	2	2	HEP
Control_1_GAAGGGTGTGGAATGC-1	SeuratProject	34431	6289	0.00290435944352473	V1	Control	9725	3387	2	2	2	2	2	2	2	2	2	2	HEP
Control_1_GAAGGGTGTGGGCTTC-1	SeuratProject	4986	2322	0	V1	Control	7697	2323	0	0	0	0	0	0	3	3	0	0	Mesodermal progenitors
Control_1_GAAGGGTTCCTAAACG-1	SeuratProject	16073	4879	0	V1	Control	10170	4599	2	2	2	2	2	2	2	2	2	2	HEP
Control_1_GAAGGGTTCGCTGACG-1	SeuratProject	12069	4256	0.0165713812246251	V1	Control	9800	4255	3	3	3	3	3	7	8	8	3	3	MSC
Control_1_GAAGTAAAGTCAGCCC-1	SeuratProject	5416	2464	0.0923190546528803	V1	Control	7688	2464	0	0	0	0	0	0	0	0	0	0	Mesodermal progenitors
Control_1_GAAGTAAGTGCGGATA-1	SeuratProject	3477	1894	0	V1	Control	7123	2021	0	0	0	0	0	3	6	6	0	0	Mesodermal progenitors
Control_1_GAAGTAAGTGTCCATA-1	SeuratProject	15739	4882	0.482876929919309	V1	Control	10257	4661	0	0	0	0	0	3	6	6	0	0	Mesodermal progenitors
Control_1_GAAGTAAGTTTGGAAA-1	SeuratProject	10011	4092	0	V1	Control	9557	4092	4	5	5	5	5	5	5	5	5	5	Proliferative HEP
Control_1_GAAGTAATCCAACTGA-1	SeuratProject	8144	3311	0.012278978388998	V1	Control	8313	3311	3	3	3	3	3	6	7	7	3	3	MSC
Control_1_GAATAGACACATACTG-1	SeuratProject	5705	2499	0	V1	Control	7817	2499	3	3	3	3	3	6	7	7	3	3	MSC
Control_1_GAATAGACATAGCTGT-1	SeuratProject	21838	5707	0	V1	Control	9829	4005	2	2	2	2	2	2	2	2	2	2	HEP
Control_1_GAATAGAGTATCGATC-1	SeuratProject	3432	1942	0	V1	Control	7310	2067	0	0	0	0	0	0	0	0	0	0	Mesodermal progenitors
Control_1_GAATAGAGTCGCCTAG-1	SeuratProject	9697	4169	0	V1	Control	9441	4169	5	6	6	6	6	8	9	9	6	6	aHSC
Control_1_GAATAGATCCGCGGAT-1	SeuratProject	3820	2124	0.0261780104712042	V1	Control	7603	2175	0	0	0	0	0	0	0	0	0	0	Mesodermal progenitors
Control_1_GAATAGATCGGTTCAA-1	SeuratProject	18894	4920	0	V1	Control	10029	4048	3	3	3	3	3	7	8	8	3	3	MSC
Control_1_GAATCACAGCTAGATA-1	SeuratProject	48575	7638	0.049408131755018	V1	Control	9383	3676	1	1	1	1	1	2	2	11	1	1	HB
Control_1_GAATCACCATAATGAG-1	SeuratProject	5627	2915	0	V1	Control	7679	2915	0	0	0	0	0	0	0	0	0	0	Mesodermal progenitors
Control_1_GAATCACCATCGATCA-1	SeuratProject	26637	6163	0.00375417652138004	V1	Control	9507	3717	2	2	2	2	2	2	2	2	2	2	HEP
Control_1_GAATCGTGTCCAGCGT-1	SeuratProject	14031	4795	0	V1	Control	9783	4737	2	2	2	2	2	2	2	2	2	2	HEP
Control_1_GACACGCCACTAACGT-1	SeuratProject	16716	5047	0.00598229241445322	V1	Control	10246	4633	2	2	2	2	2	2	2	2	2	2	HEP
Control_1_GACACGCCAGAGAAAG-1	SeuratProject	14939	4544	0.374857754869804	V1	Control	10082	4423	3	3	3	3	3	7	8	8	3	3	MSC
Control_1_GACACGCGTGAGACGT-1	SeuratProject	7356	3122	0	V1	Control	7986	3122	0	0	0	0	0	0	3	3	0	0	Mesodermal progenitors
Control_1_GACACGCTCGGAAGGT-1	SeuratProject	9916	3716	0	V1	Control	9436	3716	1	1	1	1	1	1	1	1	1	1	HB
Control_1_GACACGCTCGGAGATG-1	SeuratProject	3136	1872	0.255102040816327	V1	Control	7109	2098	0	4	4	4	4	4	4	4	4	4	Proliferative HEP
Control_1_GACACGCTCTCCCTAG-1	SeuratProject	15730	4826	0	V1	Control	10306	4606	5	6	6	6	6	8	9	9	6	6	aHSC
Control_1_GACAGCCAGAAGCGGG-1	SeuratProject	4000	2183	0	V1	Control	7720	2229	0	0	0	0	0	3	6	6	0	0	Mesodermal progenitors
Control_1_GACAGCCAGCGGGTAT-1	SeuratProject	4428	2306	0	V1	Control	7817	2316	0	0	0	0	0	0	0	0	0	0	Mesodermal progenitors
Control_1_GACAGCCCACAAACGG-1	SeuratProject	10341	3697	0	V1	Control	9584	3696	0	4	4	4	4	4	4	4	4	4	Proliferative HEP
Control_1_GACAGCCGTAGCCCTG-1	SeuratProject	29187	6518	0.00342618288964265	V1	Control	9174	3743	1	1	1	1	1	1	1	1	1	1	HB
Control_1_GACATCAAGACATAGT-1	SeuratProject	9082	3419	0.0110107905747633	V1	Control	9039	3419	0	0	0	0	0	0	3	3	0	0	Mesodermal progenitors
Control_1_GACATCAGTCGCGGTT-1	SeuratProject	34078	7581	0.0234755560772346	V1	Control	9760	4221	1	1	1	1	1	1	1	1	1	1	HB
Control_1_GACATCAGTTGCATAC-1	SeuratProject	10039	3402	0.0298834545273434	V1	Control	9459	3402	0	0	0	0	0	0	3	3	0	0	Mesodermal progenitors
Control_1_GACATCATCCCGAAAT-1	SeuratProject	17095	4343	0.567417373501024	V1	Control	9658	3813	3	3	3	3	3	7	8	8	3	3	MSC
Control_1_GACATCATCCTTGAAG-1	SeuratProject	9939	3798	0.694234832478116	V1	Control	9497	3798	4	5	5	5	5	5	5	5	5	5	Proliferative HEP
Control_1_GACATCATCTCCCTAG-1	SeuratProject	8594	3557	0	V1	Control	8612	3557	0	0	0	0	0	0	3	3	0	0	Mesodermal progenitors
Control_1_GACCAATAGGTAGCCA-1	SeuratProject	19928	5833	0.0200722601364914	V1	Control	10059	4625	3	3	3	3	3	6	7	7	3	3	MSC
Control_1_GACCAATTCGCAGAGA-1	SeuratProject	4691	2313	0.0426348326582818	V1	Control	7633	2319	0	0	0	0	0	3	6	6	0	0	Mesodermal progenitors
Control_1_GACCCAGCACGCCAGT-1	SeuratProject	8733	3224	0	V1	Control	8736	3224	0	0	0	0	0	0	0	0	0	0	Mesodermal progenitors
Control_1_GACCCAGGTGTAGTGG-1	SeuratProject	4000	2056	0.05	V1	Control	7779	2103	0	0	0	0	0	0	0	0	0	0	Mesodermal progenitors
Control_1_GACCCTTCAACCAGAG-1	SeuratProject	6041	2765	0	V1	Control	7780	2765	0	0	0	0	0	0	0	0	0	0	Mesodermal progenitors
Control_1_GACCCTTCACCCTGTT-1	SeuratProject	12613	4019	0.00792832791564259	V1	Control	9780	4018	0	0	0	0	0	0	0	0	0	0	Mesodermal progenitors
Control_1_GACCCTTTCACAGTGT-1	SeuratProject	4258	2271	0.0234852043212776	V1	Control	7605	2291	0	4	4	4	4	4	4	4	4	4	Proliferative HEP
Control_1_GACCCTTTCCTAGCGG-1	SeuratProject	12004	4030	0.00833055648117294	V1	Control	9764	4030	3	3	3	3	3	6	7	7	3	3	MSC
Control_1_GACCCTTTCGACCATA-1	SeuratProject	33777	7258	0	V1	Control	9739	4115	2	2	2	2	2	2	2	2	2	2	HEP
Control_1_GACCGTGAGCTGTTCA-1	SeuratProject	12283	4248	0.276805340714809	V1	Control	9890	4248	4	5	5	5	5	5	5	5	5	5	Proliferative HEP
Control_1_GACCGTGCATACTGTG-1	SeuratProject	7186	2799	0	V1	Control	7990	2798	0	0	0	0	0	0	0	0	0	0	Mesodermal progenitors
Control_1_GACCGTGGTATGCTTG-1	SeuratProject	4294	2060	0.16301816488123	V1	Control	7672	2071	0	0	0	0	0	0	0	0	0	0	Mesodermal progenitors
Control_1_GACCGTGGTGATAGAT-1	SeuratProject	3594	1951	1.02949360044519	V1	Control	7476	2056	0	0	8	8	8	10	11	12	8	8	Mesoderm
Control_1_GACCGTGGTGTGACCC-1	SeuratProject	5829	2724	0.0171556013038257	V1	Control	7629	2724	0	4	4	4	4	4	4	4	4	4	Proliferative HEP
Control_1_GACCGTGGTTAGGCTT-1	SeuratProject	15874	4766	0	V1	Control	10104	4520	5	6	6	6	6	8	9	9	6	6	aHSC
Control_1_GACCGTGGTTGTAAAG-1	SeuratProject	6523	2901	0.015330369461904	V1	Control	7908	2900	0	0	0	0	0	3	6	6	0	0	Mesodermal progenitors
Control_1_GACCGTGTCGACGATT-1	SeuratProject	4916	2546	0	V1	Control	7752	2549	0	0	0	0	0	0	0	0	0	0	Mesodermal progenitors
Control_1_GACCTTCAGTCTGTAC-1	SeuratProject	33115	6823	0.00301977955609241	V1	Control	10061	3895	1	1	1	1	1	1	1	1	1	1	HB
Control_1_GACCTTCCAAATCGGG-1	SeuratProject	24175	7190	0.0165460186142709	V1	Control	9532	4553	1	1	1	1	1	1	10	1	1	1	HB
Control_1_GACCTTCTCATCTATC-1	SeuratProject	5717	2563	0.717159349309078	V1	Control	7727	2564	0	0	0	0	0	0	3	3	0	0	Mesodermal progenitors
Control_1_GACGCTGCAAGTTGGG-1	SeuratProject	4844	2394	0	V1	Control	7736	2399	0	0	0	0	0	0	3	3	0	0	Mesodermal progenitors
Control_1_GACGCTGCAATTGAAG-1	SeuratProject	17870	4682	0.00559597090095131	V1	Control	9819	4034	2	2	2	2	2	2	2	2	2	2	HEP
Control_1_GACGCTGCAGTTAAAG-1	SeuratProject	8656	3743	0.0115526802218115	V1	Control	8663	3742	5	6	6	6	6	8	9	9	6	6	aHSC
Control_1_GACGCTGCATATGGCT-1	SeuratProject	7854	3174	0.0127323656735421	V1	Control	8178	3174	0	0	0	0	0	0	0	0	0	0	Mesodermal progenitors
Control_1_GACGCTGGTATGGTAA-1	SeuratProject	25954	6124	0.0192648532018186	V1	Control	9452	3749	3	3	3	3	3	7	8	8	3	3	MSC
Control_1_GACGCTGTCTTCCCAG-1	SeuratProject	7938	3208	0.0629881582262535	V1	Control	8214	3208	0	0	0	0	0	0	0	0	0	0	Mesodermal progenitors
Control_1_GACGTTAAGCGCCTAC-1	SeuratProject	9060	3785	0.231788079470199	V1	Control	9024	3785	4	5	5	5	5	5	5	5	5	5	Proliferative HEP
Control_1_GACGTTAAGGTACCTT-1	SeuratProject	38176	6916	0.00261944677284158	V1	Control	9531	3785	2	2	2	2	2	2	2	2	2	2	HEP
Control_1_GACGTTAGTGGCACTC-1	SeuratProject	5360	2686	0.0373134328358209	V1	Control	7654	2686	0	0	0	0	0	3	6	6	0	0	Mesodermal progenitors
Control_1_GACTATGAGCGAAACC-1	SeuratProject	7283	3122	0	V1	Control	7963	3121	0	0	0	0	0	0	0	0	0	0	Mesodermal progenitors
Control_1_GACTATGCACCGAATT-1	SeuratProject	11871	3985	0	V1	Control	9818	3985	0	0	0	0	0	0	3	3	0	0	Mesodermal progenitors
Control_1_GACTATGGTCTAACTG-1	SeuratProject	6200	2772	0	V1	Control	7833	2772	0	0	0	0	0	3	3	3	0	0	Mesodermal progenitors
Control_1_GACTATGTCTCTATAC-1	SeuratProject	6943	2887	0.331268903932018	V1	Control	7925	2887	0	4	4	4	4	3	6	6	4	4	Proliferative HEP
Control_1_GACTCAAAGTGGTTAA-1	SeuratProject	6854	2989	0.0291800408520572	V1	Control	7886	2989	0	0	0	0	0	0	0	0	0	0	Mesodermal progenitors
Control_1_GACTCAATCCTTATAC-1	SeuratProject	6250	2833	0.016	V1	Control	7793	2833	0	0	0	0	0	0	0	3	0	0	Mesodermal progenitors
Control_1_GACTCAATCTGGTGGC-1	SeuratProject	19024	5650	0	V1	Control	10307	4704	4	5	5	5	5	5	5	5	5	5	Proliferative HEP
Control_1_GACTCTCAGAACAAGG-1	SeuratProject	10590	4070	0	V1	Control	9685	4069	5	6	6	6	6	8	9	9	6	6	aHSC
Control_1_GACTCTCGTTGGTACT-1	SeuratProject	15610	4584	0.0384368994234465	V1	Control	10177	4400	3	3	3	3	3	6	7	7	3	3	MSC
Control_1_GACTCTCTCCAGCTCT-1	SeuratProject	7008	2868	0	V1	Control	7965	2867	0	0	0	0	0	0	0	0	0	0	Mesodermal progenitors
Control_1_GACTCTCTCGGTTAGT-1	SeuratProject	20967	5952	0.00953879906519769	V1	Control	9883	4437	2	2	2	2	2	2	2	2	2	2	HEP
Control_1_GACTGATAGTCCTACA-1	SeuratProject	10527	3808	0	V1	Control	9633	3808	0	4	4	4	4	4	4	4	4	4	Proliferative HEP
Control_1_GACTGATCACCGTGCA-1	SeuratProject	31178	6872	0.00320738982615947	V1	Control	10139	4111	5	6	6	6	6	8	9	9	6	6	aHSC
Control_1_GACTGATGTAGGTCAG-1	SeuratProject	4305	2350	0	V1	Control	7896	2362	0	0	0	0	0	3	3	3	0	0	Mesodermal progenitors
Control_1_GACTGATGTGGACCTC-1	SeuratProject	11827	3985	0.295933034581889	V1	Control	9828	3985	0	0	0	0	0	0	0	0	0	0	Mesodermal progenitors
Control_1_GACTGATGTTCTAAGC-1	SeuratProject	11767	4366	0.16996685646299	V1	Control	9894	4366	1	1	1	1	1	1	1	1	1	1	HB
Control_1_GACTGATTCACACCGG-1	SeuratProject	10745	4264	0	V1	Control	9769	4264	5	6	6	6	6	8	9	9	6	6	aHSC
Control_1_GACTTCCAGTTCCAGT-1	SeuratProject	6456	2904	0.108426270136307	V1	Control	7870	2904	0	0	0	0	0	0	0	0	0	0	Mesodermal progenitors
Control_1_GACTTCCCACTCCGGA-1	SeuratProject	10990	3658	0.00909918107370337	V1	Control	9676	3658	0	4	4	4	4	4	4	4	4	4	Proliferative HEP
Control_1_GACTTCCGTAAGTTGA-1	SeuratProject	2960	1619	0	V1	Control	7072	1903	0	0	0	0	0	0	0	0	0	0	Mesodermal progenitors
Control_1_GACTTCCGTAGACAAT-1	SeuratProject	7879	3226	0.0126919659855312	V1	Control	8194	3226	0	0	0	0	0	0	0	0	0	0	Mesodermal progenitors
Control_1_GACTTCCGTGTAAACA-1	SeuratProject	5095	2635	0.0196270853778214	V1	Control	7536	2635	0	7	7	7	7	9	10	10	7	7	Dying HEP
Control_1_GACTTCCTCGGAAACG-1	SeuratProject	22163	5363	0.0270721472724812	V1	Control	9624	3657	1	1	1	1	1	1	1	1	1	1	HB
Control_1_GACTTCCTCGTTCTCG-1	SeuratProject	9202	3210	0	V1	Control	9106	3210	0	0	0	0	0	3	3	3	0	0	Mesodermal progenitors
Control_1_GAGAAATAGCGCGTTC-1	SeuratProject	4318	2286	0	V1	Control	7868	2303	0	4	4	4	4	4	4	4	4	4	Proliferative HEP
Control_1_GAGAAATGTCCACTCT-1	SeuratProject	13436	4466	0.104197677880322	V1	Control	9864	4460	4	5	5	5	5	5	5	5	5	5	Proliferative HEP
Control_1_GAGAAATTCGTGTGAT-1	SeuratProject	16784	5322	0.0119161105815062	V1	Control	10393	4891	4	5	5	5	5	5	5	5	5	5	Proliferative HEP
Control_1_GAGACCCGTAAGTAGT-1	SeuratProject	4271	2238	0	V1	Control	7865	2256	0	0	0	0	0	0	3	3	0	0	Mesodermal progenitors
Control_1_GAGACTTAGAGGTTTA-1	SeuratProject	5404	2569	0	V1	Control	7679	2569	0	0	0	0	0	3	3	3	0	0	Mesodermal progenitors
Control_1_GAGACTTAGGCCACTC-1	SeuratProject	8164	3252	0	V1	Control	8330	3251	0	4	4	4	4	4	4	4	4	4	Proliferative HEP
Control_1_GAGACTTCACGCTATA-1	SeuratProject	4730	2356	0	V1	Control	7800	2359	0	0	0	0	0	0	0	0	0	0	Mesodermal progenitors
Control_1_GAGACTTTCGGACAAG-1	SeuratProject	8460	3617	0	V1	Control	8526	3617	2	2	2	2	2	2	2	2	2	2	HEP
Control_1_GAGACTTTCGTAGGGA-1	SeuratProject	6497	3033	0	V1	Control	7816	3031	6	8	9	9	10	11	13	14	9	9	qHSC
Control_1_GAGAGGTCAAGCGAAC-1	SeuratProject	2203	1100	0	V1	Control	6878	1837	0	0	0	0	0	3	3	3	0	0	Mesodermal progenitors
Control_1_GAGAGGTGTACAGAGC-1	SeuratProject	11095	4134	0.288418206399279	V1	Control	9731	4134	4	5	5	5	5	5	5	5	5	5	Proliferative HEP
Control_1_GAGAGGTTCTGTAAGC-1	SeuratProject	7579	3205	0.039583058450983	V1	Control	8050	3205	4	5	5	5	5	5	5	5	5	5	Proliferative HEP
Control_1_GAGATGGAGAAGAGCA-1	SeuratProject	34961	6720	0.00286033008209147	V1	Control	10180	3792	1	1	1	1	1	1	1	1	1	1	HB
Control_1_GAGATGGAGTGCACCC-1	SeuratProject	7084	2794	0	V1	Control	8012	2794	0	0	0	0	0	3	6	6	0	0	Mesodermal progenitors
Control_1_GAGATGGTCCGATTAG-1	SeuratProject	31764	7764	0.00314821810855056	V1	Control	9846	4484	3	3	3	3	3	7	8	8	3	3	MSC
Control_1_GAGCCTGAGACCTTTG-1	SeuratProject	7434	3025	0.0134517083669626	V1	Control	8044	3024	0	0	0	0	0	3	6	6	0	0	Mesodermal progenitors
Control_1_GAGCCTGAGGGCAGTT-1	SeuratProject	5863	2579	0	V1	Control	7747	2579	0	0	0	0	0	0	0	0	0	0	Mesodermal progenitors
Control_1_GAGCCTGAGTATAGGT-1	SeuratProject	13631	4582	0.0440173134766341	V1	Control	9724	4561	3	3	3	3	3	7	8	8	3	3	MSC
Control_1_GAGCCTGTCCCAGCGA-1	SeuratProject	23516	5938	0.0255145432896751	V1	Control	9812	3908	0	0	0	0	0	3	6	6	0	0	Mesodermal progenitors
Control_1_GAGCCTGTCCCTCTTT-1	SeuratProject	18491	4902	0	V1	Control	10228	4177	2	2	2	2	2	2	2	2	2	2	HEP
Control_1_GAGCTGCAGCTTACGT-1	SeuratProject	7341	3067	0	V1	Control	7989	3067	0	4	4	4	4	4	4	4	4	4	Proliferative HEP
Control_1_GAGCTGCCACTGAGTT-1	SeuratProject	7270	3010	0.0275103163686382	V1	Control	8021	3010	0	0	0	0	0	3	6	6	0	0	Mesodermal progenitors
Control_1_GAGCTGCCAGGGATAC-1	SeuratProject	14828	4822	0.0134879956838414	V1	Control	10078	4731	0	0	0	0	0	3	3	3	0	0	Mesodermal progenitors
Control_1_GAGGCAAGTGCTGTCG-1	SeuratProject	5866	2519	2.64234572110467	V1	Control	7711	2519	0	0	8	8	8	10	11	12	8	8	Mesoderm
Control_1_GAGGCAAGTGGAGAAA-1	SeuratProject	18360	5212	0.0217864923747277	V1	Control	10037	4425	2	2	2	2	2	2	2	2	2	2	HEP
Control_1_GAGGCAATCGCCTTTG-1	SeuratProject	8342	3634	0	V1	Control	8419	3632	5	6	6	6	6	8	9	9	6	6	aHSC
Control_1_GAGGCAATCGTGTTCC-1	SeuratProject	26547	6815	0.0828718875955852	V1	Control	9401	4033	2	2	2	2	2	2	2	2	2	2	HEP
Control_1_GAGGCCTAGCATCGAG-1	SeuratProject	8703	3231	0.241296104791451	V1	Control	8709	3231	0	0	0	0	0	3	6	6	0	0	Mesodermal progenitors
Control_1_GAGGCCTAGGGTATAT-1	SeuratProject	3994	2065	0	V1	Control	7669	2099	0	0	0	0	0	3	6	6	0	0	Mesodermal progenitors
Control_1_GAGGCCTCACGTACAT-1	SeuratProject	38378	6697	0.00260565949241753	V1	Control	10000	3756	1	1	1	1	1	1	1	1	1	1	HB
Control_1_GAGGCCTCATGTGCCG-1	SeuratProject	19760	6248	0.0303643724696356	V1	Control	10152	5052	1	1	1	1	1	1	2	11	1	1	HB
Control_1_GAGGCCTGTCCGCAGT-1	SeuratProject	18861	5040	0.0265097290705689	V1	Control	10249	4123	3	3	3	3	3	6	7	7	3	3	MSC
Control_1_GAGGCCTGTGCTCTCT-1	SeuratProject	5147	2499	0	V1	Control	7784	2500	0	0	0	0	0	3	6	6	0	0	Mesodermal progenitors
Control_1_GAGGCCTTCAATCCAG-1	SeuratProject	24165	5775	0	V1	Control	9406	3603	2	2	2	2	2	2	2	2	2	2	HEP
Control_1_GAGGCCTTCACGAGGA-1	SeuratProject	8410	3437	0	V1	Control	8466	3437	4	5	5	5	5	5	5	5	5	5	Proliferative HEP
Control_1_GAGGGATCAGGGTCTC-1	SeuratProject	5501	2684	0	V1	Control	7584	2684	3	3	3	3	3	6	7	7	3	3	MSC
Control_1_GAGGGATTCAAGGACG-1	SeuratProject	13494	4494	0.103749814732474	V1	Control	9881	4493	0	0	0	0	0	0	3	3	0	0	Mesodermal progenitors
Control_1_GAGGGATTCCGTCCTA-1	SeuratProject	12591	4181	0.0158843618457628	V1	Control	9598	4181	1	1	1	1	1	1	1	1	1	1	HB
Control_1_GAGGGATTCGTAACCA-1	SeuratProject	38338	6894	0.0182586467734363	V1	Control	9448	3768	1	1	1	1	1	1	1	11	1	1	HB
Control_1_GAGGGATTCGTAGGAG-1	SeuratProject	3203	2007	0.0312207305650952	V1	Control	6853	2173	0	0	0	0	0	0	0	0	0	0	Mesodermal progenitors
Control_1_GAGGGTAGTTATGGTC-1	SeuratProject	5252	2639	0.019040365575019	V1	Control	7651	2640	4	5	5	5	5	5	5	5	5	5	Proliferative HEP
Control_1_GAGGGTATCGCACGGT-1	SeuratProject	1404	833	0.142450142450142	V1	Control	6362	2161	5	6	6	6	6	8	9	9	6	6	aHSC
Control_1_GAGGGTATCTAATTCC-1	SeuratProject	4215	2204	0	V1	Control	7769	2219	0	0	0	0	0	0	0	0	0	0	Mesodermal progenitors
Control_1_GAGTCATAGGATTCCT-1	SeuratProject	20954	5422	0.0190894339982819	V1	Control	9977	4087	0	0	0	0	0	0	0	0	0	0	Mesodermal progenitors
Control_1_GAGTCATGTACGCTTA-1	SeuratProject	5901	2905	0	V1	Control	7686	2905	0	0	0	0	0	0	3	3	0	0	Mesodermal progenitors
Control_1_GAGTCATGTAGCGCCT-1	SeuratProject	2047	1344	0.0977039570102589	V1	Control	6783	2027	0	7	7	7	7	9	10	10	7	7	Dying HEP
Control_1_GAGTCATGTATGCGTT-1	SeuratProject	6434	2874	0	V1	Control	7864	2874	0	0	0	0	0	0	0	3	0	0	Mesodermal progenitors
Control_1_GAGTCATGTATTTCGG-1	SeuratProject	34652	6919	0	V1	Control	9831	3859	2	2	2	2	2	2	2	2	2	2	HEP
Control_1_GAGTCATGTCCCTCAT-1	SeuratProject	6866	3020	0.262161374890766	V1	Control	7913	3020	0	0	0	0	0	0	0	0	0	0	Mesodermal progenitors
Control_1_GAGTGAGCAAAGGCGT-1	SeuratProject	24299	6663	0.0288077698670727	V1	Control	9388	4182	1	1	1	1	1	1	1	1	1	1	HB
Control_1_GAGTGAGCACGCGGTT-1	SeuratProject	16390	4710	0.0061012812690665	V1	Control	10215	4324	1	1	1	1	1	1	1	1	1	1	HB
Control_1_GAGTGAGTCCGTGGGT-1	SeuratProject	12173	4456	0.00821490183192311	V1	Control	9853	4456	4	5	5	5	5	5	5	5	5	5	Proliferative HEP
Control_1_GAGTGTTAGAATAACC-1	SeuratProject	18614	5208	0	V1	Control	10197	4425	3	3	3	3	3	6	7	7	3	3	MSC
Control_1_GAGTGTTAGCTTTGTG-1	SeuratProject	19053	5044	0.0892247939956962	V1	Control	9995	4114	1	1	1	1	1	1	1	1	1	1	HB
Control_1_GAGTGTTCATTCTGTT-1	SeuratProject	26048	5962	0.00767813267813268	V1	Control	9637	3606	1	1	1	1	1	1	1	1	1	1	HB
Control_1_GAGTTACTCCAGTGCG-1	SeuratProject	6233	2937	0.0320872773945131	V1	Control	7807	2937	0	0	0	0	0	0	3	3	0	0	Mesodermal progenitors
Control_1_GAGTTACTCCCGAACG-1	SeuratProject	4637	2330	0	V1	Control	7875	2335	0	0	0	0	0	0	0	0	0	0	Mesodermal progenitors
Control_1_GAGTTACTCTAAGCGT-1	SeuratProject	9920	3752	0	V1	Control	9501	3752	0	0	0	0	0	0	0	0	0	0	Mesodermal progenitors
Control_1_GAGTTGTCAGGGAGAG-1	SeuratProject	5500	2633	0	V1	Control	7628	2633	0	4	4	4	4	4	4	4	4	4	Proliferative HEP
Control_1_GAGTTGTGTAGTTCCA-1	SeuratProject	5701	2586	0	V1	Control	7679	2587	0	0	0	0	0	3	6	6	0	0	Mesodermal progenitors
Control_1_GAGTTGTGTCAGTTTG-1	SeuratProject	5647	2720	0	V1	Control	7650	2720	0	4	4	4	4	4	4	4	4	4	Proliferative HEP
Control_1_GAGTTGTGTCTGCATA-1	SeuratProject	3158	1816	0	V1	Control	7136	2013	0	0	0	0	0	3	3	3	0	0	Mesodermal progenitors
Control_1_GAGTTGTTCCAATGCA-1	SeuratProject	15964	5117	0	V1	Control	10297	4870	4	5	5	5	5	5	5	5	5	5	Proliferative HEP
Control_1_GAGTTGTTCTTGGAAC-1	SeuratProject	10614	3918	0	V1	Control	9554	3918	3	3	3	3	3	7	8	8	3	3	MSC
Control_1_GAGTTTGAGCCATTGT-1	SeuratProject	6634	2905	0.211034066927947	V1	Control	7832	2905	0	0	0	0	0	0	0	0	0	0	Mesodermal progenitors
Control_1_GAGTTTGCAGTAGTTC-1	SeuratProject	45818	7644	0	V1	Control	10217	3998	1	1	1	1	1	1	1	1	1	1	HB
Control_1_GAGTTTGTCAACTTTC-1	SeuratProject	11041	3955	0.00905715062041482	V1	Control	9665	3954	3	3	3	3	3	7	8	8	3	3	MSC
Control_1_GAGTTTGTCCGATGCG-1	SeuratProject	20909	5557	0	V1	Control	9792	4128	2	2	2	2	2	2	2	2	2	2	HEP
Control_1_GATAGAAAGCGTGAAC-1	SeuratProject	3681	2045	0.190165715838087	V1	Control	7352	2123	0	4	4	4	4	4	4	4	4	4	Proliferative HEP
Control_1_GATAGAAAGTAATACG-1	SeuratProject	3909	2026	0	V1	Control	7475	2087	0	0	0	0	0	0	0	0	0	0	Mesodermal progenitors
Control_1_GATAGAAGTAGACGGT-1	SeuratProject	12933	4302	0.00773215804531045	V1	Control	9937	4300	3	3	3	3	3	6	7	7	3	3	MSC
Control_1_GATAGAAGTATTCTCT-1	SeuratProject	7304	3083	0.109529025191676	V1	Control	8010	3083	0	4	4	4	4	4	4	4	4	4	Proliferative HEP
Control_1_GATAGAAGTCTCACAA-1	SeuratProject	3488	1918	0	V1	Control	7306	2045	0	0	0	0	0	0	3	3	0	0	Mesodermal progenitors
Control_1_GATAGAATCCGTATAG-1	SeuratProject	3839	2047	0	V1	Control	7763	2114	0	0	0	0	0	0	0	0	0	0	Mesodermal progenitors
Control_1_GATAGCTAGGCCCGTT-1	SeuratProject	12033	4312	0.058173356602676	V1	Control	9874	4312	4	5	5	5	5	5	5	5	5	5	Proliferative HEP
Control_1_GATAGCTAGTAGGAAG-1	SeuratProject	7449	2987	0	V1	Control	8025	2987	0	4	4	4	4	4	4	4	4	4	Proliferative HEP
Control_1_GATAGCTGTCCCTAAA-1	SeuratProject	5629	2590	0	V1	Control	7723	2590	0	0	0	0	0	0	3	3	0	0	Mesodermal progenitors
Control_1_GATAGCTGTCTTCAAG-1	SeuratProject	31264	6463	0	V1	Control	9638	3751	1	1	1	1	1	1	1	1	1	1	HB
Control_1_GATAGCTTCAAGCTGT-1	SeuratProject	12677	4594	0.0867713181352055	V1	Control	9884	4594	4	5	5	5	5	5	5	5	5	5	Proliferative HEP
Control_1_GATAGCTTCCTCCACA-1	SeuratProject	8307	3253	0	V1	Control	8395	3252	0	4	4	4	4	4	4	4	4	4	Proliferative HEP
Control_1_GATCACACAGCTAACT-1	SeuratProject	11160	3796	0	V1	Control	9651	3796	0	0	0	0	0	0	6	6	0	0	Mesodermal progenitors
Control_1_GATCACAGTATCGCTA-1	SeuratProject	24171	5750	0.00827437838732365	V1	Control	9097	3589	1	1	1	1	9	1	12	13	1	1	HB
Control_1_GATCACAGTGTTAACC-1	SeuratProject	5227	2445	0	V1	Control	7769	2445	0	0	0	0	0	0	0	0	0	0	Mesodermal progenitors
Control_1_GATCACAGTTAACCTG-1	SeuratProject	656	460	0	V1	Control	6952	2494	1	7	7	7	7	9	10	10	7	7	Dying HEP
Control_1_GATCACATCGCTGTCT-1	SeuratProject	17341	4844	0	V1	Control	10126	4307	2	2	2	2	2	2	12	13	2	2	HEP
Control_1_GATCACATCGGACAAG-1	SeuratProject	5113	2615	0.0391159788773714	V1	Control	7682	2616	0	0	0	0	0	0	0	0	0	0	Mesodermal progenitors
Control_1_GATCAGTAGACCAGAC-1	SeuratProject	28689	6152	0.00348565652340618	V1	Control	9438	3531	1	1	1	1	1	1	2	11	1	1	HB
Control_1_GATCAGTCAAGGTCGA-1	SeuratProject	4536	2360	0.0220458553791887	V1	Control	7861	2367	0	0	0	0	0	0	3	3	0	0	Mesodermal progenitors
Control_1_GATCAGTCACATAGCT-1	SeuratProject	20971	4753	0.0238424490963712	V1	Control	10145	3529	3	3	3	3	3	6	7	7	3	3	MSC
Control_1_GATCAGTCAGTCGCAC-1	SeuratProject	9099	3770	0.263765248928454	V1	Control	9050	3770	4	5	5	5	5	5	5	5	5	5	Proliferative HEP
Control_1_GATCAGTGTACTAACC-1	SeuratProject	28004	6622	0	V1	Control	9991	4063	4	5	5	5	5	5	5	5	5	5	Proliferative HEP
Control_1_GATCAGTGTGCCCACA-1	SeuratProject	18026	5236	0	V1	Control	9904	4511	1	1	1	1	1	1	1	1	1	1	HB
Control_1_GATCAGTTCCGTCCTA-1	SeuratProject	14083	4347	0	V1	Control	9870	4306	3	3	3	3	3	6	7	7	3	3	MSC
Control_1_GATCAGTTCTAACGGT-1	SeuratProject	824	631	0.606796116504854	V1	Control	6724	2554	1	7	7	7	7	9	10	10	7	7	Dying HEP
Control_1_GATCATGAGAGTCTGG-1	SeuratProject	4555	2302	0.17563117453348	V1	Control	7802	2308	0	4	4	4	4	4	4	4	4	4	Proliferative HEP
Control_1_GATCCCTAGGAAGTCC-1	SeuratProject	17197	4795	1.47700180264	V1	Control	10286	4295	3	3	3	3	3	6	7	7	3	3	MSC
Control_1_GATCCCTAGGTAGTAT-1	SeuratProject	6146	2866	0	V1	Control	7771	2866	0	4	5	5	5	5	4	5	5	5	Proliferative HEP
Control_1_GATCCCTCAAGAGTTA-1	SeuratProject	5419	2436	0	V1	Control	7763	2436	0	4	4	4	4	4	4	4	4	4	Proliferative HEP
Control_1_GATCCCTCACACAGAG-1	SeuratProject	7824	3203	0	V1	Control	8169	3203	0	0	0	0	0	0	0	0	0	0	Mesodermal progenitors
Control_1_GATCCCTCACTAAACC-1	SeuratProject	4233	1454	0	V1	Control	7626	1532	1	1	1	1	1	1	1	1	1	1	HB
Control_1_GATCGTACAATTCGTG-1	SeuratProject	6244	2860	0	V1	Control	7756	2860	5	6	6	6	6	8	9	9	6	6	aHSC
Control_1_GATCGTATCAAAGACA-1	SeuratProject	619	464	1.45395799676898	V1	Control	7519	2566	0	7	7	7	7	9	10	10	7	7	Dying HEP
Control_1_GATCGTATCTAGCAAC-1	SeuratProject	9998	3299	0.03000600120024	V1	Control	9421	3299	0	0	0	0	0	3	6	6	0	0	Mesodermal progenitors
Control_1_GATGACTAGGGCCAAT-1	SeuratProject	4663	2451	0	V1	Control	7770	2456	0	0	0	0	0	0	3	3	0	0	Mesodermal progenitors
Control_1_GATGACTCATTGGATC-1	SeuratProject	9868	3478	0.0101337657073368	V1	Control	9430	3478	0	0	0	0	0	0	0	0	0	0	Mesodermal progenitors
Control_1_GATGACTGTCGTATGT-1	SeuratProject	27546	6476	0.00363029114935018	V1	Control	9908	3952	0	4	4	4	4	4	4	4	4	4	Proliferative HEP
Control_1_GATGACTTCACCCATC-1	SeuratProject	30079	6482	0.00997373582898368	V1	Control	9140	3613	1	1	1	1	1	1	1	1	1	1	HB
Control_1_GATGACTTCTTCGTGC-1	SeuratProject	13919	4678	0	V1	Control	9982	4651	4	5	5	5	5	5	5	5	5	5	Proliferative HEP
Control_1_GATGAGGAGACAAGCC-1	SeuratProject	6942	2863	0	V1	Control	7954	2863	0	0	0	0	0	0	0	0	0	0	Mesodermal progenitors
Control_1_GATGAGGAGTCAAGCG-1	SeuratProject	10092	4141	0	V1	Control	9584	4140	5	6	6	6	6	8	9	9	6	6	aHSC
Control_1_GATGAGGCAAGACGGT-1	SeuratProject	4803	2637	0	V1	Control	7687	2638	4	5	5	5	5	5	5	5	5	5	Proliferative HEP
Control_1_GATGAGGCATCCTTCG-1	SeuratProject	19453	5179	0.0102811905618671	V1	Control	10130	4189	1	1	1	1	1	1	1	1	1	1	HB
Control_1_GATGAGGTCTTACGGA-1	SeuratProject	5436	2611	0.0919793966151582	V1	Control	7585	2612	0	0	0	0	0	0	0	0	0	0	Mesodermal progenitors
Control_1_GATGATCGTCAAAGAT-1	SeuratProject	5579	2715	0	V1	Control	7530	2715	0	0	0	0	0	0	0	0	0	0	Mesodermal progenitors
Control_1_GATGATCTCGAATCCA-1	SeuratProject	24752	6532	0.0202003878474467	V1	Control	9667	4142	3	3	3	3	3	6	7	7	3	3	MSC
Control_1_GATGATCTCTATCACT-1	SeuratProject	6015	2750	0.0166251039068994	V1	Control	7800	2750	0	0	0	0	0	0	0	0	0	0	Mesodermal progenitors
Control_1_GATGCTAAGCGCTTCG-1	SeuratProject	8284	3318	0.012071463061323	V1	Control	8389	3318	0	0	0	0	0	0	0	0	0	0	Mesodermal progenitors
Control_1_GATGCTAGTAACTAAG-1	SeuratProject	7079	3114	0.113010312190987	V1	Control	7902	3114	5	6	6	6	6	8	9	9	6	6	aHSC
Control_1_GATGGAGAGACTTAAG-1	SeuratProject	11527	4087	0.156155114079986	V1	Control	9804	4086	4	5	5	5	5	5	5	5	5	5	Proliferative HEP
Control_1_GATGGAGAGCACTCCG-1	SeuratProject	7544	3413	0	V1	Control	8038	3413	3	3	3	3	3	6	7	7	3	3	MSC
Control_1_GATGGAGAGTGGTTGG-1	SeuratProject	21775	5760	0.00459242250287026	V1	Control	9965	4080	3	3	3	3	3	6	7	7	3	3	MSC
Control_1_GATGGAGCATGGCCCA-1	SeuratProject	22027	5940	0	V1	Control	9359	4077	2	2	2	2	2	2	2	2	2	2	HEP
Control_1_GATGGAGTCCGGCAAC-1	SeuratProject	27518	6553	0.00363398502798168	V1	Control	9669	3900	2	2	2	2	2	2	2	2	2	2	HEP
Control_1_GATGTTGCACGGATCC-1	SeuratProject	8912	3301	0	V1	Control	8897	3301	0	0	0	0	0	0	3	3	0	0	Mesodermal progenitors
Control_1_GATGTTGCACTAAACC-1	SeuratProject	19858	5223	0.0100715077047034	V1	Control	9884	4085	1	1	1	1	1	1	1	1	1	1	HB
Control_1_GATGTTGCAGAAATCA-1	SeuratProject	11173	4066	0.00895014767743668	V1	Control	9711	4066	5	6	6	6	6	8	9	9	6	6	aHSC
Control_1_GATGTTGTCGTTAGTG-1	SeuratProject	9176	3377	0	V1	Control	9095	3377	0	0	0	0	0	0	0	0	0	0	Mesodermal progenitors
Control_1_GATTCGATCGGTAGAG-1	SeuratProject	2856	1747	0.980392156862745	V1	Control	7035	2042	0	4	4	4	4	4	4	4	4	4	Proliferative HEP
[truncated: 15,404 more rows]
