# Supplementary material for: Hormone correction of dysfunctional metabolic gene expression in stem cell-derived liver tissue
Source: Stem Cell Res Ther. 2025 Mar 11;16:130. doi: 10.1186/s13287-025-04238-0 (PMC11899078; doi:10.1186/s13287-025-04238-0)
Supplement: Supplementary file 20 — Additional file 20 [file 13287_2025_4238_MOESM20_ESM.csv]

	p_val.LPOvsC	avg_log2FC.LPOvsC	pct.1.LPOvsC	pct.2.LPOvsC	p_val_adj.LPOvsC	Gene	p_val.LPOEvsC	avg_log2FC.LPOEvsC	pct.1.LPOEvsC	pct.2.LPOEvsC	p_val_adj.LPOEvsC
4	4.43176550839253e-90	2.456589603	0.739	0.214	1.35235324488598e-85	DLGAP1	3.00682620778914e-49	1.804885551	0.628	0.214	9.17533017306855e-45
38	1.42969169804701e-51	0.848343095	0.981	0.892	4.36270421659045e-47	ABCA1	1.32046423750872e-93	1.398791331	0.994	0.892	4.02939662075787e-89
59	1.16328377300281e-45	-0.903191462	0.634	0.915	3.54976043331806e-41	PTP4A1	1.03380822588122e-13	-0.3414677	0.717	0.915	3.15466580127656e-09
234	9.04554609879046e-26	-0.968296764	0.519	0.742	2.76024839204591e-21	LNCAROD	5.93960947120087e-10	-0.403390229	0.571	0.742	1.81247183013694e-05
