# Supplementary material for: Hormone correction of dysfunctional metabolic gene expression in stem cell-derived liver tissue
Source: Stem Cell Res Ther. 2025 Mar 11;16:130. doi: 10.1186/s13287-025-04238-0 (PMC11899078; doi:10.1186/s13287-025-04238-0)
Supplement: Supplementary file 21 — Additional file 21 [file 13287_2025_4238_MOESM21_ESM.csv]

	Gene	F0F1_logFC	F0F1_pval	F2_logFC	F2pval	F3_logFC	F3_pval	F4_logFC	F4_pval
1	DLGAP1	0.478381062790504	0.478381062790504	0.362094710148096	0.574288604048851	0.52826221083101	0.347370937438972	1.5946020894468	0.000381810511742912
2	ABCA1	-0.217104880373235	-0.217104880373235	-0.353062107358694	0.00556935541560437	-0.435103153861188	0.000132871746113215	-0.570025447811794	1.49614428523039e-07
3	PTP4A1	-1.00853407368579	-1.00853407368579	-1.17577900368618	1.11717400608011e-06	-1.14265734906477	1.7332263074812e-07	-1.51637358284693	7.98248530829897e-13
4	LNCAROD	NA	NA	NA	NA	NA	NA	NA	NA
