# Supplementary material for: Hormone correction of dysfunctional metabolic gene expression in stem cell-derived liver tissue
Source: Stem Cell Res Ther. 2025 Mar 11;16:130. doi: 10.1186/s13287-025-04238-0 (PMC11899078; doi:10.1186/s13287-025-04238-0)
Supplement: Supplementary file 22 — Additional file 22 [file 13287_2025_4238_MOESM22_ESM.csv]

	p_val.LPOvsC	avg_log2FC.LPOvsC	pct.1.LPOvsC	pct.2.LPOvsC	p_val_adj.LPOvsC	Gene	p_val.LPOEvsC	avg_log2FC.LPOEvsC	pct.1.LPOEvsC	pct.2.LPOEvsC	p_val_adj.LPOEvsC
257	1.48830916765845e-20	0.611555719	0.978	0.914	4.54157542510976e-16	ABCA1	1.13976647812066e-60	1.152162778	0.987	0.914	3.47799740798519e-56
323	1.99075575546178e-18	-0.528221648	0.466	0.669	6.07479118779162e-14	ANKRD1	4.28990940421648e-41	-1.153257729	0.367	0.669	1.30906585469666e-36
390	7.31667365454086e-17	-1.449296746	0.138	0.286	2.23268296568314e-12	AC016766.1	1.94513892811904e-07	-0.853773724	0.181	0.286	0.005935591
