# Supplementary material for: Hormone correction of dysfunctional metabolic gene expression in stem cell-derived liver tissue
Source: Stem Cell Res Ther. 2025 Mar 11;16:130. doi: 10.1186/s13287-025-04238-0 (PMC11899078; doi:10.1186/s13287-025-04238-0)
Supplement: Supplementary file 23 — Additional file 23 [file 13287_2025_4238_MOESM23_ESM.csv]

	Gene	F0F1_logFC	F0F1_pval	F2_logFC	F2_pval	F3_logFC	F3_pval	F4_logFC	F4_pval
1	ABCA1	-0.217104880373235	0.0692469848565748	-0.353062107358694	0.00556935541560437	-0.435103153861188	0.000132871746113215	-0.570025447811794	1.49614428523039e-07
2	ANKRD1	-0.554422383167636	0.522457886348183	0.459032219514489	0.609455335449928	0.865160937793075	0.252662041287824	2.17584116413199	0.000534784517911547
3	AC016766.1	NA	NA	NA	NA	NA	NA	NA	NA
