# Supplementary material for: Hormone correction of dysfunctional metabolic gene expression in stem cell-derived liver tissue
Source: Stem Cell Res Ther. 2025 Mar 11;16:130. doi: 10.1186/s13287-025-04238-0 (PMC11899078; doi:10.1186/s13287-025-04238-0)
Supplement: Supplementary file 24 — Additional file 24 [file 13287_2025_4238_MOESM24_ESM.csv]

	p_val.LPOvsC	avg_log2FC.LPOvsC	pct.1.LPOvsC	pct.2.LPOvsC	p_val_adj.LPOvsC	Gene	p_val.LPOEvsC	avg_log2FC.LPOEvsC	pct.1.LPOEvsC	pct.2.LPOEvsC	p_val_adj.LPOEvsC
3	2.43090534899966e-10	1.741972791	0.44	0.157	7.41790767247246e-06	MT-ATP6	8.52852957401644e-07	1.161105697	0.373	0.157	0.026024808
