# Supplementary material for: Hormone correction of dysfunctional metabolic gene expression in stem cell-derived liver tissue
Source: Stem Cell Res Ther. 2025 Mar 11;16:130. doi: 10.1186/s13287-025-04238-0 (PMC11899078; doi:10.1186/s13287-025-04238-0)
Supplement: Supplementary file 25 — Additional file 25 [file 13287_2025_4238_MOESM25_ESM.csv]

	Gene	F0F1_logFC	F0F1_pval	F2_logFC	F2_pval	F3_logFC	F3_pval	F4_logFC	F4_pval
1	MT-ATP6	-0.816439330258282	0.0142238467391423	-0.846097159082364	0.020663640427121	-0.663767200130861	0.0480792353996033	-1.27878276336566	3.3839754900149e-05
