# Supplementary material for: Hormone correction of dysfunctional metabolic gene expression in stem cell-derived liver tissue
Source: Stem Cell Res Ther. 2025 Mar 11;16:130. doi: 10.1186/s13287-025-04238-0 (PMC11899078; doi:10.1186/s13287-025-04238-0)
Supplement: Supplementary file 26 — Additional file 26 [file 13287_2025_4238_MOESM26_ESM.csv]

	p_val.LPOvsC	avg_log2FC.LPOvsC	pct.1.LPOvsC	pct.2.LPOvsC	p_val_adj.LPOvsC	Gene	p_val.LPOEvsC	avg_log2FC.LPOEvsC	pct.1.LPOEvsC	pct.2.LPOEvsC	p_val_adj.LPOEvsC
391	1.09811093060623e-14	1.184581837	0.307	0.204	3.35088550474491e-10	MT-CO3	3.10124169890476e-12	0.681578902	0.295	0.204	9.46343904420788e-08
