# Supplementary material for: Hormone correction of dysfunctional metabolic gene expression in stem cell-derived liver tissue
Source: Stem Cell Res Ther. 2025 Mar 11;16:130. doi: 10.1186/s13287-025-04238-0 (PMC11899078; doi:10.1186/s13287-025-04238-0)
Supplement: Supplementary file 27 — Additional file 27 [file 13287_2025_4238_MOESM27_ESM.csv]

	Gene	F0F1_logFC	F0F1_pval	F2_logFC	F2_pval	F3_logFC	F3_pval	F4_logFC	F4_pval
1	MT-CO3	-0.551035278316256	0.0328169866785007	-0.563881011158285	0.0474143900603191	-0.42658145176186	0.103677854487612	-0.926479282593014	0.000105133994564629
