# Supplementary material for: Hormone correction of dysfunctional metabolic gene expression in stem cell-derived liver tissue
Source: Stem Cell Res Ther. 2025 Mar 11;16:130. doi: 10.1186/s13287-025-04238-0 (PMC11899078; doi:10.1186/s13287-025-04238-0)
Supplement: Supplementary file 28 — Additional file 28 [file 13287_2025_4238_MOESM28_ESM.csv]

	p_val.LPOvsC	avg_log2FC.LPOvsC	pct.1.LPOvsC	pct.2.LPOvsC	p_val_adj.LPOvsC	Gene	p_val.LPOEvsC	avg_log2FC.LPOEvsC	pct.1.LPOEvsC	pct.2.LPOEvsC	p_val_adj.LPOEvsC
8	1.81525958752931e-60	2.121633743	0.412	0.079	5.53926463134569e-56	EREG	1.06607514736301e-88	2.626570534	0.568	0.079	3.25312831217824e-84
22	1.04302157837124e-45	1.68129756	0.677	0.371	3.18278034639985e-41	KYNU	1.292365119954e-70	2.481895291	0.799	0.371	3.94365216353963e-66
137	1.6981535218993e-25	0.610124268	0.987	0.977	5.18191547207571e-21	PCNX1	1.05373461555511e-66	1.369460035	1	0.977	3.21547117936641e-62
180	1.83810020268824e-22	1.388858886	0.481	0.248	5.60896276850315e-18	MT-CYB	1.72966604710074e-09	0.880834457	0.422	0.248	5.27807594272791e-05
254	3.1497273699504e-19	0.470869251	0.51	0.285	9.61139306940364e-15	ADARB1	2.71872851408706e-40	1.058610557	0.653	0.285	8.29620006073666e-36
257	4.2191359162457e-19	0.941034546	0.395	0.203	1.28746932484238e-14	ARHGEF28	3.39310777017893e-11	0.348999561	0.386	0.203	1.0354068360701e-06
267	6.72258213680482e-19	0.631827616	0.635	0.421	2.05139593904599e-14	NRCAM	7.79920941932043e-49	1.350908847	0.815	0.421	2.37992875430563e-44
349	1.61978197012224e-16	-0.575775049	0.511	0.7	4.94276468182803e-12	CCN4	2.26721434442993e-12	0.565709821	0.812	0.7	6.91840457202793e-08
608	5.72087778795632e-12	-0.261337871	0.508	0.671	1.74572585699487e-07	NFKB1	4.69761215044974e-08	0.548407532	0.734	0.671	0.001433476
874	1.11668169760687e-08	0.26288708	0.479	0.327	0.000340755	BDKRB2	6.00768807792047e-30	0.908280997	0.656	0.327	1.83324601697743e-25
937	8.65569845852207e-08	0.636968138	0.677	0.557	0.002641286	ADAM12	3.78276256773385e-29	1.357310947	0.805	0.557	1.15430999754398e-24
977	3.15101820710949e-07	0.305246244	0.523	0.395	0.009615332	GK	1.04783620394769e-32	1.149885217	0.734	0.395	3.19747217634638e-28
993	6.1673533319834e-07	0.491435085	0.641	0.571	0.018819679	IGFBP4	1.17329600303118e-17	1.00759691	0.737	0.571	3.58031275324965e-13
