# Supplementary material for: Hormone correction of dysfunctional metabolic gene expression in stem cell-derived liver tissue
Source: Stem Cell Res Ther. 2025 Mar 11;16:130. doi: 10.1186/s13287-025-04238-0 (PMC11899078; doi:10.1186/s13287-025-04238-0)
Supplement: Supplementary file 29 — Additional file 29 [file 13287_2025_4238_MOESM29_ESM.csv]

	Gene	F0F1_logFC	F0F1_pval	F2_logFC	F2_pval	F3_logFC	F3_pval	F4_logFC	F4_pval
1	EREG	-1.62808667342421	0.023176026642941	-1.24606339587333	0.122955907439781	-1.15651595455505	0.114178772066451	-0.155625867020009	0.83492824004863
2	KYNU	-0.348112182968809	0.00601003289488336	-0.482068053471497	0.00050950704505241	-0.61772055937304	8.87589728829415e-07	-0.950176103516363	1.90439672690055e-14
3	PCNX1	NA	NA	NA	NA	NA	NA	NA	NA
4	MT-CYB	-0.59893404168645	0.0407238106135174	-0.63512679439339	0.0477951701427182	-0.458828279423528	0.123083916294097	-1.03794887868974	0.00010745689848905
5	ADARB1	0.0357137617528638	0.792215527215407	0.10826932966727	0.363500224400435	0.106992993021522	0.328168231187033	0.492655009278318	1.31299704006365e-07
6	ARHGEF28	0.125868372844872	0.593625625821378	0.105411625597024	0.670494055112646	0.00328424051311682	0.991411473198206	-0.0251551107090533	0.911325926118421
7	NRCAM	-0.514273315169753	0.269920361266914	-0.358076967086611	0.480476823914044	-0.238268149673986	0.624470406576494	-0.0678320446380825	0.884039061215061
8	CCN4	NA	NA	NA	NA	NA	NA	NA	NA
9	NFKB1	-0.230199609447113	0.0231996852908011	-0.19276577018525	0.0864613016755919	-0.186945826619458	0.0679477764069033	-0.143687988497348	0.143809973122641
10	BDKRB2	-0.821835073946805	0.165065462648862	0.263663121553829	0.705809464853416	0.460948611062098	0.441290066937267	1.51630624068687	0.000946563768886967
11	ADAM12	0.339233629071247	0.397342834841576	0.620078973120438	0.0960062656103843	0.80421971104856	0.0168057986085361	0.919990469111727	0.00354602929485932
12	GK	-0.613052943757648	0.00398721710524516	-0.622909253610366	0.00785654524090975	-0.806912033052019	0.000142741536123335	-1.15222345140376	4.18391120715871e-09
13	IGFBP4	-0.129417515602634	0.34770305591345	-0.316876414000353	0.0185443408191353	-0.279435500491777	0.0219201489238643	-0.578152410678232	5.3703778943512e-07
