# Supplementary material for: Hormone correction of dysfunctional metabolic gene expression in stem cell-derived liver tissue
Source: Stem Cell Res Ther. 2025 Mar 11;16:130. doi: 10.1186/s13287-025-04238-0 (PMC11899078; doi:10.1186/s13287-025-04238-0)
Supplement: Supplementary file 30 — Additional file 30 [file 13287_2025_4238_MOESM30_ESM.csv]

	orig.ident	nCount_RNA	nFeature_RNA	percent.mt	sample_id	status	nCount_SCT	nFeature_SCT	SCT_snn_res.0.1	SCT_snn_res.0.2	SCT_snn_res.0.3	SCT_snn_res.0.4	SCT_snn_res.0.5	SCT_snn_res.0.6	SCT_snn_res.0.7	SCT_snn_res.0.8	seurat_clusters	old.ident	new_id
Control_3_AAACCCAAGAGCCTGA-1	SeuratProject	12506	4852	0.0879577802654726	V3	Control	10685	4852	1	1	0	2	8	9	7	4	0	0	HB
Control_3_AAACCCAAGGCCACCT-1	SeuratProject	13471	4924	0.00742335387127904	V3	Control	10855	4912	3	3	2	9	9	18	19	21	2	2	aHSC
Control_3_AAACCCACAGAGGACT-1	SeuratProject	15780	5342	0.0190114068441065	V3	Control	10817	5235	1	1	8	2	8	9	9	8	8	8	Metabolic HB
Control_3_AAACCCATCAGCGTCG-1	SeuratProject	5755	2966	0.0173761946133797	V3	Control	8506	2996	4	6	7	8	15	16	17	19	7	7	qHSC
Control_3_AAACCCATCGTCCTTG-1	SeuratProject	5171	2495	0.0193386192225875	V3	Control	8630	2581	4	6	7	8	15	16	17	19	7	7	qHSC
Control_3_AAACCCATCTCTATAC-1	SeuratProject	11723	4337	0.00853023969973556	V3	Control	10538	4337	0	0	1	0	0	0	4	1	1	1	Mature HEP
Control_3_AAACGAAAGACTAAGT-1	SeuratProject	15950	5104	0.00626959247648903	V3	Control	10672	4974	1	1	0	1	1	1	0	0	0	0	HB
Control_3_AAACGAAAGCTGCCAC-1	SeuratProject	8291	3614	0.120612712579906	V3	Control	8916	3614	4	6	7	8	10	10	10	25	7	7	qHSC
Control_3_AAACGAAAGGGTTAGC-1	SeuratProject	11750	4260	0	V3	Control	10540	4260	0	0	1	0	0	0	4	1	1	1	Mature HEP
Control_3_AAACGAACACCTGCAG-1	SeuratProject	14864	5444	0.0403659849300323	V3	Control	10802	5400	1	1	0	2	6	4	7	4	0	0	HB
Control_3_AAACGAACAGCATTGT-1	SeuratProject	11193	4174	0.107209863307424	V3	Control	10461	4174	4	6	7	8	10	10	10	14	7	7	qHSC
Control_3_AAACGAAGTCTCTCCA-1	SeuratProject	12637	4275	0.0791327055472027	V3	Control	10530	4275	0	0	1	0	0	0	4	1	1	1	Mature HEP
Control_3_AAACGAATCTAGATCG-1	SeuratProject	9464	3820	0.0105663567202029	V3	Control	9507	3820	0	0	1	0	0	0	4	1	1	1	Mature HEP
Control_3_AAACGCTAGAAATTCG-1	SeuratProject	14231	5267	0.0421614784625114	V3	Control	10695	5248	1	5	6	7	7	5	8	9	6	6	Cholangiocyte HB
Control_3_AAACGCTAGCCTCAGC-1	SeuratProject	25918	6715	0.0308665792113589	V3	Control	10438	4781	1	1	0	1	1	1	0	0	0	0	HB
Control_3_AAACGCTCAAGTGACG-1	SeuratProject	7906	4002	0.0379458639008348	V3	Control	8732	4002	4	6	7	8	15	16	17	19	7	7	qHSC
Control_3_AAACGCTCAGCCGTTG-1	SeuratProject	17457	5167	0.0343701666953085	V3	Control	10859	4859	6	8	11	12	13	14	13	16	11	11	Proliferative HEP
Control_3_AAACGCTGTGTTGATC-1	SeuratProject	13219	5112	0.113473031242908	V3	Control	10756	5109	0	0	4	4	3	7	5	5	4	4	Injured HEP
Control_3_AAACGCTTCAACCGAT-1	SeuratProject	7101	3474	0.042247570764681	V3	Control	8816	3474	0	5	4	4	3	7	16	12	4	4	Injured HEP
Control_3_AAACGCTTCAAGGACG-1	SeuratProject	16753	5118	0.0895362024711992	V3	Control	10726	4908	1	5	6	7	7	5	8	9	6	6	Cholangiocyte HB
Control_3_AAAGAACAGACCTCAT-1	SeuratProject	12085	4084	0.0330988829127017	V3	Control	10669	4082	4	6	7	15	18	21	22	23	7	7	qHSC
Control_3_AAAGAACGTACGACTT-1	SeuratProject	7635	3321	0.0785854616895874	V3	Control	8918	3321	0	0	4	4	3	7	5	5	4	4	Injured HEP
Control_3_AAAGAACGTATCTTCT-1	SeuratProject	12181	4832	0.114933092521139	V3	Control	10672	4832	1	1	0	2	8	1	9	0	0	0	HB
Control_3_AAAGAACGTCAAAGAT-1	SeuratProject	6030	3117	0.713101160862355	V3	Control	8572	3134	2	2	5	6	5	20	21	7	5	5	MSC
Control_3_AAAGAACGTCTGCCTT-1	SeuratProject	9744	4273	0.0513136288998358	V3	Control	9744	4273	3	3	2	9	9	18	19	21	2	2	aHSC
Control_3_AAAGGATAGCCGATAG-1	SeuratProject	9350	3965	0.0106951871657754	V3	Control	9433	3965	3	3	2	5	4	3	3	2	2	2	aHSC
Control_3_AAAGGATAGCGCCTTG-1	SeuratProject	10727	4391	0.093222709051925	V3	Control	10357	4391	1	1	0	1	1	1	0	0	0	0	HB
Control_3_AAAGGATAGCTAATCC-1	SeuratProject	12748	4636	3.6319422654534	V3	Control	10751	4633	2	2	9	11	11	11	11	13	9	9	aHSC
Control_3_AAAGGATAGGCTCTCG-1	SeuratProject	5038	2561	0.0198491464867011	V3	Control	8757	2634	3	3	2	5	4	3	3	2	2	2	aHSC
Control_3_AAAGGATCACACCGCA-1	SeuratProject	6446	3007	0.0310269934843314	V3	Control	8737	3012	3	3	2	5	4	3	3	2	2	2	aHSC
Control_3_AAAGGATGTATGGAAT-1	SeuratProject	8410	3790	0.0237812128418549	V3	Control	9003	3790	1	1	0	2	6	4	7	4	0	0	HB
Control_3_AAAGGATTCACCTCTG-1	SeuratProject	8809	3876	0.0340560790101033	V3	Control	9094	3876	3	3	2	9	9	18	19	21	2	2	aHSC
Control_3_AAAGGATTCTGTACAG-1	SeuratProject	10624	4484	0.0188253012048193	V3	Control	10341	4484	1	1	8	2	8	9	9	8	8	8	Metabolic HB
Control_3_AAAGGGCAGTCGAAAT-1	SeuratProject	7789	3297	0.385158556939273	V3	Control	8992	3297	1	5	6	7	7	5	8	9	6	6	Cholangiocyte HB
Control_3_AAAGGGCAGTGAGTGC-1	SeuratProject	26905	6806	0.0148671250696897	V3	Control	10502	4790	0	0	1	0	0	8	2	3	1	1	Mature HEP
Control_3_AAAGGGCCACTCGATA-1	SeuratProject	11092	4229	0.0631085467003246	V3	Control	10461	4229	0	0	4	4	3	0	5	5	4	4	Injured HEP
Control_3_AAAGGGCTCTCAACCC-1	SeuratProject	3858	2025	0	V3	Control	8261	2389	5	7	10	10	12	13	14	18	10	10	Dying HEP
Control_3_AAAGGTAAGACATCCT-1	SeuratProject	7312	3670	0.109409190371991	V3	Control	8723	3670	4	6	7	8	10	10	10	25	7	7	qHSC
Control_3_AAAGGTAAGGTTCACT-1	SeuratProject	20272	5958	0.0197316495659037	V3	Control	10909	5194	1	5	6	7	7	5	8	9	6	6	Cholangiocyte HB
Control_3_AAAGGTAAGTAATTGG-1	SeuratProject	11618	4494	0.07746600103288	V3	Control	10580	4494	0	0	1	0	0	8	2	3	1	1	Mature HEP
Control_3_AAAGGTAAGTCGGCAA-1	SeuratProject	14844	4958	0.754513608191862	V3	Control	10708	4917	1	1	0	2	8	9	7	4	0	0	HB
Control_3_AAAGGTACAATCTGCA-1	SeuratProject	12250	4388	0	V3	Control	10642	4388	2	2	5	6	5	20	21	7	5	5	MSC
Control_3_AAAGGTACAGTAGGAC-1	SeuratProject	10503	3802	0	V3	Control	10211	3802	1	5	6	7	7	5	8	9	6	6	Cholangiocyte HB
Control_3_AAAGGTACATCATGAC-1	SeuratProject	8463	3305	0.153609831029186	V3	Control	9093	3305	1	5	6	7	7	5	8	9	6	6	Cholangiocyte HB
Control_3_AAAGGTACATTGCTGA-1	SeuratProject	28654	6877	0.0488587980735674	V3	Control	10282	4609	1	1	0	1	1	1	0	0	0	0	HB
Control_3_AAAGGTATCACTGGGC-1	SeuratProject	14542	5249	0.852702516847751	V3	Control	10763	5222	1	1	0	1	1	1	0	0	0	0	HB
Control_3_AAAGGTATCGAGCACC-1	SeuratProject	4819	2545	1.84685619423117	V3	Control	8751	2640	2	2	9	11	11	11	11	13	9	9	aHSC
Control_3_AAAGTCCAGCAGGGAG-1	SeuratProject	7730	3242	0.0517464424320828	V3	Control	8952	3242	0	5	6	7	7	5	8	12	6	6	Cholangiocyte HB
Control_3_AAAGTCCAGGAGCAAA-1	SeuratProject	36682	7634	0.0190829289569816	V3	Control	10052	4556	1	1	0	2	6	4	7	4	0	0	HB
Control_3_AAAGTCCAGGCCTAGA-1	SeuratProject	4672	2721	0.0642123287671233	V3	Control	8691	2842	3	3	2	9	9	12	12	15	2	2	aHSC
Control_3_AAAGTCCAGGGCCTCT-1	SeuratProject	17384	5228	0.0230096640589047	V3	Control	10756	4911	0	0	4	4	3	7	5	5	4	4	Injured HEP
Control_3_AAAGTCCCAAGCGCAA-1	SeuratProject	18886	5782	0.026474637297469	V3	Control	10995	5196	1	1	0	2	6	4	7	4	0	0	HB
Control_3_AAAGTCCCAGCTCGGT-1	SeuratProject	11725	4262	0.0170575692963753	V3	Control	10509	4262	0	0	1	0	0	0	4	1	1	1	Mature HEP
Control_3_AAAGTCCCATCATGAC-1	SeuratProject	24739	6766	0.0687174097578722	V3	Control	10699	5142	6	8	11	12	13	14	13	16	11	11	Proliferative HEP
Control_3_AAAGTCCCATGGATCT-1	SeuratProject	7660	3676	0.182767624020888	V3	Control	8888	3676	1	5	6	7	7	5	8	9	6	6	Cholangiocyte HB
Control_3_AAAGTCCGTCCGTTTC-1	SeuratProject	9093	3741	0.0219949411635324	V3	Control	9292	3741	0	0	4	4	3	0	5	5	4	4	Injured HEP
Control_3_AAAGTCCGTGGAATGC-1	SeuratProject	6055	3093	0.0825763831544178	V3	Control	8836	3101	4	6	7	8	15	16	17	19	7	7	qHSC
Control_3_AAAGTGAAGCCTGACC-1	SeuratProject	6446	3322	0.0155134967421657	V3	Control	8699	3326	1	5	6	7	7	5	8	9	6	6	Cholangiocyte HB
Control_3_AAAGTGAAGTTTCGGT-1	SeuratProject	5343	2966	0.205876848212615	V3	Control	8749	3000	0	5	6	7	7	5	8	12	6	6	Cholangiocyte HB
Control_3_AAAGTGACACAGAGCA-1	SeuratProject	12434	4509	0.0160849284220685	V3	Control	10630	4509	1	1	3	1	1	1	0	0	3	3	Immature HEP
Control_3_AAAGTGAGTATCCTCC-1	SeuratProject	9097	3671	0.0109926349345938	V3	Control	9322	3671	1	1	0	2	6	4	7	4	0	0	HB
Control_3_AAAGTGAGTTGCCATA-1	SeuratProject	8411	3609	0.225894661752467	V3	Control	9006	3609	3	3	2	9	9	3	12	15	2	2	aHSC
Control_3_AAAGTGAGTTGTGTAC-1	SeuratProject	11837	4644	0	V3	Control	10600	4644	1	1	0	1	1	1	0	0	0	0	HB
Control_3_AAATGGAAGGTCCGAA-1	SeuratProject	6344	3276	0.0472887767969735	V3	Control	8734	3277	1	4	3	3	2	2	1	10	3	3	Immature HEP
Control_3_AAATGGAAGGTTGACG-1	SeuratProject	10199	4061	0.00980488283165016	V3	Control	10105	4061	1	1	0	1	1	1	0	0	0	0	HB
Control_3_AAATGGACACATAACC-1	SeuratProject	13428	4842	0.11915400655347	V3	Control	10703	4840	1	1	0	2	6	4	7	4	0	0	HB
Control_3_AAATGGACACCAAAGG-1	SeuratProject	11132	4578	0.0359324469996407	V3	Control	10511	4578	1	1	0	1	6	4	7	4	0	0	HB
Control_3_AAATGGACAGCACACC-1	SeuratProject	6362	3138	0	V3	Control	8740	3143	3	3	2	5	4	3	3	2	2	2	aHSC
Control_3_AAATGGATCAGTGTGT-1	SeuratProject	20852	6260	0.0431613274506043	V3	Control	10818	5333	1	1	0	2	6	4	7	4	0	0	HB
Control_3_AAATGGATCCATTGCC-1	SeuratProject	12333	5005	0.00810832725208789	V3	Control	10695	5004	1	5	8	2	8	9	9	8	8	8	Metabolic HB
Control_3_AACAAAGAGATGTTAG-1	SeuratProject	38797	7075	0.0051550377606516	V3	Control	10268	4083	1	1	0	1	1	1	0	0	0	0	HB
Control_3_AACAAAGAGCATCAGG-1	SeuratProject	24392	6117	0.0245982289275172	V3	Control	10666	4548	0	0	1	0	0	8	2	3	1	1	Mature HEP
Control_3_AACAAAGCACCGTCGA-1	SeuratProject	11411	4465	0	V3	Control	10558	4464	0	0	1	0	0	8	2	3	1	1	Mature HEP
Control_3_AACAAAGCATGTAACC-1	SeuratProject	28864	6748	0.0103935698447894	V3	Control	10360	4512	1	1	0	1	1	1	0	0	0	0	HB
Control_3_AACAAAGCATGTTCGA-1	SeuratProject	9474	3909	0.284990500316656	V3	Control	9508	3909	3	3	2	5	4	3	3	2	2	2	aHSC
Control_3_AACAAAGGTCTAGGTT-1	SeuratProject	6355	2769	0.0944138473642801	V3	Control	8699	2774	3	3	2	5	4	3	3	2	2	2	aHSC
Control_3_AACAAAGTCAGCTGAT-1	SeuratProject	9609	4331	0.176917473202206	V3	Control	9620	4331	6	8	11	12	13	14	13	16	11	11	Proliferative HEP
Control_3_AACAAAGTCCTGGTCT-1	SeuratProject	17479	5579	0.040048057669203	V3	Control	10873	5248	0	0	1	0	0	0	2	1	1	1	Mature HEP
Control_3_AACAACCCACAGTCAT-1	SeuratProject	8377	3775	0	V3	Control	8990	3775	0	5	4	4	3	7	16	12	4	4	Injured HEP
Control_3_AACAACCCAGTTAAAG-1	SeuratProject	12156	4676	0.600526488976637	V3	Control	10637	4676	1	5	6	7	7	5	8	9	6	6	Cholangiocyte HB
Control_3_AACAACCCATAACCCA-1	SeuratProject	11191	4170	0.0178715038870521	V3	Control	10492	4170	2	2	9	11	11	11	11	13	9	9	aHSC
Control_3_AACAACCCATCCAACA-1	SeuratProject	23613	5951	0.110108838351755	V3	Control	10663	4635	0	4	3	3	2	2	1	6	3	3	Immature HEP
Control_3_AACAACCGTATTGCCA-1	SeuratProject	22773	6019	0	V3	Control	10764	4874	0	4	3	3	2	2	1	6	3	3	Immature HEP
Control_3_AACAACCGTCTTGAGT-1	SeuratProject	6653	3256	0.0601232526679693	V3	Control	8760	3259	1	1	0	2	8	9	7	4	0	0	HB
Control_3_AACAACCGTTGGACTT-1	SeuratProject	6976	3252	0.215022935779817	V3	Control	8724	3253	3	3	2	5	4	3	3	2	2	2	aHSC
Control_3_AACAACCTCACTACGA-1	SeuratProject	13208	4568	0.0151423379769836	V3	Control	10647	4567	0	0	4	4	3	7	5	5	4	4	Injured HEP
Control_3_AACAACCTCAGCTCTC-1	SeuratProject	14485	5119	0.041422160856058	V3	Control	10850	5095	0	5	6	7	7	5	16	12	6	6	Cholangiocyte HB
Control_3_AACAACCTCAGTGTGT-1	SeuratProject	18510	4974	0.0810372771474878	V3	Control	10534	4471	1	5	6	7	7	5	8	9	6	6	Cholangiocyte HB
Control_3_AACAACCTCGTGGTAT-1	SeuratProject	9165	3710	0.261865793780687	V3	Control	9297	3709	3	3	2	5	4	3	3	2	2	2	aHSC
Control_3_AACAACCTCGTTCCTG-1	SeuratProject	27019	6937	0.222065953588216	V3	Control	10374	4837	1	1	0	2	8	9	7	4	0	0	HB
Control_3_AACAACCTCTGTCTCG-1	SeuratProject	16690	5316	0.0179748352306771	V3	Control	10733	5110	1	1	0	2	6	4	7	4	0	0	HB
Control_3_AACAAGAAGTTGTCGT-1	SeuratProject	6750	2972	0.0444444444444444	V3	Control	8883	2972	0	0	1	0	0	0	4	1	1	1	Mature HEP
Control_3_AACAAGAGTACTCAAC-1	SeuratProject	8115	3598	0.209488601355514	V3	Control	8905	3598	3	3	2	9	9	12	12	15	2	2	aHSC
Control_3_AACAAGAGTCCCGTGA-1	SeuratProject	12595	4496	0.0396982929734021	V3	Control	10531	4496	0	4	3	3	2	2	1	6	3	3	Immature HEP
Control_3_AACAAGAGTCTGCATA-1	SeuratProject	7798	3215	0	V3	Control	8918	3215	4	6	7	8	15	16	17	19	7	7	qHSC
Control_3_AACAAGAGTGGTAACG-1	SeuratProject	25364	7212	0.205014981864059	V3	Control	10628	5393	1	5	8	2	8	5	9	8	8	8	Metabolic HB
Control_3_AACAAGAGTTAGAGTA-1	SeuratProject	11564	4584	0.0518851608439986	V3	Control	10565	4584	0	0	3	3	3	2	1	6	3	3	Immature HEP
Control_3_AACAAGAGTTGCCATA-1	SeuratProject	17316	5524	0.0115500115500115	V3	Control	10805	5259	0	0	4	4	3	8	5	3	4	4	Injured HEP
Control_3_AACAAGATCAGAGTGG-1	SeuratProject	682	434	17.1554252199413	V3	Control	7073	3169	5	7	10	10	16	17	18	20	10	10	Dying HEP
Control_3_AACAAGATCCAGTTCC-1	SeuratProject	24740	6415	0.0202101859337106	V3	Control	10435	4761	1	1	0	1	1	1	0	0	0	0	HB
Control_3_AACAAGATCCCGTAAA-1	SeuratProject	15986	5244	0.0250218941573877	V3	Control	10623	5121	1	1	0	2	6	4	7	4	0	0	HB
Control_3_AACAAGATCCTGTTAT-1	SeuratProject	14198	4868	0.0140864910550782	V3	Control	10719	4852	1	1	0	1	1	1	0	0	0	0	HB
Control_3_AACACACAGCTGTCCG-1	SeuratProject	5263	2762	0	V3	Control	8564	2830	4	6	7	15	18	21	22	23	7	7	qHSC
Control_3_AACACACCAGTTGGTT-1	SeuratProject	15771	5616	0.0317037600659438	V3	Control	10787	5496	1	1	0	2	6	4	7	4	0	0	HB
Control_3_AACACACCAGTTGTTG-1	SeuratProject	13068	4933	0.696357514539333	V3	Control	10719	4931	1	1	0	1	1	1	0	0	0	0	HB
Control_3_AACACACGTCGCATCG-1	SeuratProject	10613	4071	0.0376896259304626	V3	Control	10316	4071	3	3	2	9	9	12	12	15	2	2	aHSC
Control_3_AACACACTCATTGAGC-1	SeuratProject	15525	4851	0	V3	Control	10619	4766	0	4	3	3	2	2	1	6	3	3	Immature HEP
Control_3_AACACACTCGCAGATT-1	SeuratProject	5747	2981	0.261005742126327	V3	Control	8722	3000	3	3	2	9	9	12	12	15	2	2	aHSC
Control_3_AACACACTCTAATTCC-1	SeuratProject	12047	4255	0.0332032871254254	V3	Control	10586	4255	0	0	1	0	0	0	4	1	1	1	Mature HEP
Control_3_AACACACTCTGGTGCG-1	SeuratProject	12990	4061	0.0153964588144727	V3	Control	10600	4058	0	0	4	13	14	0	5	5	4	4	Injured HEP
Control_3_AACAGGGAGGTTGTTC-1	SeuratProject	23580	5974	0.00424088210347752	V3	Control	10517	4626	0	5	6	7	7	5	8	12	6	6	Cholangiocyte HB
Control_3_AACAGGGAGTAGACCG-1	SeuratProject	17378	5600	0.10933364023478	V3	Control	10817	5258	1	1	0	1	1	1	0	0	0	0	HB
Control_3_AACAGGGCAAACAGGC-1	SeuratProject	11531	4071	0.0260168242129911	V3	Control	10481	4070	1	5	0	13	14	15	15	17	0	0	HB
Control_3_AACAGGGCAGCTTTCC-1	SeuratProject	8610	4159	0.871080139372822	V3	Control	8964	4158	1	5	8	2	8	5	9	8	8	8	Metabolic HB
Control_3_AACAGGGCATCGGATT-1	SeuratProject	7317	3304	0.0410004100041	V3	Control	8850	3304	3	3	2	9	9	12	12	15	2	2	aHSC
Control_3_AACAGGGGTACAAAGT-1	SeuratProject	9557	4243	0.1150988804018	V3	Control	9576	4243	1	5	8	2	8	5	9	8	8	8	Metabolic HB
Control_3_AACAGGGGTATAGGGC-1	SeuratProject	914	712	1.31291028446389	V3	Control	7041	3138	5	7	10	10	12	13	14	18	10	10	Dying HEP
Control_3_AACAGGGGTCCACTCT-1	SeuratProject	6008	3081	0.033288948069241	V3	Control	8812	3093	1	5	6	7	7	5	8	9	6	6	Cholangiocyte HB
Control_3_AACAGGGGTGAGTCAG-1	SeuratProject	14242	4701	0.0280859429855357	V3	Control	10625	4675	0	0	4	4	3	7	5	5	4	4	Injured HEP
Control_3_AACAGGGGTGGGTCAA-1	SeuratProject	6024	3021	0.0332005312084993	V3	Control	8801	3024	0	4	1	3	0	2	1	3	1	1	Mature HEP
Control_3_AACAGGGTCATTTGTC-1	SeuratProject	13245	4430	0.0151000377500944	V3	Control	10492	4428	1	1	0	2	6	4	7	4	0	0	HB
Control_3_AACAGGGTCCCGAGTG-1	SeuratProject	16834	5606	0.047522870381371	V3	Control	10877	5343	0	0	1	0	0	8	2	3	1	1	Mature HEP
Control_3_AACCAACAGATCGCCC-1	SeuratProject	10657	4081	0.00938350380031904	V3	Control	10314	4081	0	0	1	0	0	0	4	1	1	1	Mature HEP
Control_3_AACCAACAGCGGGTAT-1	SeuratProject	11910	4722	0.0671704450041982	V3	Control	10734	4722	4	6	7	8	15	16	17	19	7	7	qHSC
Control_3_AACCAACGTGTGATGG-1	SeuratProject	7595	3411	0.0263331138907176	V3	Control	8777	3411	4	6	7	8	15	16	17	19	7	7	qHSC
Control_3_AACCAACTCGAGTACT-1	SeuratProject	16467	5075	0.0121455031274671	V3	Control	10738	4897	1	1	0	1	6	1	0	0	0	0	HB
Control_3_AACCAACTCGCTTGCT-1	SeuratProject	21951	6280	0.0136668033347	V3	Control	10850	5217	1	5	6	7	7	5	8	9	6	6	Cholangiocyte HB
Control_3_AACCACAAGCATTGTC-1	SeuratProject	26187	7082	0.0190934433115668	V3	Control	10800	5257	6	8	11	12	13	14	13	16	11	11	Proliferative HEP
Control_3_AACCACAAGTCGAAAT-1	SeuratProject	25543	6090	0.227068081274713	V3	Control	10412	4367	1	1	0	2	6	4	7	4	0	0	HB
Control_3_AACCACACATACGCAT-1	SeuratProject	9169	3538	0.109063147562439	V3	Control	9325	3538	4	6	7	15	18	21	22	23	7	7	qHSC
Control_3_AACCACAGTAAGTAGT-1	SeuratProject	10834	4254	0.0184604024367731	V3	Control	10402	4254	0	5	4	4	3	7	16	12	4	4	Injured HEP
Control_3_AACCACAGTATACCCA-1	SeuratProject	10838	4146	1.95608045764901	V3	Control	10436	4146	2	2	9	11	11	11	11	13	9	9	aHSC
Control_3_AACCACAGTATCGCTA-1	SeuratProject	738	541	0	V3	Control	7484	3073	5	7	10	10	12	13	14	18	10	10	Dying HEP
Control_3_AACCACAGTCAAAGCG-1	SeuratProject	22552	6144	0.0177367860943597	V3	Control	10816	4945	0	0	1	0	0	8	2	3	1	1	Mature HEP
Control_3_AACCACAGTCCTCCTA-1	SeuratProject	34220	7441	0.146113383985973	V3	Control	10094	4517	3	3	2	5	4	3	3	2	2	2	aHSC
Control_3_AACCACAGTGTCGATT-1	SeuratProject	8287	3410	0.0241341860745746	V3	Control	9026	3410	0	0	1	0	0	0	4	1	1	1	Mature HEP
Control_3_AACCATGAGCTGGCCT-1	SeuratProject	7124	3400	0.0140370578326783	V3	Control	8902	3400	0	0	4	4	3	0	5	5	4	4	Injured HEP
Control_3_AACCATGAGTAAGCAT-1	SeuratProject	9920	3971	1.58266129032258	V3	Control	9898	3971	2	2	9	11	11	11	11	13	9	9	aHSC
Control_3_AACCATGCAGGTTCGC-1	SeuratProject	19075	6039	0.0209698558322412	V3	Control	10926	5420	1	1	0	1	1	1	0	0	0	0	HB
Control_3_AACCATGCATACATCG-1	SeuratProject	7887	3595	0.431089134018004	V3	Control	8839	3595	4	6	7	8	15	16	17	19	7	7	qHSC
Control_3_AACCATGTCGCTGTTC-1	SeuratProject	6249	3301	0.0800128020483277	V3	Control	8628	3304	0	5	4	4	3	7	16	12	4	4	Injured HEP
Control_3_AACCATGTCGTTGCCT-1	SeuratProject	8697	3206	0.0114982177762447	V3	Control	9174	3206	0	0	4	4	3	0	5	5	4	4	Injured HEP
Control_3_AACCCAAAGAGTCAGC-1	SeuratProject	13825	4675	0.130198915009042	V3	Control	10543	4664	0	0	4	4	3	7	5	12	4	4	Injured HEP
Control_3_AACCCAAAGATGCTAA-1	SeuratProject	13780	4859	0	V3	Control	10675	4853	1	1	8	2	8	9	9	8	8	8	Metabolic HB
Control_3_AACCCAACAAGTGGAC-1	SeuratProject	6322	3188	0.0158177791838026	V3	Control	8767	3189	1	1	8	2	8	9	9	8	8	8	Metabolic HB
Control_3_AACCCAAGTACGTTCA-1	SeuratProject	8850	3707	0.0677966101694915	V3	Control	9139	3706	4	6	7	8	15	16	17	19	7	7	qHSC
Control_3_AACCCAAGTCAGACTT-1	SeuratProject	6381	3225	0.109700673875568	V3	Control	8600	3234	3	2	2	5	4	3	3	2	2	2	aHSC
Control_3_AACCCAAGTCGTAATC-1	SeuratProject	5661	2982	0.0529941706412295	V3	Control	8619	3009	3	3	2	5	4	3	3	2	2	2	aHSC
Control_3_AACCCAAGTGCCTTTC-1	SeuratProject	19916	5014	0.00502108857200241	V3	Control	10845	4361	0	0	1	0	0	0	4	1	1	1	Mature HEP
Control_3_AACCCAATCAATGCAC-1	SeuratProject	29698	6697	0.134689204660246	V3	Control	10011	4284	1	1	0	1	1	1	0	0	0	0	HB
Control_3_AACCCAATCACCTTGC-1	SeuratProject	10329	4015	0.0290444379901249	V3	Control	10170	4015	0	0	1	0	0	0	4	1	1	1	Mature HEP
Control_3_AACCTGAAGATGACAT-1	SeuratProject	8435	3496	0.15411973918198	V3	Control	9095	3496	1	5	6	7	7	5	8	9	6	6	Cholangiocyte HB
Control_3_AACCTGAAGATGCTGG-1	SeuratProject	6421	2983	0.327051861080829	V3	Control	8646	2984	4	6	7	15	18	21	22	23	7	7	qHSC
Control_3_AACCTGAAGATGTTGA-1	SeuratProject	4647	2438	0.021519259737465	V3	Control	8736	2569	2	2	9	11	11	11	11	13	9	9	aHSC
Control_3_AACCTGAAGCTCTGTA-1	SeuratProject	11024	3706	0.0090711175616836	V3	Control	10326	3706	1	1	0	1	1	1	0	0	0	0	HB
Control_3_AACCTGAAGCTGGAGT-1	SeuratProject	12179	4572	0.0985302569997537	V3	Control	10590	4572	1	1	0	2	6	4	7	4	0	0	HB
Control_3_AACCTGACAGTAGATA-1	SeuratProject	7777	3224	0	V3	Control	8908	3223	4	6	7	8	15	16	17	19	7	7	qHSC
Control_3_AACCTGACATAACTCG-1	SeuratProject	12214	4799	0.00818732601932209	V3	Control	10711	4799	0	5	4	4	3	7	16	12	4	4	Injured HEP
Control_3_AACCTGACATACCACA-1	SeuratProject	38547	7887	0.0207538848678237	V3	Control	10219	4700	1	1	0	2	6	4	7	4	0	0	HB
Control_3_AACCTGAGTAGTGATA-1	SeuratProject	5101	2824	0	V3	Control	8659	2891	4	6	7	8	15	16	17	19	7	7	qHSC
Control_3_AACCTGAGTCACAGAG-1	SeuratProject	19099	5821	0.00523587622388607	V3	Control	11067	5277	0	0	1	0	0	0	2	1	1	1	Mature HEP
Control_3_AACCTTTAGAGGATGA-1	SeuratProject	11484	4446	0.00870776732845698	V3	Control	10580	4446	0	0	1	0	0	8	2	3	1	1	Mature HEP
Control_3_AACCTTTAGATAGCTA-1	SeuratProject	19180	5634	0.0208550573514077	V3	Control	10910	5005	0	0	1	0	0	8	2	3	1	1	Mature HEP
Control_3_AACCTTTAGTACGTCT-1	SeuratProject	28344	6709	0.0211685012701101	V3	Control	10051	4443	1	1	0	2	6	4	7	4	0	0	HB
Control_3_AACCTTTAGTCAGCCC-1	SeuratProject	23148	6247	0.0086400552963539	V3	Control	10733	5017	1	1	0	1	6	1	0	0	0	0	HB
Control_3_AACCTTTCAACCGCTG-1	SeuratProject	9422	3767	0.0318403735937168	V3	Control	9482	3766	4	6	7	15	18	21	22	23	7	7	qHSC
Control_3_AACCTTTCAATGACCT-1	SeuratProject	12272	4336	0.00814863102998696	V3	Control	10631	4335	3	3	2	5	4	3	3	2	2	2	aHSC
Control_3_AACCTTTCATCTATCT-1	SeuratProject	9852	4056	0.0203004466098254	V3	Control	9846	4056	0	5	4	4	3	7	16	12	4	4	Injured HEP
Control_3_AACCTTTCATGCAGGA-1	SeuratProject	12873	4553	0.248582304047231	V3	Control	10719	4552	0	0	1	0	0	0	2	3	1	1	Mature HEP
Control_3_AACCTTTGTAACCAGG-1	SeuratProject	12486	4597	0	V3	Control	10619	4597	1	1	0	1	1	1	0	0	0	0	HB
Control_3_AACCTTTGTAAGGCCA-1	SeuratProject	12552	4553	0.127469725940089	V3	Control	10568	4553	1	4	3	3	6	4	1	6	3	3	Immature HEP
Control_3_AACCTTTGTGATGAAT-1	SeuratProject	21617	5969	0.0555118656612851	V3	Control	10503	4910	1	1	0	2	6	4	7	4	0	0	HB
Control_3_AACCTTTTCAAGCCTA-1	SeuratProject	5001	2622	0	V3	Control	8601	2701	2	2	5	6	5	20	21	7	5	5	MSC
Control_3_AACCTTTTCCATCTCG-1	SeuratProject	13572	4890	0.0147362216327734	V3	Control	10769	4885	0	0	1	0	0	8	2	3	1	1	Mature HEP
Control_3_AACCTTTTCGGCTCTT-1	SeuratProject	17924	5204	0.0613702298594064	V3	Control	10828	4853	0	0	1	0	0	8	2	3	1	1	Mature HEP
Control_3_AACCTTTTCGTGTGAT-1	SeuratProject	8783	4053	0	V3	Control	9075	4052	0	5	4	4	3	7	16	12	4	4	Injured HEP
Control_3_AACGAAAAGGCATCAG-1	SeuratProject	36576	7638	0.226924759405074	V3	Control	10297	4554	1	1	8	2	8	9	9	8	8	8	Metabolic HB
Control_3_AACGAAACAAAGGCGT-1	SeuratProject	11747	4518	0.400102153741381	V3	Control	10564	4518	1	5	6	7	7	5	8	9	6	6	Cholangiocyte HB
Control_3_AACGAAACAAGCTGTT-1	SeuratProject	20886	6191	0.00478789619841042	V3	Control	10908	5234	1	1	0	1	1	1	0	0	0	0	HB
Control_3_AACGAAACACGCCACA-1	SeuratProject	16514	5426	0.320939808647208	V3	Control	10838	5241	1	1	0	1	1	1	0	0	0	0	HB
Control_3_AACGAAACAGACACCC-1	SeuratProject	10560	3817	0.0473484848484848	V3	Control	10284	3817	3	3	2	5	4	3	3	2	2	2	aHSC
Control_3_AACGAAAGTACCAGAG-1	SeuratProject	25457	7119	0.184625054012649	V3	Control	10758	5387	6	8	11	12	13	14	13	16	11	11	Proliferative HEP
Control_3_AACGAAAGTTGGGTAG-1	SeuratProject	17725	5654	0.0338504936530324	V3	Control	10896	5286	0	0	4	4	3	7	5	5	4	4	Injured HEP
Control_3_AACGAAATCCTTTGAT-1	SeuratProject	7664	3375	0	V3	Control	8972	3375	0	0	1	0	0	0	2	1	1	1	Mature HEP
Control_3_AACGAAATCGTAGGGA-1	SeuratProject	5170	2748	0	V3	Control	8590	2799	3	3	2	5	4	3	3	2	2	2	aHSC
Control_3_AACGAAATCTAAGCGT-1	SeuratProject	16201	5062	0.0246898339608666	V3	Control	10720	4910	1	1	0	1	1	1	0	0	0	0	HB
Control_3_AACGAAATCTGGTCAA-1	SeuratProject	780	550	0.128205128205128	V3	Control	8135	3051	5	7	10	10	12	13	14	18	10	10	Dying HEP
Control_3_AACGGGACAGGTTCAT-1	SeuratProject	22345	6059	0.0581785634370105	V3	Control	10728	4891	1	1	8	2	8	9	9	8	8	8	Metabolic HB
Control_3_AACGGGAGTACCGTCG-1	SeuratProject	19289	6189	0.0829488309399139	V3	Control	11024	5590	0	0	1	0	0	8	2	3	1	1	Mature HEP
Control_3_AACGGGATCAAGTGGG-1	SeuratProject	4898	2816	0.489995916700694	V3	Control	8753	2895	2	2	5	6	5	6	6	11	5	5	MSC
Control_3_AACGTCAAGGCCCGTT-1	SeuratProject	17516	5278	0.0285453299840146	V3	Control	10746	4913	1	1	0	1	1	1	0	0	0	0	HB
Control_3_AACGTCAAGTGGCCTC-1	SeuratProject	9195	3945	0.0978792822185971	V3	Control	9318	3945	3	3	2	5	4	3	3	2	2	2	aHSC
Control_3_AACGTCACAATAGGAT-1	SeuratProject	589	412	1.86757215619694	V3	Control	7676	3240	5	7	10	10	12	13	14	18	10	10	Dying HEP
Control_3_AACGTCAGTAACATAG-1	SeuratProject	14418	5159	0.0346788736301845	V3	Control	10815	5142	1	1	0	1	1	1	0	0	0	0	HB
Control_3_AACGTCAGTATAGGGC-1	SeuratProject	7876	3535	0.0380904012188928	V3	Control	8830	3535	9	12	15	19	22	25	27	29	15	15	Lipofibroblasts
Control_3_AACGTCAGTATCGCTA-1	SeuratProject	9755	3909	0.215274218349564	V3	Control	9754	3909	3	3	2	5	4	3	3	2	2	2	aHSC
Control_3_AACGTCAGTGCAACAG-1	SeuratProject	10602	4140	0.0565930956423316	V3	Control	10311	4140	0	0	1	0	0	8	2	3	1	1	Mature HEP
Control_3_AACGTCAGTGTGCTTA-1	SeuratProject	5374	2763	0.0558243394119836	V3	Control	8563	2807	2	2	5	6	5	20	21	7	5	5	MSC
Control_3_AACGTCATCAACACGT-1	SeuratProject	13501	5051	0.0518480112584253	V3	Control	10793	5045	1	1	8	2	8	9	9	8	8	8	Metabolic HB
Control_3_AACGTCATCCGTTGGG-1	SeuratProject	5468	2964	0.512070226773958	V3	Control	8657	2998	2	2	9	11	11	11	11	13	9	9	aHSC
Control_3_AACGTCATCGCAATGT-1	SeuratProject	9052	4134	0.0110472823685373	V3	Control	9220	4134	1	1	0	1	1	1	0	0	0	0	HB
Control_3_AACTTCTAGACTGTTC-1	SeuratProject	1446	913	1.03734439834025	V3	Control	7114	2852	5	7	10	10	12	13	14	18	10	10	Dying HEP
Control_3_AACTTCTAGCGCTTCG-1	SeuratProject	897	693	1.33779264214047	V3	Control	7542	3098	6	8	11	12	13	14	13	16	11	11	Proliferative HEP
Control_3_AACTTCTAGTCCTGTA-1	SeuratProject	9606	4094	0.0624609618988132	V3	Control	9616	4094	0	0	1	0	0	8	2	3	1	1	Mature HEP
Control_3_AACTTCTCACCGTGCA-1	SeuratProject	19175	6006	0	V3	Control	10992	5349	0	0	1	0	0	0	4	1	1	1	Mature HEP
Control_3_AACTTCTCAGACGGAT-1	SeuratProject	6161	3262	0.0649245252394092	V3	Control	8788	3266	0	0	1	0	0	8	2	3	1	1	Mature HEP
Control_3_AACTTCTCAGTCGTTA-1	SeuratProject	13774	4576	0.0290402207056774	V3	Control	10618	4571	0	0	1	4	0	8	5	3	1	1	Mature HEP
Control_3_AACTTCTGTAGCGCTC-1	SeuratProject	10924	4389	0.0457707799340901	V3	Control	10434	4389	0	0	1	4	0	8	5	3	1	1	Mature HEP
Control_3_AACTTCTGTAGTACGG-1	SeuratProject	15618	5034	2.02970930977078	V3	Control	10769	4920	1	1	0	1	1	1	0	0	0	0	HB
Control_3_AACTTCTTCAACACCA-1	SeuratProject	7473	3256	0.0267630135153218	V3	Control	8860	3257	4	6	7	15	18	21	22	23	7	7	qHSC
Control_3_AACTTCTTCTATCGTT-1	SeuratProject	20745	6280	0.0096408773198361	V3	Control	11080	5395	1	1	8	2	8	9	9	8	8	8	Metabolic HB
Control_3_AAGAACAAGAGGACTC-1	SeuratProject	20761	6132	0.0240836183228168	V3	Control	10871	5247	1	1	0	2	6	4	7	4	0	0	HB
Control_3_AAGAACAAGGTTCATC-1	SeuratProject	28613	6416	0.0174745744941111	V3	Control	10035	4198	1	1	0	1	1	1	0	0	0	0	HB
Control_3_AAGAACACACAGCGCT-1	SeuratProject	10889	4345	0.00918357975939021	V3	Control	10420	4345	0	0	4	4	3	7	5	5	4	4	Injured HEP
Control_3_AAGAACAGTAGGAGTC-1	SeuratProject	11173	4398	0.0626510337420567	V3	Control	10541	4398	2	2	5	6	5	20	21	7	5	5	MSC
Control_3_AAGAACAGTTTACTGG-1	SeuratProject	8782	2588	0.0910954224550216	V3	Control	9173	2588	5	7	10	10	12	13	14	18	10	10	Dying HEP
Control_3_AAGAACATCACGACTA-1	SeuratProject	15040	5247	0.00664893617021277	V3	Control	10827	5193	1	1	8	2	8	9	9	8	8	8	Metabolic HB
Control_3_AAGAACATCCCTGGTT-1	SeuratProject	5383	2115	0.0185770016719301	V3	Control	8835	2175	0	0	4	4	3	0	14	5	4	4	Injured HEP
Control_3_AAGAACATCCTGCCAT-1	SeuratProject	28205	6449	0.0106364119836908	V3	Control	10374	4397	0	0	1	0	0	0	2	1	1	1	Mature HEP
Control_3_AAGAACATCCTTGAAG-1	SeuratProject	10918	4272	0.00915918666422422	V3	Control	10403	4272	0	0	1	3	0	8	1	3	1	1	Mature HEP
Control_3_AAGAACATCCTTTGAT-1	SeuratProject	6645	3210	0.0300978179082017	V3	Control	8701	3212	2	2	5	6	5	20	21	7	5	5	MSC
Control_3_AAGAACATCGCTGATA-1	SeuratProject	18239	5667	0.0274137836504194	V3	Control	10809	5183	0	0	1	0	0	8	2	3	1	1	Mature HEP
Control_3_AAGAACATCGTCGACG-1	SeuratProject	10517	4014	0.0095084149472283	V3	Control	10249	4014	1	1	0	1	1	1	0	0	0	0	HB
Control_3_AAGACAAAGACGAGCT-1	SeuratProject	14030	5253	0.192444761225944	V3	Control	10792	5241	1	1	0	2	8	9	7	4	0	0	HB
Control_3_AAGACAAAGGCAATGC-1	SeuratProject	8199	3371	0	V3	Control	9078	3371	0	0	3	3	3	2	1	6	3	3	Immature HEP
Control_3_AAGACAACAAACGTGG-1	SeuratProject	14783	5261	0.344990867888791	V3	Control	10729	5233	0	4	3	3	2	2	1	6	3	3	Immature HEP
Control_3_AAGACAAGTCCTCATC-1	SeuratProject	15512	5005	0.00644662197008767	V3	Control	10623	4906	1	1	0	1	1	1	0	0	0	0	HB
Control_3_AAGACAATCAAGGCTT-1	SeuratProject	25505	6525	0.011762399529504	V3	Control	10509	4743	0	0	1	0	0	8	2	3	1	1	Mature HEP
Control_3_AAGACAATCATAGACC-1	SeuratProject	5080	2424	0	V3	Control	9088	2508	4	6	7	8	15	16	17	19	7	7	qHSC
Control_3_AAGACAATCATGTCTT-1	SeuratProject	10660	4219	0.00938086303939963	V3	Control	10321	4219	1	1	0	2	6	4	7	4	0	0	HB
Control_3_AAGACAATCGTTCTGC-1	SeuratProject	8339	4227	0.431706439621058	V3	Control	8856	4227	5	7	10	10	12	13	14	18	10	10	Dying HEP
Control_3_AAGACTCAGCATGAAT-1	SeuratProject	26386	6386	0.022739331463655	V3	Control	10392	4467	1	1	0	1	6	1	0	0	0	0	HB
Control_3_AAGACTCAGCTCTATG-1	SeuratProject	22653	6430	0.0441442634529643	V3	Control	10844	5190	3	3	2	5	4	3	3	2	2	2	aHSC
Control_3_AAGACTCAGTAGATCA-1	SeuratProject	21662	5727	0.0184655156495245	V3	Control	10736	4687	0	0	1	0	0	8	2	3	1	1	Mature HEP
Control_3_AAGACTCCAAGTTCCA-1	SeuratProject	11411	4274	0	V3	Control	10583	4273	4	6	7	15	18	21	22	23	7	7	qHSC
Control_3_AAGACTCCACAACGTT-1	SeuratProject	13762	5428	0.0435983141985177	V3	Control	10864	5423	1	5	8	2	8	5	9	8	8	8	Metabolic HB
Control_3_AAGACTCCAGTAGGAC-1	SeuratProject	8757	3587	0.331163640516158	V3	Control	9113	3587	3	3	2	5	4	3	3	2	2	2	aHSC
Control_3_AAGACTCGTAATCAGA-1	SeuratProject	7792	3641	0	V3	Control	8876	3641	0	0	1	0	0	0	4	1	1	1	Mature HEP
Control_3_AAGACTCGTATGTGTC-1	SeuratProject	11631	4427	0.0257931390250193	V3	Control	10548	4427	1	1	0	1	6	4	7	4	0	0	HB
Control_3_AAGACTCGTGATGTAA-1	SeuratProject	12460	4610	0.00802568218298555	V3	Control	10657	4610	0	0	1	0	0	8	2	3	1	1	Mature HEP
Control_3_AAGACTCGTTTGCCGG-1	SeuratProject	12027	4365	0.0249438762783737	V3	Control	10549	4365	1	5	0	13	14	15	15	17	0	0	HB
Control_3_AAGACTCTCGCTCATC-1	SeuratProject	10789	4454	0.0185373992028918	V3	Control	10424	4453	4	6	7	8	10	10	10	25	7	7	qHSC
Control_3_AAGACTCTCTCATGGA-1	SeuratProject	21051	6101	0.712555223029785	V3	Control	11025	5166	0	0	1	0	0	8	2	3	1	1	Mature HEP
Control_3_AAGATAGAGGCTCAAG-1	SeuratProject	6508	3388	0.0460971112476951	V3	Control	8697	3388	1	1	0	2	6	4	7	4	0	0	HB
Control_3_AAGATAGCACAACGTT-1	SeuratProject	8385	3756	0	V3	Control	9023	3756	1	5	6	7	7	5	8	9	6	6	Cholangiocyte HB
Control_3_AAGATAGCATCGCTGG-1	SeuratProject	11812	4360	0.0761937013206908	V3	Control	10659	4360	3	3	2	5	4	3	3	2	2	2	aHSC
Control_3_AAGATAGGTCAGGCAA-1	SeuratProject	35516	7828	0.0901002365131209	V3	Control	10100	4752	0	4	1	3	0	2	1	3	1	1	Mature HEP
Control_3_AAGATAGGTGCGCTCA-1	SeuratProject	10335	4055	0.0290275761973875	V3	Control	10182	4055	0	0	1	0	0	0	2	1	1	1	Mature HEP
Control_3_AAGATAGTCTTCGTGC-1	SeuratProject	6112	2796	0.0163612565445026	V3	Control	8755	2804	2	2	5	6	5	6	6	11	5	5	MSC
Control_3_AAGCATCAGACGATAT-1	SeuratProject	10806	4532	0.0277623542476402	V3	Control	10443	4532	2	2	5	6	5	20	21	7	5	5	MSC
Control_3_AAGCATCAGACTCTAC-1	SeuratProject	1395	872	0.21505376344086	V3	Control	8314	2731	5	7	10	10	12	13	14	18	10	10	Dying HEP
Control_3_AAGCATCAGAGAGTTT-1	SeuratProject	15091	5220	0	V3	Control	10711	5147	1	1	0	1	1	1	0	0	0	0	HB
Control_3_AAGCATCGTAGGCAGT-1	SeuratProject	12454	4298	0.144531877308495	V3	Control	10618	4298	0	0	1	0	0	0	4	1	1	1	Mature HEP
Control_3_AAGCATCGTGTGACCC-1	SeuratProject	752	615	0.132978723404255	V3	Control	7333	3213	5	7	10	10	12	13	14	18	10	10	Dying HEP
Control_3_AAGCATCTCATCCTAT-1	SeuratProject	11005	4042	0.290776919582008	V3	Control	10447	4042	2	2	9	11	11	11	11	13	9	9	aHSC
Control_3_AAGCATCTCCCGAATA-1	SeuratProject	7025	3254	0.0142348754448399	V3	Control	8850	3254	3	3	2	5	4	3	3	2	2	2	aHSC
Control_3_AAGCATCTCCGTTTCG-1	SeuratProject	13481	4982	0.0222535420221052	V3	Control	10716	4976	0	0	1	0	0	8	2	3	1	1	Mature HEP
Control_3_AAGCATCTCGCTACGG-1	SeuratProject	1106	896	0.180831826401447	V3	Control	7461	2993	5	7	10	10	12	13	14	18	10	10	Dying HEP
Control_3_AAGCCATAGCCGTTAT-1	SeuratProject	21361	6269	0.0702214315809185	V3	Control	10905	5251	0	0	1	0	0	8	2	3	1	1	Mature HEP
Control_3_AAGCCATCAAGCACAG-1	SeuratProject	10464	4161	0.0286697247706422	V3	Control	10257	4161	3	3	2	5	4	3	3	2	2	2	aHSC
Control_3_AAGCCATCAAGTGACG-1	SeuratProject	7813	3582	1.01113528734161	V3	Control	8884	3582	0	4	3	3	2	2	1	6	3	3	Immature HEP
Control_3_AAGCCATCAATAGTGA-1	SeuratProject	8795	3546	0.0909607731665719	V3	Control	9135	3546	4	6	7	8	15	16	17	19	7	7	qHSC
Control_3_AAGCCATCAATGAACA-1	SeuratProject	7962	3131	0.0125596583772921	V3	Control	8991	3131	6	8	11	12	13	14	13	16	11	11	Proliferative HEP
Control_3_AAGCCATCAGGCCTGT-1	SeuratProject	13513	4864	0.022200843632058	V3	Control	10934	4855	4	6	7	15	18	21	22	23	7	7	qHSC
Control_3_AAGCCATTCCGATTAG-1	SeuratProject	11913	4648	0	V3	Control	10704	4647	3	3	2	5	4	3	3	2	2	2	aHSC
Control_3_AAGCGAGAGCCGCACT-1	SeuratProject	4714	2674	0.0424268137462877	V3	Control	8645	2789	4	6	7	8	10	10	10	25	7	7	qHSC
Control_3_AAGCGAGAGGCGATAC-1	SeuratProject	10060	4163	0.0497017892644135	V3	Control	10004	4163	1	1	0	2	8	9	7	4	0	0	HB
Control_3_AAGCGAGAGGTTCTTG-1	SeuratProject	22514	6952	0.155458825619614	V3	Control	10900	5716	4	6	7	8	10	10	10	25	7	7	qHSC
Control_3_AAGCGAGAGTCAGGGT-1	SeuratProject	16931	5658	0.0177189770243931	V3	Control	10893	5377	1	1	0	1	1	1	0	0	0	0	HB
Control_3_AAGCGAGCAAGAGTTA-1	SeuratProject	20241	5966	0.0247023368410652	V3	Control	10969	5127	1	1	0	1	1	1	0	0	0	0	HB
Control_3_AAGCGAGCAAGTCCCG-1	SeuratProject	8653	3491	0.0924534843406911	V3	Control	9138	3491	7	9	12	14	17	19	20	22	12	12	Endothelial
Control_3_AAGCGAGCACAGTCGC-1	SeuratProject	19728	5199	0.552514193025142	V3	Control	10627	4525	1	1	0	2	6	4	7	4	0	0	HB
Control_3_AAGCGAGGTGAGAACC-1	SeuratProject	31701	7211	0.0126178984890067	V3	Control	10026	4511	1	1	0	2	6	4	7	4	0	0	HB
Control_3_AAGCGAGTCCACCTCA-1	SeuratProject	18818	5793	0.0318843660325221	V3	Control	10929	5253	1	1	0	2	6	4	7	4	0	0	HB
Control_3_AAGCGTTAGCCGTCGT-1	SeuratProject	10752	4168	0.00930059523809524	V3	Control	10369	4168	2	10	13	17	20	23	24	26	13	13	aHSC
Control_3_AAGCGTTAGGTAACTA-1	SeuratProject	10262	4083	0.0682128240109141	V3	Control	10137	4083	0	0	1	0	0	0	4	1	1	1	Mature HEP
Control_3_AAGCGTTAGGTTGGAC-1	SeuratProject	8170	3697	0.208078335373317	V3	Control	8951	3697	3	3	2	5	4	3	3	2	2	2	aHSC
Control_3_AAGCGTTCAATCTCGA-1	SeuratProject	16828	4855	0.0356548609460423	V3	Control	10722	4634	0	0	1	0	0	8	2	3	1	1	Mature HEP
Control_3_AAGCGTTGTACGTGTT-1	SeuratProject	5362	2877	0.0186497575531518	V3	Control	8623	2917	3	3	2	9	9	12	12	15	2	2	aHSC
Control_3_AAGCGTTGTCCCGGTA-1	SeuratProject	8938	3668	0.212575520250615	V3	Control	9214	3668	3	3	2	5	4	3	3	2	2	2	aHSC
Control_3_AAGCGTTGTTACGCCG-1	SeuratProject	30001	7466	0.00666644445185161	V3	Control	10382	4930	0	0	1	0	0	8	2	3	1	1	Mature HEP
Control_3_AAGGAATAGGTGCCAA-1	SeuratProject	9716	3951	0.0308769040757513	V3	Control	9720	3951	0	0	4	4	3	7	5	5	4	4	Injured HEP
Control_3_AAGGAATAGTATAGGT-1	SeuratProject	5409	2586	0	V3	Control	8581	2648	2	2	5	6	5	20	21	7	5	5	MSC
Control_3_AAGGAATAGTCAAGCG-1	SeuratProject	11279	4660	2.19877648727724	V3	Control	10559	4660	5	7	10	10	12	13	26	28	10	10	Dying HEP
Control_3_AAGGAATCAATCACGT-1	SeuratProject	8059	3403	0.335029159945403	V3	Control	8988	3403	2	2	5	6	5	6	6	11	5	5	MSC
Control_3_AAGGAATCACCAGACC-1	SeuratProject	10940	4179	0.274223034734918	V3	Control	10403	4179	1	1	0	1	1	1	0	0	0	0	HB
Control_3_AAGGAATGTATGAGAT-1	SeuratProject	7054	3216	0.198468953785086	V3	Control	8773	3216	2	2	9	11	11	11	11	13	9	9	aHSC
Control_3_AAGGAATTCCCTTGTG-1	SeuratProject	6716	3381	0.163787969029184	V3	Control	8705	3382	4	6	7	8	15	16	17	19	7	7	qHSC
Control_3_AAGGTAAAGCTAGCCC-1	SeuratProject	7628	3421	0.0393287886733089	V3	Control	8894	3421	0	0	1	0	0	0	4	1	1	1	Mature HEP
Control_3_AAGGTAAAGCTCTGTA-1	SeuratProject	8658	3157	0.0462000462000462	V3	Control	9256	3156	1	1	0	1	1	1	0	0	0	0	HB
Control_3_AAGGTAACAAGCCATT-1	SeuratProject	17213	6064	0.0348573752396445	V3	Control	10971	5762	3	3	2	5	4	3	3	2	2	2	aHSC
Control_3_AAGGTAATCAAATAGG-1	SeuratProject	6284	2938	0	V3	Control	8883	2938	0	0	4	4	3	7	5	5	4	4	Injured HEP
Control_3_AAGGTAATCATTGCTT-1	SeuratProject	8671	3937	0.0115326951908661	V3	Control	9043	3937	1	1	8	2	8	9	9	8	8	8	Metabolic HB
Control_3_AAGGTAATCGAGTGAG-1	SeuratProject	18490	6249	0.0378583017847485	V3	Control	11066	5748	0	0	1	0	0	0	2	1	1	1	Mature HEP
Control_3_AAGTACCAGACCATGG-1	SeuratProject	21228	6634	0.0188430374976446	V3	Control	10973	5642	3	3	2	5	4	3	3	2	2	2	aHSC
Control_3_AAGTACCAGAGAGCAA-1	SeuratProject	7305	3359	0.506502395619439	V3	Control	8833	3359	3	3	2	5	4	3	3	2	2	2	aHSC
Control_3_AAGTACCAGCGTTAGG-1	SeuratProject	28888	7507	0.020769869842149	V3	Control	10349	5095	2	2	9	16	19	22	23	24	9	9	aHSC
Control_3_AAGTACCAGGACAGTC-1	SeuratProject	16520	5540	0.0121065375302663	V3	Control	10723	5314	1	1	0	1	1	1	0	0	0	0	HB
Control_3_AAGTACCCAGGGTCTC-1	SeuratProject	25852	6792	0.0232090360513693	V3	Control	10470	4897	1	1	0	1	1	1	0	0	0	0	HB
Control_3_AAGTACCCATAAGCAA-1	SeuratProject	31026	7506	0.161155160188229	V3	Control	10284	4848	1	1	0	1	1	1	0	0	0	0	HB
Control_3_AAGTACCTCGCCAATA-1	SeuratProject	11640	4486	0.0945017182130584	V3	Control	10539	4486	0	0	4	4	3	0	5	5	4	4	Injured HEP
Control_3_AAGTACCTCGCCTTTG-1	SeuratProject	5928	3030	0.489203778677463	V3	Control	8673	3043	3	3	2	5	4	3	3	2	2	2	aHSC
Control_3_AAGTACCTCGTGACTA-1	SeuratProject	12825	5048	0.0389863547758285	V3	Control	10757	5047	1	1	0	1	6	4	7	4	0	0	HB
Control_3_AAGTCGTCAAAGCTCT-1	SeuratProject	17811	5296	0.00561450788838358	V3	Control	10724	4901	1	5	6	7	7	5	8	9	6	6	Cholangiocyte HB
Control_3_AAGTCGTCATGATCTG-1	SeuratProject	3614	2144	0	V3	Control	8368	2513	3	3	2	9	9	12	12	15	2	2	aHSC
Control_3_AAGTCGTGTACCGCGT-1	SeuratProject	2351	1634	0	V3	Control	7867	2482	0	5	4	4	3	7	16	12	4	4	Injured HEP
Control_3_AAGTCGTGTATCGATC-1	SeuratProject	3691	2178	0.0270929287455974	V3	Control	8470	2484	0	0	1	0	0	0	4	1	1	1	Mature HEP
Control_3_AAGTCGTGTCTACACA-1	SeuratProject	14614	5265	0.0136855070480361	V3	Control	10755	5238	6	8	11	12	13	14	13	16	11	11	Proliferative HEP
Control_3_AAGTCGTGTGGTTTAC-1	SeuratProject	15374	5133	0	V3	Control	10732	5061	0	0	1	0	0	8	2	3	1	1	Mature HEP
Control_3_AAGTCGTGTGTCCGTG-1	SeuratProject	8806	4143	0.0908471496706791	V3	Control	9097	4143	6	8	11	12	13	14	13	16	11	11	Proliferative HEP
Control_3_AAGTGAAAGAGCAGCT-1	SeuratProject	11224	4607	0	V3	Control	10511	4607	0	4	3	3	2	2	1	10	3	3	Immature HEP
Control_3_AAGTGAAAGCACGATG-1	SeuratProject	9643	4024	0.0518510836876491	V3	Control	9650	4024	0	0	1	0	0	8	2	3	1	1	Mature HEP
Control_3_AAGTGAAAGCTCTTCC-1	SeuratProject	39181	7582	0.14292641841709	V3	Control	10345	4390	0	0	1	0	0	0	4	1	1	1	Mature HEP
Control_3_AAGTGAAAGGTAGCAC-1	SeuratProject	7412	3269	0	V3	Control	8840	3269	2	2	5	6	5	6	6	11	5	5	MSC
Control_3_AAGTGAAAGGTATAGT-1	SeuratProject	10027	4170	0.0398922908148	V3	Control	9997	4170	0	0	4	4	3	7	5	5	4	4	Injured HEP
Control_3_AAGTGAAAGTAGAGTT-1	SeuratProject	5165	2703	0.0193610842207164	V3	Control	8686	2760	3	3	2	5	4	3	3	2	2	2	aHSC
Control_3_AAGTGAACAAGTGTCT-1	SeuratProject	8161	3612	0.428869011150594	V3	Control	9022	3612	1	1	8	2	8	9	9	8	8	8	Metabolic HB
Control_3_AAGTGAACATCCGCGA-1	SeuratProject	21674	6554	0	V3	Control	11001	5500	6	8	11	12	13	14	13	16	11	11	Proliferative HEP
Control_3_AAGTGAACATGATCTG-1	SeuratProject	8135	3669	0.0860479409956976	V3	Control	8899	3669	3	3	2	5	4	3	3	2	2	2	aHSC
Control_3_AAGTGAAGTAATCAGA-1	SeuratProject	11517	4177	0.00868281670573934	V3	Control	10454	4177	1	1	0	1	1	1	0	0	0	0	HB
Control_3_AAGTGAAGTACGATTC-1	SeuratProject	3619	2120	0	V3	Control	8434	2530	3	3	2	9	9	12	12	15	2	2	aHSC
Control_3_AAGTGAATCCAAAGGG-1	SeuratProject	4393	2434	0.0227634873662645	V3	Control	8627	2596	3	3	2	9	9	12	12	15	2	2	aHSC
Control_3_AAGTGAATCCTAAACG-1	SeuratProject	7427	2784	0.0134643866971859	V3	Control	9050	2784	0	0	1	0	0	0	4	1	1	1	Mature HEP
Control_3_AAGTGAATCGCGTTTC-1	SeuratProject	10484	4267	0.0286150324303701	V3	Control	10283	4267	0	0	1	0	0	8	2	3	1	1	Mature HEP
Control_3_AAGTTCGAGCGTCGAA-1	SeuratProject	770	646	0	V3	Control	7635	3096	0	5	6	7	7	5	8	12	6	6	Cholangiocyte HB
Control_3_AAGTTCGAGGCCTAAG-1	SeuratProject	20501	5964	0.00975562167699137	V3	Control	10745	5081	1	1	0	2	6	4	7	4	0	0	HB
Control_3_AAGTTCGCAAATTGGA-1	SeuratProject	15113	5660	0.0661681995632899	V3	Control	10873	5620	6	8	11	12	13	14	13	16	11	11	Proliferative HEP
Control_3_AAGTTCGCAAGGTCGA-1	SeuratProject	18869	5471	0.105993958344374	V3	Control	10827	4920	1	1	0	2	6	4	7	4	0	0	HB
Control_3_AAGTTCGCAGTAACAA-1	SeuratProject	9901	3888	0	V3	Control	9881	3887	4	6	7	15	18	21	22	23	7	7	qHSC
Control_3_AAGTTCGGTCTAACTG-1	SeuratProject	13614	4372	0.0146907595122668	V3	Control	10578	4365	1	1	0	1	1	1	0	0	0	0	HB
Control_3_AAGTTCGGTGGGCTCT-1	SeuratProject	5950	3237	0.0168067226890756	V3	Control	8693	3241	1	1	8	2	8	9	9	8	8	8	Metabolic HB
Control_3_AAGTTCGGTTGCTTGA-1	SeuratProject	13274	4617	0.00753352418261263	V3	Control	10669	4615	1	1	0	1	1	1	0	0	0	0	HB
Control_3_AAGTTCGTCACTGCTC-1	SeuratProject	11997	4768	0.0583479203134117	V3	Control	10690	4768	0	0	1	0	0	8	2	3	1	1	Mature HEP
Control_3_AAGTTCGTCATGCAGT-1	SeuratProject	16509	5794	0.0363438124659277	V3	Control	10913	5618	1	1	8	2	8	9	9	8	8	8	Metabolic HB
Control_3_AAGTTCGTCTGCTAGA-1	SeuratProject	8827	3838	0.0679732638495525	V3	Control	9147	3838	0	0	4	4	3	7	5	5	4	4	Injured HEP
Control_3_AATAGAGAGCCACAAG-1	SeuratProject	27538	7120	0.0326821119907038	V3	Control	10254	4902	0	0	1	0	0	0	1	5	1	1	Mature HEP
Control_3_AATAGAGAGGCTTTCA-1	SeuratProject	6122	2762	0.081672655994773	V3	Control	8782	2767	2	2	5	6	5	6	6	11	5	5	MSC
Control_3_AATAGAGCATGACGGA-1	SeuratProject	7604	3211	0.0526038926880589	V3	Control	8873	3211	3	3	2	5	4	3	3	2	2	2	aHSC
Control_3_AATAGAGGTCAGACGA-1	SeuratProject	5796	3108	0.0862663906142167	V3	Control	8690	3126	0	5	4	4	3	7	16	12	4	4	Injured HEP
Control_3_AATAGAGGTGGCCTCA-1	SeuratProject	17875	5826	0.262937062937063	V3	Control	10943	5445	1	1	8	2	8	9	9	8	8	8	Metabolic HB
Control_3_AATAGAGGTTGTACGT-1	SeuratProject	6329	3448	0.0948017064307158	V3	Control	8670	3450	0	0	1	0	0	8	2	3	1	1	Mature HEP
Control_3_AATAGAGTCCGTGCGA-1	SeuratProject	6224	3107	0.096401028277635	V3	Control	8811	3107	0	5	4	4	3	7	16	12	4	4	Injured HEP
Control_3_AATAGAGTCTATCCAT-1	SeuratProject	5801	2941	0.0172384071711774	V3	Control	8634	2960	7	9	12	14	17	19	20	22	12	12	Endothelial
Control_3_AATCACGAGAAGAACG-1	SeuratProject	8911	3517	0.25810795645831	V3	Control	9226	3517	2	2	9	11	11	11	11	13	9	9	aHSC
Control_3_AATCACGAGCGACTTT-1	SeuratProject	9019	3896	0.0332631112096685	V3	Control	9239	3896	0	0	4	4	3	7	5	5	4	4	Injured HEP
Control_3_AATCACGAGTGGAAGA-1	SeuratProject	1809	1330	0.0552791597567717	V3	Control	7550	2702	4	6	7	15	18	21	22	23	7	7	qHSC
Control_3_AATCACGGTATGTGTC-1	SeuratProject	10237	4227	0.0195369737227703	V3	Control	10144	4227	1	1	0	1	1	1	0	0	0	0	HB
Control_3_AATCACGGTTCCTTGC-1	SeuratProject	28644	6610	0.00698226504678118	V3	Control	10383	4475	1	1	0	1	1	1	0	0	0	0	HB
Control_3_AATCACGTCGAACGCC-1	SeuratProject	23445	6820	0.336958839837919	V3	Control	11113	5583	6	8	11	12	13	14	13	16	11	11	Proliferative HEP
Control_3_AATCGACAGCCGGATA-1	SeuratProject	16364	4951	0.0122219506233195	V3	Control	10708	4786	0	0	4	4	3	7	5	5	4	4	Injured HEP
Control_3_AATCGACGTAACAGTA-1	SeuratProject	23039	6883	0.0434046616606624	V3	Control	10883	5536	1	1	8	2	8	9	9	8	8	8	Metabolic HB
Control_3_AATCGACGTACGTTCA-1	SeuratProject	14072	5127	0.0213189312109153	V3	Control	10726	5110	1	1	3	1	1	1	0	0	3	3	Immature HEP
Control_3_AATCGACGTAGTAAGT-1	SeuratProject	10815	4246	0.0092464170134073	V3	Control	10398	4246	0	0	4	4	3	7	5	12	4	4	Injured HEP
Control_3_AATCGACGTATAATGG-1	SeuratProject	7110	3669	0.0140646976090014	V3	Control	8765	3669	1	5	6	7	7	5	8	9	6	6	Cholangiocyte HB
Control_3_AATCGACGTGGCTTGC-1	SeuratProject	6394	2987	0	V3	Control	8801	2989	0	0	4	4	3	0	5	5	4	4	Injured HEP
Control_3_AATCGACTCGCGCCAA-1	SeuratProject	10564	4221	0.0283983339644074	V3	Control	10326	4219	4	6	7	15	18	21	22	23	7	7	qHSC
Control_3_AATCGTGAGCATTGAA-1	SeuratProject	19596	5852	0.0408246580934885	V3	Control	10963	5172	1	1	0	1	1	1	0	0	0	0	HB
Control_3_AATCGTGAGCCTCACG-1	SeuratProject	11091	4533	0.0180326390767289	V3	Control	10508	4533	1	1	0	1	1	1	0	0	0	0	HB
Control_3_AATCGTGAGTTGCGAG-1	SeuratProject	9219	3634	0.0867773077340276	V3	Control	9341	3634	2	2	9	11	11	11	11	13	9	9	aHSC
Control_3_AATCGTGCACGTTGGC-1	SeuratProject	6997	3475	0.0285836787194512	V3	Control	8695	3476	3	3	2	5	4	3	3	2	2	2	aHSC
Control_3_AATCGTGCATCCCACT-1	SeuratProject	8544	3574	0.6437265917603	V3	Control	9022	3574	3	3	2	5	4	3	3	2	2	2	aHSC
Control_3_AATCGTGGTACTCCGG-1	SeuratProject	6636	3121	0	V3	Control	8705	3122	3	3	2	5	4	3	3	2	2	2	aHSC
Control_3_AATCGTGTCAGTGTCA-1	SeuratProject	21284	5600	0.0798722044728434	V3	Control	10591	4613	0	0	4	4	3	7	5	5	4	4	Injured HEP
Control_3_AATCGTGTCCGCACTT-1	SeuratProject	11196	4359	0.0178635226866738	V3	Control	10475	4359	1	1	0	2	6	4	7	4	0	0	HB
Control_3_AATCGTGTCCGGCAAC-1	SeuratProject	6687	3553	0.0448631673396142	V3	Control	8653	3554	0	5	4	4	3	7	16	12	4	4	Injured HEP
Control_3_AATCGTGTCCTCAGAA-1	SeuratProject	6991	3091	0.0143041052782148	V3	Control	8836	3091	0	0	1	0	0	0	4	1	1	1	Mature HEP
Control_3_AATGAAGAGCCTGGAA-1	SeuratProject	9691	4087	0.0309565576307915	V3	Control	9699	4087	1	1	3	2	6	4	7	4	3	3	Immature HEP
Control_3_AATGAAGAGCTGGTGA-1	SeuratProject	18731	5796	0.0160162297795099	V3	Control	10821	5219	1	1	0	2	6	4	7	4	0	0	HB
Control_3_AATGAAGAGGTCCTGC-1	SeuratProject	5837	3095	0.0342641768031523	V3	Control	8759	3105	0	5	6	7	7	5	16	12	6	6	Cholangiocyte HB
Control_3_AATGAAGCAATAACGA-1	SeuratProject	11514	4233	6.14035087719298	V3	Control	10598	4233	2	2	9	11	11	11	11	11	9	9	aHSC
Control_3_AATGAAGCACACAGAG-1	SeuratProject	17090	5732	0.0468110005851375	V3	Control	10855	5469	0	4	3	3	2	2	1	6	3	3	Immature HEP
Control_3_AATGAAGGTGCCGGTT-1	SeuratProject	10453	4218	0.0286998947670525	V3	Control	10243	4218	1	4	0	2	6	4	1	4	0	0	HB
Control_3_AATGAAGTCAAAGACA-1	SeuratProject	22012	6134	0.0227148827912048	V3	Control	10809	5063	1	1	0	1	1	1	0	0	0	0	HB
Control_3_AATGAAGTCAAATGCC-1	SeuratProject	13301	5189	0.0676640854071122	V3	Control	10814	5187	6	8	11	12	13	14	13	16	11	11	Proliferative HEP
Control_3_AATGAAGTCCAAGCCG-1	SeuratProject	9088	3892	0.0220070422535211	V3	Control	9255	3892	3	3	2	5	4	3	3	2	2	2	aHSC
Control_3_AATGAAGTCTTTCGAT-1	SeuratProject	16173	5210	0.0556483027267668	V3	Control	10818	5058	0	4	3	3	2	2	1	6	3	3	Immature HEP
Control_3_AATGACCAGTTAACGA-1	SeuratProject	5911	3069	0.0507528336998816	V3	Control	8785	3072	0	0	1	0	0	0	4	1	1	1	Mature HEP
Control_3_AATGACCAGTTGCTGT-1	SeuratProject	25439	6469	0.00786194425881521	V3	Control	10657	4738	7	9	12	14	17	19	20	22	12	12	Endothelial
Control_3_AATGACCCAACGGGTA-1	SeuratProject	17908	4816	0.173106991288809	V3	Control	10752	4431	1	1	3	1	1	1	0	0	3	3	Immature HEP
Control_3_AATGACCCAAGCCCAC-1	SeuratProject	18684	5183	0.0107043459644616	V3	Control	11055	4678	7	9	12	14	17	19	20	22	12	12	Endothelial
Control_3_AATGACCGTACGAAAT-1	SeuratProject	4922	2720	0.0203169443315725	V3	Control	8685	2802	3	3	2	9	9	12	12	15	2	2	aHSC
Control_3_AATGACCGTCCAGCCA-1	SeuratProject	15216	5035	0.10515247108307	V3	Control	10689	4958	1	1	0	1	1	1	0	0	0	0	HB
Control_3_AATGACCTCGCACGAC-1	SeuratProject	6447	2815	0.0310221808593144	V3	Control	8683	2820	0	0	1	0	0	0	2	1	1	1	Mature HEP
Control_3_AATGACCTCGGACTTA-1	SeuratProject	20947	6501	0.133670692700625	V3	Control	10980	5588	1	1	8	2	8	9	9	8	8	8	Metabolic HB
Control_3_AATGACCTCGTCTAAG-1	SeuratProject	24749	6553	0.0121217018869449	V3	Control	10624	4982	1	1	0	1	6	1	0	0	0	0	HB
Control_3_AATGCCACAATCTCTT-1	SeuratProject	13653	4540	0.0146487951366	V3	Control	10703	4534	0	0	1	0	0	0	2	3	1	1	Mature HEP
Control_3_AATGCCACAGTCGGAA-1	SeuratProject	11086	4297	0.0090203860725239	V3	Control	10430	4297	1	1	0	1	1	1	0	0	0	0	HB
Control_3_AATGCCAGTAAGATCA-1	SeuratProject	13959	5260	0.458485564868544	V3	Control	10720	5249	1	1	0	1	6	4	7	4	0	0	HB
Control_3_AATGCCAGTATTTCGG-1	SeuratProject	27865	6483	0	V3	Control	10300	4334	1	1	0	2	6	4	7	4	0	0	HB
Control_3_AATGCCAGTGGCCACT-1	SeuratProject	25308	6497	0.0197565987039671	V3	Control	10261	4743	0	0	1	0	0	0	4	1	1	1	Mature HEP
Control_3_AATGCCAGTTTCTTAC-1	SeuratProject	18376	5472	0.157814540705268	V3	Control	10909	4982	0	0	4	4	3	7	5	5	4	4	Injured HEP
Control_3_AATGCCATCAAGGCTT-1	SeuratProject	22232	5078	0.0134940626124505	V3	Control	10561	4099	1	1	3	1	1	1	1	0	3	3	Immature HEP
Control_3_AATGCCATCCTCTCGA-1	SeuratProject	10466	4460	0.00955474871010892	V3	Control	10296	4460	4	6	7	8	15	16	17	19	7	7	qHSC
Control_3_AATGCCATCGAGCCTG-1	SeuratProject	25549	6412	0.0978511879134213	V3	Control	10507	4651	1	1	0	1	1	1	0	0	0	0	HB
Control_3_AATGCCATCGATTCCC-1	SeuratProject	2249	1222	0.800355713650511	V3	Control	8136	2305	1	1	0	2	6	4	7	4	0	0	HB
Control_3_AATGCCATCGGCTCTT-1	SeuratProject	11386	4529	0.122958018619357	V3	Control	10648	4528	3	3	2	9	9	12	12	15	2	2	aHSC
Control_3_AATGGAAAGATCCTAC-1	SeuratProject	10699	4275	0.00934666791288906	V3	Control	10363	4275	0	0	1	0	0	0	4	1	1	1	Mature HEP
Control_3_AATGGAAAGTAAACAC-1	SeuratProject	17293	5292	0.208176718903603	V3	Control	10821	4960	0	0	1	0	0	8	2	3	1	1	Mature HEP
Control_3_AATGGAAAGTCGAAAT-1	SeuratProject	19749	5962	0.0810167603422958	V3	Control	10899	5263	1	1	0	1	6	1	0	0	0	0	HB
Control_3_AATGGAACACAAATAG-1	SeuratProject	7465	3601	0	V3	Control	8895	3601	1	1	0	1	1	1	0	0	0	0	HB
Control_3_AATGGAAGTTGCTCGG-1	SeuratProject	12781	4270	0.0625929113527893	V3	Control	10559	4270	0	4	3	3	2	2	1	6	3	3	Immature HEP
Control_3_AATGGAAGTTTGTGGT-1	SeuratProject	22796	6307	0.583435690472013	V3	Control	10807	5098	1	1	0	1	1	1	0	0	0	0	HB
Control_3_AATGGAATCCGTAGTA-1	SeuratProject	11437	4580	0.0174871032613448	V3	Control	10559	4580	0	0	1	0	0	0	2	3	1	1	Mature HEP
Control_3_AATGGAATCCTTCAGC-1	SeuratProject	10080	3772	0	V3	Control	10031	3772	3	3	2	5	4	3	3	2	2	2	aHSC
Control_3_AATGGCTAGAATCGAT-1	SeuratProject	20621	5697	0.00969885068619369	V3	Control	10734	4862	1	1	0	1	1	1	0	0	0	0	HB
Control_3_AATGGCTAGTGCCTCG-1	SeuratProject	18490	5851	0.0162249864791779	V3	Control	10880	5336	1	1	0	2	6	4	7	4	0	0	HB
Control_3_AATGGCTCACCAACAT-1	SeuratProject	18928	5591	0.0581149619611158	V3	Control	10873	5033	1	1	8	2	8	9	9	8	8	8	Metabolic HB
Control_3_AATGGCTCATGGCACC-1	SeuratProject	6071	2875	0.873002800197661	V3	Control	8744	2886	2	2	9	11	11	11	11	13	9	9	aHSC
Control_3_AATGGCTGTAACTGCT-1	SeuratProject	12037	4845	0.282462407576639	V3	Control	10669	4845	1	1	8	2	8	9	9	8	8	8	Metabolic HB
Control_3_AATGGCTGTGCCGAAA-1	SeuratProject	8786	3844	0.0113817436831323	V3	Control	9132	3843	1	1	8	2	8	9	9	8	8	8	Metabolic HB
Control_3_AATGGCTGTGCGACAA-1	SeuratProject	16055	5789	0.118343195266272	V3	Control	10812	5633	1	1	8	2	8	9	9	8	8	8	Metabolic HB
Control_3_AATTCCTAGCCAGTAG-1	SeuratProject	652	479	16.2576687116564	V3	Control	7134	3213	5	7	10	10	16	17	18	20	10	10	Dying HEP
Control_3_AATTCCTAGCTTTCCC-1	SeuratProject	31630	6805	0.0600695542206766	V3	Control	10328	4358	1	5	0	13	14	15	15	17	0	0	HB
Control_3_AATTCCTAGTCTACCA-1	SeuratProject	33382	7001	0.0119825055419088	V3	Control	10553	4421	1	1	0	1	1	1	0	0	0	0	HB
Control_3_AATTCCTCAGGTTACT-1	SeuratProject	19730	5513	0.00506842372022301	V3	Control	10807	4779	0	4	1	3	0	2	1	3	1	1	Mature HEP
Control_3_AATTCCTCAGTAACCT-1	SeuratProject	10080	4096	0.218253968253968	V3	Control	10028	4096	0	5	4	4	3	7	16	12	4	4	Injured HEP
Control_3_AATTCCTGTTCGGCGT-1	SeuratProject	6980	3281	0.0143266475644699	V3	Control	8790	3281	3	3	2	5	4	3	3	2	2	2	aHSC
Control_3_AATTCCTTCAAGGTGG-1	SeuratProject	22517	6513	0.00444108895501177	V3	Control	10773	5297	1	1	0	1	6	1	0	0	0	0	HB
Control_3_AATTCCTTCATCTACT-1	SeuratProject	15230	4849	0	V3	Control	10727	4789	0	0	1	0	0	0	2	1	1	1	Mature HEP
Control_3_AATTTCCAGATTGACA-1	SeuratProject	7512	3403	0.0931842385516507	V3	Control	8934	3403	0	0	1	0	0	0	4	1	1	1	Mature HEP
Control_3_AATTTCCAGCAACTTC-1	SeuratProject	15972	5317	0.0187828700225394	V3	Control	10746	5195	1	1	0	1	1	1	0	0	0	0	HB
Control_3_AATTTCCAGGTTCCGC-1	SeuratProject	10217	4688	0.283840657727317	V3	Control	10141	4688	6	8	11	12	13	14	13	16	11	11	Proliferative HEP
Control_3_AATTTCCAGTTACGGG-1	SeuratProject	21565	6448	0.106654300950614	V3	Control	10768	5349	1	1	8	2	8	4	9	8	8	8	Metabolic HB
Control_3_AATTTCCGTCGAGCTC-1	SeuratProject	13555	5266	0.0516414607156031	V3	Control	10806	5261	4	6	7	8	10	10	10	14	7	7	qHSC
Control_3_AATTTCCGTTAAGCAA-1	SeuratProject	22248	6825	0.0314635023372887	V3	Control	10839	5598	1	1	0	1	1	1	0	0	0	0	HB
Control_3_AATTTCCTCAAAGACA-1	SeuratProject	22168	6211	0.257127390833634	V3	Control	10740	5104	1	1	0	1	1	1	0	0	0	0	HB
Control_3_AATTTCCTCCAGTGTA-1	SeuratProject	2214	1166	0.13550135501355	V3	Control	7757	2339	6	8	11	12	13	14	13	16	11	11	Proliferative HEP
Control_3_AATTTCCTCCATCTGC-1	SeuratProject	18943	5142	0	V3	Control	10860	4602	1	1	0	1	1	1	0	0	0	0	HB
Control_3_ACAAAGAAGCCATTCA-1	SeuratProject	20781	6349	0.062557143544584	V3	Control	10890	5444	7	9	12	14	17	19	20	22	12	12	Endothelial
Control_3_ACAAAGAAGTGAGCCA-1	SeuratProject	12224	3816	0.0409031413612565	V3	Control	10384	3816	1	1	0	2	6	4	7	4	0	0	HB
Control_3_ACAAAGAGTAGTGGCA-1	SeuratProject	19581	6335	0.730299780399367	V3	Control	11090	5621	6	8	11	12	13	14	13	16	11	11	Proliferative HEP
Control_3_ACAAAGAGTTGAGTCT-1	SeuratProject	10487	4310	0.0762849241918566	V3	Control	10284	4310	0	0	1	0	0	8	2	3	1	1	Mature HEP
Control_3_ACAAAGATCATGCCGG-1	SeuratProject	8076	3860	0.0247647350173353	V3	Control	8881	3860	1	1	8	2	8	9	9	8	8	8	Metabolic HB
Control_3_ACAAAGATCTGCCTCA-1	SeuratProject	19889	5664	0.0955301925687566	V3	Control	10820	4933	2	2	5	6	5	6	6	11	5	5	MSC
Control_3_ACAACCAAGGGTCAAC-1	SeuratProject	9136	3926	0.0218914185639229	V3	Control	9279	3926	0	0	1	0	0	0	4	1	1	1	Mature HEP
Control_3_ACAACCAAGTTGGCTT-1	SeuratProject	13015	4449	0	V3	Control	10732	4448	2	2	5	6	5	20	21	7	5	5	MSC
Control_3_ACAACCACAAACACGG-1	SeuratProject	10285	3868	0.145843461351483	V3	Control	10133	3868	2	2	5	6	5	20	21	7	5	5	MSC
Control_3_ACAACCACAAGTGCTT-1	SeuratProject	15191	4883	0.0131656902113093	V3	Control	10837	4806	3	3	2	9	9	18	19	21	2	2	aHSC
Control_3_ACAACCACAAGTGGAC-1	SeuratProject	19320	5626	0	V3	Control	10974	4984	0	0	1	0	0	8	2	3	1	1	Mature HEP
Control_3_ACAACCACACAGAGCA-1	SeuratProject	10788	4381	0.00926955876900259	V3	Control	10395	4381	1	1	8	2	8	9	9	8	8	8	Metabolic HB
Control_3_ACAACCACACTTCCTG-1	SeuratProject	15617	4966	0	V3	Control	10838	4852	2	2	9	11	11	11	11	13	9	9	aHSC
Control_3_ACAACCAGTACAGTAA-1	SeuratProject	14771	5147	0.00677002234107373	V3	Control	10744	5114	1	1	0	1	1	1	0	0	0	0	HB
Control_3_ACAACCAGTGCCCAGT-1	SeuratProject	7325	3188	0	V3	Control	8963	3188	0	0	4	4	3	0	5	5	4	4	Injured HEP
Control_3_ACAACCATCCATAGAC-1	SeuratProject	18553	5464	0.0323397833234517	V3	Control	10819	4962	0	0	1	4	0	8	5	3	1	1	Mature HEP
Control_3_ACAACCATCTGTGCAA-1	SeuratProject	573	446	0	V3	Control	7770	3255	5	7	10	10	12	13	14	18	10	10	Dying HEP
Control_3_ACAAGCTAGGGAACAA-1	SeuratProject	34531	7622	0.00289594856795343	V3	Control	10218	4627	1	1	0	2	6	4	7	4	0	0	HB
Control_3_ACAAGCTCAGCAGTCC-1	SeuratProject	756	486	1.19047619047619	V3	Control	8285	3054	1	1	0	1	1	1	0	0	0	0	HB
Control_3_ACAAGCTGTAAGTTGA-1	SeuratProject	18667	5797	0.160711415867574	V3	Control	10897	5254	1	1	0	1	1	1	0	0	0	0	HB
Control_3_ACAAGCTGTGGCAGAT-1	SeuratProject	10005	4070	0.129935032483758	V3	Control	9971	4070	0	4	3	3	2	2	1	6	3	3	Immature HEP
Control_3_ACAAGCTGTTGTCTAG-1	SeuratProject	13629	4887	0.16875779587644	V3	Control	10705	4884	1	5	6	7	7	5	8	9	6	6	Cholangiocyte HB
Control_3_ACAAGCTTCATGCTAG-1	SeuratProject	6161	2954	0.0324622626197046	V3	Control	8825	2959	0	0	1	0	0	0	4	1	1	1	Mature HEP
Control_3_ACAAGCTTCGGCCAAC-1	SeuratProject	1123	859	0.0890471950133571	V3	Control	7862	2938	2	2	9	16	19	22	23	24	9	9	aHSC
Control_3_ACACAGTAGCACGTCC-1	SeuratProject	7983	3653	0.0375798571965427	V3	Control	8934	3653	0	5	4	4	3	7	16	12	4	4	Injured HEP
Control_3_ACACAGTCAAGCAATA-1	SeuratProject	12233	4212	0.0735714869614976	V3	Control	10566	4212	1	1	0	1	1	1	0	0	0	0	HB
Control_3_ACACAGTCATCCGGTG-1	SeuratProject	8815	3193	0.022688598979013	V3	Control	9229	3193	1	5	6	7	7	5	8	9	6	6	Cholangiocyte HB
Control_3_ACACAGTGTACCCGAC-1	SeuratProject	9000	3774	0.0555555555555556	V3	Control	9207	3774	2	2	5	6	5	20	21	7	5	5	MSC
Control_3_ACACAGTGTCTTACAG-1	SeuratProject	18742	5600	0.010671219720414	V3	Control	10981	5058	0	0	1	0	0	8	2	3	1	1	Mature HEP
Control_3_ACACAGTTCCCTCGTA-1	SeuratProject	26991	7350	0.133377792597532	V3	Control	10425	5130	5	7	10	10	16	2	18	20	10	10	Dying HEP
Control_3_ACACCAACATCTTCGC-1	SeuratProject	8940	2613	0.0111856823266219	V3	Control	9380	2613	0	0	1	0	0	0	4	1	1	1	Mature HEP
Control_3_ACACCAAGTAGCTTTG-1	SeuratProject	15386	5374	0.00649941505264526	V3	Control	10832	5285	0	5	4	4	3	7	16	12	4	4	Injured HEP
Control_3_ACACCAAGTATCAGGG-1	SeuratProject	22540	5699	0.0399290150842946	V3	Control	10506	4481	1	1	0	1	1	1	0	0	0	0	HB
Control_3_ACACCAAGTTAAGCAA-1	SeuratProject	20795	6058	0.0432796345275307	V3	Control	11083	5272	0	0	1	0	0	0	4	1	1	1	Mature HEP
Control_3_ACACCAATCAGACCGC-1	SeuratProject	8761	3741	0.0228284442415249	V3	Control	9114	3741	0	0	4	4	3	7	5	5	4	4	Injured HEP
Control_3_ACACCAATCGGTATGT-1	SeuratProject	12587	4628	0.0158894097084293	V3	Control	10655	4627	0	0	1	0	0	8	2	3	1	1	Mature HEP
Control_3_ACACGCGAGACCTTTG-1	SeuratProject	19171	5558	0.0156486359605654	V3	Control	10825	4981	0	0	1	0	0	0	4	1	1	1	Mature HEP
Control_3_ACACGCGAGCATGCAG-1	SeuratProject	9104	4165	0	V3	Control	9205	4165	1	1	8	2	8	9	9	8	8	8	Metabolic HB
Control_3_ACACGCGAGCTAAACA-1	SeuratProject	13419	4671	0.00745212012817647	V3	Control	10691	4665	0	0	1	0	0	0	4	1	1	1	Mature HEP
Control_3_ACACGCGAGCTTAGTC-1	SeuratProject	10458	4634	0.0382482310193154	V3	Control	10310	4634	1	5	8	2	8	5	9	8	8	8	Metabolic HB
Control_3_ACACGCGAGGACGCTA-1	SeuratProject	6297	2655	0.0317611561060823	V3	Control	8955	2657	0	0	4	4	3	7	5	5	4	4	Injured HEP
Control_3_ACACGCGAGTGGAAGA-1	SeuratProject	4348	2387	0	V3	Control	8752	2576	4	6	7	8	15	16	17	19	7	7	qHSC
Control_3_ACACGCGGTCACTACA-1	SeuratProject	13727	4365	0.0145698258905806	V3	Control	10567	4361	0	0	1	0	0	0	4	1	1	1	Mature HEP
Control_3_ACACGCGGTCCGTTTC-1	SeuratProject	16162	4791	0.222744709813142	V3	Control	10615	4608	1	1	0	1	1	1	0	0	0	0	HB
Control_3_ACACGCGGTGTTCATG-1	SeuratProject	4394	2542	0.136549840691853	V3	Control	8658	2708	4	6	7	8	10	10	10	14	7	7	qHSC
Control_3_ACACGCGTCCACGGGT-1	SeuratProject	13311	5019	1.51754188265344	V3	Control	10773	5016	1	1	0	2	8	9	9	8	0	0	HB
Control_3_ACACGCGTCCGCATAA-1	SeuratProject	5742	2604	0.348310693138279	V3	Control	8944	2627	1	5	6	7	7	5	8	9	6	6	Cholangiocyte HB
Control_3_ACACGCGTCGCCGAAC-1	SeuratProject	4968	2517	0.0201288244766506	V3	Control	8825	2588	2	2	9	11	11	11	11	13	9	9	aHSC
Control_3_ACACGCGTCTGCTAGA-1	SeuratProject	9751	4152	0.0307660752743308	V3	Control	9750	4152	0	0	1	0	0	8	2	3	1	1	Mature HEP
Control_3_ACACTGAAGCGCATCC-1	SeuratProject	1008	797	3.07539682539683	V3	Control	7517	2951	0	0	1	4	0	0	5	5	1	1	Mature HEP
Control_3_ACACTGAAGCTGTTCA-1	SeuratProject	9322	3598	0.010727311735679	V3	Control	9408	3598	0	0	4	4	3	0	5	5	4	4	Injured HEP
Control_3_ACACTGACAATCAAGA-1	SeuratProject	17436	5670	0.0229410415232852	V3	Control	10958	5350	0	0	4	4	3	7	5	5	4	4	Injured HEP
Control_3_ACACTGAGTACCCGAC-1	SeuratProject	15039	4570	0.0265975131325221	V3	Control	10574	4501	0	0	1	0	0	0	4	1	1	1	Mature HEP
Control_3_ACACTGAGTTAAACCC-1	SeuratProject	15631	5089	0.0191926300300685	V3	Control	10759	4989	0	0	1	0	0	8	2	3	1	1	Mature HEP
Control_3_ACACTGAGTTAGAAGT-1	SeuratProject	7986	3593	0.0375657400450789	V3	Control	8972	3593	0	0	4	4	3	7	5	5	4	4	Injured HEP
Control_3_ACACTGATCATCGGGC-1	SeuratProject	5870	2918	0.0340715502555366	V3	Control	8725	2937	3	3	2	9	9	12	12	15	2	2	aHSC
Control_3_ACACTGATCATTGCGA-1	SeuratProject	4907	2579	0.0203790503362543	V3	Control	8981	2643	0	0	1	0	0	0	4	1	1	1	Mature HEP
Control_3_ACACTGATCCAGTACA-1	SeuratProject	19781	6034	0.40442849198726	V3	Control	11283	5298	4	6	7	8	15	16	17	19	7	7	qHSC
Control_3_ACACTGATCGCCCAGA-1	SeuratProject	20081	6062	0.0547781484985808	V3	Control	10804	5228	1	1	0	1	6	1	0	0	0	0	HB
Control_3_ACAGAAAAGACGGAAA-1	SeuratProject	10910	4678	0.0366636113657195	V3	Control	10463	4678	1	1	0	1	1	1	0	0	0	0	HB
Control_3_ACAGAAACAACTTCTT-1	SeuratProject	9192	4065	0.119669277632724	V3	Control	9315	4065	1	1	0	2	8	9	7	4	0	0	HB
Control_3_ACAGAAATCAGAATAG-1	SeuratProject	5977	2927	0.0334616028107746	V3	Control	8722	2944	7	9	12	14	17	19	20	22	12	12	Endothelial
Control_3_ACAGAAATCCATCAGA-1	SeuratProject	8828	2946	0.0226551880380607	V3	Control	9277	2946	0	0	1	0	0	0	4	1	1	1	Mature HEP
Control_3_ACAGAAATCGAGATGG-1	SeuratProject	21189	5785	0.0566331587144273	V3	Control	10753	4855	1	5	0	13	14	15	15	17	0	0	HB
Control_3_ACAGAAATCTCGTCAC-1	SeuratProject	10235	4316	0.0195407914020518	V3	Control	10142	4316	0	0	4	4	3	7	5	5	4	4	Injured HEP
Control_3_ACAGAAATCTTCTAAC-1	SeuratProject	16394	5202	0.0243991704282054	V3	Control	10794	5029	1	1	0	1	1	1	0	0	0	0	HB
Control_3_ACAGCCGAGCCGTTAT-1	SeuratProject	7722	3580	0.0906500906500907	V3	Control	8855	3580	2	2	9	11	11	11	11	13	9	9	aHSC
Control_3_ACAGCCGCAACCACAT-1	SeuratProject	21038	6063	0.0142599106378933	V3	Control	10863	5143	1	1	0	1	1	1	0	0	0	0	HB
Control_3_ACAGCCGCAGAGTTCT-1	SeuratProject	9390	4129	0.276890308839191	V3	Control	9442	4129	0	0	4	4	3	7	5	5	4	4	Injured HEP
Control_3_ACAGCCGGTACAAGCG-1	SeuratProject	15914	5501	0.157094382304889	V3	Control	10846	5378	1	5	8	2	8	5	9	8	8	8	Metabolic HB
Control_3_ACAGCCGGTCCTCAGG-1	SeuratProject	25472	6492	0.145257537688442	V3	Control	10533	4685	6	8	11	12	13	14	13	16	11	11	Proliferative HEP
Control_3_ACAGCCGTCCGGACTG-1	SeuratProject	31748	7232	0.0062996094242157	V3	Control	10280	4682	1	1	0	2	6	4	7	4	0	0	HB
Control_3_ACAGCCGTCCGTGGCA-1	SeuratProject	6870	3408	0.0291120815138282	V3	Control	8812	3408	0	0	4	4	3	7	5	5	4	4	Injured HEP
Control_3_ACAGGGAAGCTGCCAC-1	SeuratProject	7015	3333	0.0142551674982181	V3	Control	8865	3333	1	5	6	7	7	5	8	9	6	6	Cholangiocyte HB
Control_3_ACAGGGACAAGGTCGA-1	SeuratProject	9063	3916	0.011033873993159	V3	Control	9250	3916	1	1	0	2	8	9	9	0	0	0	HB
Control_3_ACAGGGACACTCTCGT-1	SeuratProject	8388	3792	0.0357653791130186	V3	Control	9001	3792	1	1	0	1	1	1	0	0	0	0	HB
Control_3_ACAGGGAGTGCCGTAC-1	SeuratProject	14182	4790	0.00705119165138909	V3	Control	10620	4767	1	1	0	1	1	1	0	0	0	0	HB
Control_3_ACAGGGATCAGAATAG-1	SeuratProject	8200	3914	0.0365853658536585	V3	Control	8924	3914	0	5	4	4	3	7	16	12	4	4	Injured HEP
Control_3_ACAGGGATCCAGCTCT-1	SeuratProject	18657	5702	0.0589591038216219	V3	Control	10934	5141	1	1	0	1	1	1	0	0	0	0	HB
Control_3_ACATCCCAGGTAAGTT-1	SeuratProject	15955	5688	0.00626762770291445	V3	Control	10939	5564	6	8	11	12	13	14	13	16	11	11	Proliferative HEP
Control_3_ACATCCCCATCCTTCG-1	SeuratProject	10376	4211	0.00963762528912876	V3	Control	10201	4211	0	0	1	0	0	0	2	1	1	1	Mature HEP
Control_3_ACATCCCGTCGAACAG-1	SeuratProject	8342	3611	0.239750659314313	V3	Control	9063	3611	1	5	6	7	7	5	8	9	6	6	Cholangiocyte HB
Control_3_ACATCCCGTCGTTATG-1	SeuratProject	11648	4056	0.188873626373626	V3	Control	10464	4056	0	0	4	4	3	7	5	5	4	4	Injured HEP
Control_3_ACATCCCTCGGTGTTA-1	SeuratProject	12031	4556	0.382345607181448	V3	Control	10686	4556	4	6	7	8	15	16	17	19	7	7	qHSC
Control_3_ACATCCCTCTCCAATT-1	SeuratProject	9543	3806	1.16315624017605	V3	Control	9565	3805	2	2	5	6	5	6	6	11	5	5	MSC
Control_3_ACATCCCTCTCGTCGT-1	SeuratProject	8564	3847	0.0583839327417095	V3	Control	9067	3847	0	0	4	4	3	7	5	5	4	4	Injured HEP
Control_3_ACATCCCTCTGAGCAT-1	SeuratProject	27124	6819	0.147470874502286	V3	Control	10442	4767	1	1	0	1	1	1	0	0	0	0	HB
Control_3_ACATCGAAGAAGAACG-1	SeuratProject	14316	5093	0.0139703827884884	V3	Control	10701	5071	1	1	0	1	1	1	0	0	0	0	HB
Control_3_ACATCGAAGCAGCCTC-1	SeuratProject	7196	3424	0.125069483046137	V3	Control	8839	3424	1	1	8	2	8	5	9	8	8	8	Metabolic HB
Control_3_ACATCGACACTACCGG-1	SeuratProject	18664	5637	0.0214316330904415	V3	Control	10989	5167	0	5	4	4	3	7	16	12	4	4	Injured HEP
Control_3_ACATCGATCCACAGGC-1	SeuratProject	12863	4724	0.0855165979942471	V3	Control	10716	4724	1	5	6	7	7	5	8	9	6	6	Cholangiocyte HB
Control_3_ACATCGATCCGAACGC-1	SeuratProject	15249	5496	0.0721358777624762	V3	Control	10934	5438	1	1	0	1	1	1	0	0	0	0	HB
Control_3_ACATCGATCGTGTTCC-1	SeuratProject	11663	4290	0.360113178427506	V3	Control	10503	4290	1	1	0	1	1	1	0	0	0	0	HB
Control_3_ACATGCAAGGTCGTGA-1	SeuratProject	4977	2504	0.0803697006228652	V3	Control	8649	2584	3	3	2	5	4	3	3	2	2	2	aHSC
Control_3_ACATGCACATCGATGT-1	SeuratProject	30844	6960	0.0194527298664246	V3	Control	10401	4582	1	1	0	1	1	1	0	0	0	0	HB
Control_3_ACATGCACATCGCTGG-1	SeuratProject	12874	4967	0.00776759359950287	V3	Control	10903	4962	3	3	2	9	9	12	12	15	2	2	aHSC
Control_3_ACATGCAGTCTAGGTT-1	SeuratProject	8336	3250	0.0239923224568138	V3	Control	9117	3250	0	0	1	0	0	0	4	1	1	1	Mature HEP
Control_3_ACATGCAGTGATCGTT-1	SeuratProject	3925	2409	0.662420382165605	V3	Control	8653	2686	0	5	4	4	14	7	5	12	4	4	Injured HEP
Control_3_ACATGCATCGGTCTAA-1	SeuratProject	9893	4164	0.0505407864146366	V3	Control	9879	4164	0	0	1	0	0	0	4	1	1	1	Mature HEP
Control_3_ACATGCATCTCACCCA-1	SeuratProject	22261	6478	0.0134764835362293	V3	Control	10745	5308	1	1	0	1	1	1	0	0	0	0	HB
Control_3_ACATGCATCTCACTCG-1	SeuratProject	16671	5077	0	V3	Control	10818	4834	0	0	1	0	0	0	2	3	1	1	Mature HEP
Control_3_ACATTTCAGATAACAC-1	SeuratProject	18599	5458	0.0161298994569601	V3	Control	10809	4954	1	1	0	2	6	4	7	4	0	0	HB
Control_3_ACATTTCAGGTCGTCC-1	SeuratProject	9192	3894	0.0108790252393386	V3	Control	9332	3894	1	5	6	7	7	5	8	9	6	6	Cholangiocyte HB
Control_3_ACATTTCCACATGACT-1	SeuratProject	20553	5841	0.0827129859387924	V3	Control	10691	4925	1	1	0	1	1	1	0	0	0	0	HB
Control_3_ACATTTCCATGACCCG-1	SeuratProject	5706	2853	0.0175254118471784	V3	Control	8705	2870	4	6	7	8	10	10	10	14	7	7	qHSC
Control_3_ACATTTCGTACCTGTA-1	SeuratProject	9295	3750	0.0215169445938677	V3	Control	9396	3750	4	6	7	15	18	21	22	23	7	7	qHSC
Control_3_ACATTTCGTATGAGGC-1	SeuratProject	17834	6137	0.028036335090277	V3	Control	10974	5723	1	5	6	7	7	5	8	9	6	6	Cholangiocyte HB
Control_3_ACATTTCGTCGGTACC-1	SeuratProject	18489	5939	0.00540862134241982	V3	Control	10702	5389	1	1	0	2	6	4	7	4	0	0	HB
Control_3_ACATTTCGTTTACGAC-1	SeuratProject	13344	4369	0.00749400479616307	V3	Control	10502	4366	0	4	3	3	2	2	1	6	3	3	Immature HEP
Control_3_ACATTTCTCGTAATGC-1	SeuratProject	2701	1541	0	V3	Control	8563	2275	1	1	3	1	1	1	0	0	3	3	Immature HEP
Control_3_ACATTTCTCTCGCAGG-1	SeuratProject	1712	858	0.058411214953271	V3	Control	8250	2440	1	1	0	2	6	4	7	4	0	0	HB
Control_3_ACCAAACAGAGCGACT-1	SeuratProject	14201	5547	0.0140835152454053	V3	Control	10761	5525	1	1	8	2	8	9	9	8	8	8	Metabolic HB
Control_3_ACCAAACAGGTCTGGA-1	SeuratProject	14723	5346	0.06792094002581	V3	Control	10802	5312	1	1	0	2	8	9	9	8	0	0	HB
Control_3_ACCAAACAGGTGCATG-1	SeuratProject	15466	4488	0.174576490365964	V3	Control	10666	4425	0	0	4	4	3	0	5	5	4	4	Injured HEP
Control_3_ACCAAACAGTGTAGTA-1	SeuratProject	2853	1959	0.175254118471784	V3	Control	8046	2542	1	5	6	7	7	5	8	9	6	6	Cholangiocyte HB
Control_3_ACCAAACCAACAGTGG-1	SeuratProject	30342	6870	0.11535165776811	V3	Control	10107	4424	1	1	0	2	6	4	7	4	0	0	HB
Control_3_ACCAAACCAGCTATAC-1	SeuratProject	18018	5782	0.00555000555000555	V3	Control	10903	5369	1	1	0	2	6	4	7	4	0	0	HB
Control_3_ACCAAACTCAAACGAA-1	SeuratProject	17432	5312	0.086048646167967	V3	Control	10779	5006	0	0	4	4	3	7	5	5	4	4	Injured HEP
Control_3_ACCAAACTCAATCAGC-1	SeuratProject	1803	935	0.166389351081531	V3	Control	8013	2416	0	0	4	4	3	2	5	5	4	4	Injured HEP
Control_3_ACCAAACTCAATCCAG-1	SeuratProject	22512	5636	0.0222103766879886	V3	Control	10790	4536	1	1	0	2	6	4	7	4	0	0	HB
Control_3_ACCAAACTCGCCTCTA-1	SeuratProject	30551	6951	0.00654643055873785	V3	Control	10271	4488	1	1	8	2	8	9	9	8	8	8	Metabolic HB
Control_3_ACCAACAAGCCAGTAG-1	SeuratProject	11493	4003	0.0174018968067519	V3	Control	10502	4003	3	3	2	5	4	3	3	2	2	2	aHSC
Control_3_ACCAACACACAGCATT-1	SeuratProject	12110	4556	0.165152766308836	V3	Control	10647	4555	0	0	1	0	0	0	4	1	1	1	Mature HEP
Control_3_ACCAACACACCCAAGC-1	SeuratProject	16557	5684	0.0181192244971915	V3	Control	11016	5481	6	8	11	12	13	14	13	16	11	11	Proliferative HEP
Control_3_ACCAACATCAGGAAAT-1	SeuratProject	26736	7266	0.381508078994614	V3	Control	10468	5180	0	0	1	0	0	0	2	5	1	1	Mature HEP
Control_3_ACCACAAAGAAGCCTG-1	SeuratProject	10890	4166	0.275482093663912	V3	Control	10394	4166	2	2	5	6	5	6	6	7	5	5	MSC
Control_3_ACCACAAAGAATCGTA-1	SeuratProject	10696	4385	0.0280478683620045	V3	Control	10391	4385	3	3	2	9	9	12	12	15	2	2	aHSC
Control_3_ACCACAAAGGTGGGTT-1	SeuratProject	10747	4285	0.790918395831395	V3	Control	10378	4285	2	2	5	6	5	6	6	11	5	5	MSC
Control_3_ACCACAACACGTCGGT-1	SeuratProject	5640	2925	0.336879432624113	V3	Control	8617	2942	3	3	2	5	4	3	3	2	2	2	aHSC
Control_3_ACCACAACATCCGCGA-1	SeuratProject	20297	5911	0.226634478001675	V3	Control	10830	5062	1	1	8	2	8	9	9	8	8	8	Metabolic HB
Control_3_ACCACAAGTACAGTTC-1	SeuratProject	14759	4867	0.115183955552544	V3	Control	10592	4834	1	1	0	2	6	4	7	4	0	0	HB
Control_3_ACCACAATCCGAGAAG-1	SeuratProject	15982	5285	0.0062570391690652	V3	Control	10699	5128	1	1	0	1	1	1	0	0	0	0	HB
Control_3_ACCACAATCCTTCTAA-1	SeuratProject	13407	4687	0.00745879018423212	V3	Control	10588	4685	0	0	4	4	3	7	5	5	4	4	Injured HEP
Control_3_ACCACAATCTTACGTT-1	SeuratProject	18815	5445	0.0372043582248206	V3	Control	11174	4966	2	2	5	6	5	20	21	7	5	5	MSC
Control_3_ACCATTTAGAAGCTCG-1	SeuratProject	20547	5900	0.0438020148926851	V3	Control	10793	5000	1	1	0	1	1	1	0	0	0	0	HB
Control_3_ACCATTTAGTCGAATA-1	SeuratProject	14435	5144	0.0277104260478005	V3	Control	10750	5114	1	1	0	1	1	1	0	0	0	0	HB
Control_3_ACCATTTCAACCGATT-1	SeuratProject	19684	5570	0.0203210729526519	V3	Control	10811	4886	0	0	1	4	0	8	5	1	1	1	Mature HEP
Control_3_ACCATTTCATGTTCGA-1	SeuratProject	8852	3640	0.0112968820605513	V3	Control	9122	3640	7	9	12	14	17	19	20	22	12	12	Endothelial
Control_3_ACCATTTGTGTAGTGG-1	SeuratProject	9460	4408	0.211416490486258	V3	Control	9487	4408	6	8	11	12	13	14	13	16	11	11	Proliferative HEP
Control_3_ACCATTTTCGAGTGAG-1	SeuratProject	4306	2458	0.371574547143521	V3	Control	8602	2668	3	3	2	9	9	12	12	15	2	2	aHSC
Control_3_ACCATTTTCGGTCACG-1	SeuratProject	13901	4386	0.00719372706999496	V3	Control	10565	4373	1	5	6	7	7	5	8	9	6	6	Cholangiocyte HB
Control_3_ACCCAAAAGTGCACAG-1	SeuratProject	29234	6254	0.0444687692412944	V3	Control	10371	4140	0	0	1	0	0	0	4	1	1	1	Mature HEP
Control_3_ACCCAAACATCTGGGC-1	SeuratProject	14907	5031	0.020124773596297	V3	Control	10880	4974	2	2	5	6	5	6	6	7	5	5	MSC
Control_3_ACCCAAAGTCACCCTT-1	SeuratProject	19126	5629	0.00522848478510928	V3	Control	10917	5013	0	0	1	0	0	0	4	1	1	1	Mature HEP
Control_3_ACCCAAAGTCGGAAAC-1	SeuratProject	15844	5215	0.0189346124715981	V3	Control	10659	5085	1	1	0	2	6	4	7	4	0	0	HB
Control_3_ACCCAAAGTTAATCGC-1	SeuratProject	19195	5836	0.026048450117218	V3	Control	10958	5223	1	1	0	1	1	1	0	0	0	0	HB
Control_3_ACCCAAATCACTGCTC-1	SeuratProject	12185	4503	0.00820681165367255	V3	Control	10616	4503	0	0	1	0	0	0	4	1	1	1	Mature HEP
Control_3_ACCCTCAAGTATAGAC-1	SeuratProject	25419	6526	0.0118021952083087	V3	Control	10734	4897	1	5	8	2	8	5	9	8	8	8	Metabolic HB
Control_3_ACCCTCACAGAAGTGC-1	SeuratProject	20191	5728	0.0247635084938834	V3	Control	10814	4940	0	0	4	4	3	7	5	5	4	4	Injured HEP
Control_3_ACCCTCACATGACTAC-1	SeuratProject	7517	3609	0.0399095383796727	V3	Control	8776	3609	4	6	7	8	10	10	10	25	7	7	qHSC
Control_3_ACCCTCAGTCCGACGT-1	SeuratProject	787	540	1.27064803049555	V3	Control	7507	3038	1	1	8	2	8	9	9	8	8	8	Metabolic HB
Control_3_ACCCTCAGTCTCGGAC-1	SeuratProject	7657	3437	0.0130599451482304	V3	Control	8891	3437	1	5	8	2	8	5	9	8	8	8	Metabolic HB
Control_3_ACCCTCATCAGAATAG-1	SeuratProject	677	444	0	V3	Control	7676	3110	0	0	1	4	0	0	5	5	1	1	Mature HEP
Control_3_ACCCTCATCTTACGTT-1	SeuratProject	15966	5269	0.00626330953275711	V3	Control	10753	5138	1	1	0	1	1	1	0	0	0	0	HB
Control_3_ACCCTTGCACTTCAAG-1	SeuratProject	25898	6366	0.0154452081241795	V3	Control	10634	4555	1	1	0	1	1	1	0	0	0	0	HB
Control_3_ACCGTTCAGATGCTTC-1	SeuratProject	22178	6224	0.0721435656957345	V3	Control	10665	5023	0	0	1	0	0	0	2	1	1	1	Mature HEP
Control_3_ACCGTTCAGGACGCTA-1	SeuratProject	8221	3702	1.52049628998905	V3	Control	8901	3702	2	2	5	6	5	20	21	7	5	5	MSC
Control_3_ACCGTTCCAAATGCGG-1	SeuratProject	9193	4041	0.0435113673447188	V3	Control	9298	4040	4	6	7	8	10	10	10	25	7	7	qHSC
Control_3_ACCGTTCGTGCGAACA-1	SeuratProject	15987	4984	0.268968536936261	V3	Control	10582	4826	1	1	0	2	6	4	7	4	0	0	HB
Control_3_ACCTACCAGAGAGAAC-1	SeuratProject	15473	5038	0.0129257416144251	V3	Control	10663	4946	0	0	1	0	0	0	2	1	1	1	Mature HEP
Control_3_ACCTACCAGATGTTCC-1	SeuratProject	15581	4958	0.0320903664719851	V3	Control	10842	4851	0	0	1	0	0	0	4	1	1	1	Mature HEP
Control_3_ACCTACCCAAACGGCA-1	SeuratProject	6618	3008	0.105772136597159	V3	Control	8709	3013	4	6	7	15	18	21	22	23	7	7	qHSC
Control_3_ACCTACCCAATGTGGG-1	SeuratProject	9478	3808	0.0105507491031863	V3	Control	9522	3808	2	2	9	11	11	11	11	13	9	9	aHSC
Control_3_ACCTACCCACACCGAC-1	SeuratProject	17593	5387	0.0113681577900301	V3	Control	10796	5044	0	4	1	3	0	2	1	3	1	1	Mature HEP
Control_3_ACCTACCCACTAACCA-1	SeuratProject	11059	4487	0.280314675829641	V3	Control	10482	4487	1	5	6	7	7	5	8	9	6	6	Cholangiocyte HB
Control_3_ACCTACCCAGAGTTCT-1	SeuratProject	4526	1998	0	V3	Control	8702	2216	0	0	1	0	0	0	4	1	1	1	Mature HEP
Control_3_ACCTACCGTTATGTGC-1	SeuratProject	5445	2817	0	V3	Control	8642	2854	3	3	2	5	4	3	3	2	2	2	aHSC
Control_3_ACCTACCGTTGCATCA-1	SeuratProject	24408	6530	1.57735168797116	V3	Control	10638	5009	1	1	0	2	8	9	9	8	0	0	HB
Control_3_ACCTACCTCTTTCCGG-1	SeuratProject	13652	5481	0.0146498681511866	V3	Control	10893	5479	6	8	11	12	13	14	13	16	11	11	Proliferative HEP
Control_3_ACCTGAAAGAGCAAGA-1	SeuratProject	10275	4143	0.0194647201946472	V3	Control	10151	4143	1	1	0	1	1	1	0	0	0	0	HB
Control_3_ACCTGAAAGGGCGAGA-1	SeuratProject	13244	5273	0.0226517668378134	V3	Control	10822	5271	3	3	2	9	9	12	12	15	2	2	aHSC
Control_3_ACCTGAAAGTTGGAGC-1	SeuratProject	14818	5154	0.0607369415575651	V3	Control	10743	5108	1	1	0	1	1	1	0	0	0	0	HB
Control_3_ACCTGAACAATAGGAT-1	SeuratProject	8295	3600	0	V3	Control	8947	3600	3	3	2	5	4	3	3	2	2	2	aHSC
Control_3_ACCTGAAGTAGCTGAG-1	SeuratProject	6683	3341	0	V3	Control	8641	3344	7	9	12	14	17	19	20	22	12	12	Endothelial
Control_3_ACCTGAAGTCGAAACG-1	SeuratProject	15407	5208	0.116830012332057	V3	Control	10704	5124	1	1	0	1	6	1	0	0	0	0	HB
Control_3_ACCTGAATCACCTACC-1	SeuratProject	9731	4163	0	V3	Control	9731	4162	1	1	8	2	8	9	9	8	8	8	Metabolic HB
Control_3_ACCTGAATCTATTTCG-1	SeuratProject	15326	5184	0.0391491582930967	V3	Control	10694	5109	1	1	0	2	6	4	7	4	0	0	HB
Control_3_ACCTGTCAGAATCGAT-1	SeuratProject	9150	3927	0	V3	Control	9273	3927	4	6	7	8	15	16	17	19	7	7	qHSC
Control_3_ACCTGTCAGGCGCTCT-1	SeuratProject	21325	6063	0.00937866354044549	V3	Control	10808	5150	1	1	0	1	1	1	0	0	0	0	HB
Control_3_ACCTGTCAGTACCGGA-1	SeuratProject	508	425	2.95275590551181	V3	Control	7187	3377	5	7	10	10	12	13	14	18	10	10	Dying HEP
Control_3_ACCTGTCAGTCGCGAA-1	SeuratProject	30310	6688	0.00329924117452986	V3	Control	10149	4304	1	1	0	2	6	4	7	4	0	0	HB
Control_3_ACCTGTCCACAATGCT-1	SeuratProject	5500	2718	0.0181818181818182	V3	Control	8875	2750	3	3	9	5	4	11	11	13	9	9	aHSC
Control_3_ACCTGTCCACGCGTCA-1	SeuratProject	1078	883	0.463821892393321	V3	Control	7429	3039	6	8	11	12	13	14	13	16	11	11	Proliferative HEP
Control_3_ACCTGTCCAGCTGCCA-1	SeuratProject	14229	5078	0.0843348091924942	V3	Control	10791	5060	1	1	8	2	8	9	9	8	8	8	Metabolic HB
Control_3_ACCTGTCGTACCACGC-1	SeuratProject	13882	4895	0.280939345915574	V3	Control	10677	4887	1	1	0	1	1	1	0	0	0	0	HB
Control_3_ACCTGTCGTAGGAAAG-1	SeuratProject	13064	4372	0.0306184935701164	V3	Control	10658	4368	1	1	0	1	1	1	0	0	0	0	HB
Control_3_ACCTGTCGTGTGACCC-1	SeuratProject	6211	3078	0.0161004669135405	V3	Control	8598	3086	3	3	2	5	4	3	3	2	2	2	aHSC
Control_3_ACCTGTCTCTACCACC-1	SeuratProject	16080	3934	0.0808457711442786	V3	Control	10503	3759	0	4	3	3	2	2	1	6	3	3	Immature HEP
Control_3_ACGATCAAGAGGCTGT-1	SeuratProject	11136	3898	0.0179597701149425	V3	Control	10379	3898	1	1	0	2	6	4	7	4	0	0	HB
Control_3_ACGATCAAGGACTGGT-1	SeuratProject	8685	3796	0.0345423143350604	V3	Control	9095	3796	0	0	1	0	0	0	2	1	1	1	Mature HEP
Control_3_ACGATCACATGTGCCG-1	SeuratProject	13971	4927	0.121680624150025	V3	Control	10699	4913	0	0	1	0	0	8	2	3	1	1	Mature HEP
Control_3_ACGATCAGTCCTGGTG-1	SeuratProject	13392	5152	0.0821385902031063	V3	Control	10731	5152	0	4	3	3	2	2	1	6	3	3	Immature HEP
Control_3_ACGATCATCTGCATAG-1	SeuratProject	9522	3910	0.0525099768956102	V3	Control	9555	3910	2	2	5	6	5	20	21	7	5	5	MSC
Control_3_ACGATGTAGATACCAA-1	SeuratProject	12566	4606	0.0238739455674041	V3	Control	10675	4606	0	5	4	4	3	7	16	12	4	4	Injured HEP
Control_3_ACGATGTCAAAGACTA-1	SeuratProject	7036	3391	0.099488345650938	V3	Control	8864	3391	0	0	4	4	3	0	5	5	4	4	Injured HEP
Control_3_ACGATGTCAAGGTCTT-1	SeuratProject	19402	5794	0.0309246469436141	V3	Control	10759	5088	1	1	0	1	6	4	7	0	0	0	HB
Control_3_ACGATGTCAGCTCATA-1	SeuratProject	9044	4161	2.13401149933658	V3	Control	9192	4161	1	1	8	2	8	9	9	8	8	8	Metabolic HB
Control_3_ACGATGTCATTGCTTT-1	SeuratProject	8841	3559	0.056554688383667	V3	Control	9172	3559	7	9	12	14	17	19	20	22	12	12	Endothelial
Control_3_ACGATGTGTATGGAGC-1	SeuratProject	12575	4982	0.0318091451292246	V3	Control	10742	4982	1	1	0	1	1	1	0	0	0	0	HB
Control_3_ACGATGTGTCGTACTA-1	SeuratProject	8278	3494	0.012080212611742	V3	Control	9038	3494	0	0	1	0	0	0	4	1	1	1	Mature HEP
Control_3_ACGCACGAGACAGCGT-1	SeuratProject	14846	4895	0.0134716421931834	V3	Control	10769	4841	0	0	1	0	0	0	4	1	1	1	Mature HEP
Control_3_ACGCACGAGTTTGAGA-1	SeuratProject	16263	4675	0.0737871241468364	V3	Control	10694	4515	0	0	4	3	3	2	5	6	4	4	Injured HEP
Control_3_ACGCACGCACGAGGAT-1	SeuratProject	9981	4027	0.0200380723374411	V3	Control	9941	4027	4	6	7	8	15	16	17	19	7	7	qHSC
Control_3_ACGCACGCAGCATACT-1	SeuratProject	30467	6889	0.0459513572061575	V3	Control	10537	4594	6	8	11	12	13	14	13	16	11	11	Proliferative HEP
Control_3_ACGCACGCAGCTGTAT-1	SeuratProject	6846	3539	0.0730353491089688	V3	Control	8609	3540	2	2	5	6	5	20	21	7	5	5	MSC
Control_3_ACGCACGCATTACGGT-1	SeuratProject	17070	5520	0.205038078500293	V3	Control	10858	5230	1	1	0	1	1	1	0	0	0	0	HB
Control_3_ACGCACGGTGGTTTGT-1	SeuratProject	13084	4936	0.0458575359217365	V3	Control	10734	4935	0	4	3	3	2	2	1	6	3	3	Immature HEP
Control_3_ACGCACGGTTCTAAGC-1	SeuratProject	11797	4340	0.0762905823514453	V3	Control	10584	4340	3	3	2	9	9	18	19	21	2	2	aHSC
Control_3_ACGGAAGAGTCGTTAC-1	SeuratProject	4731	2588	0.0845487212005918	V3	Control	8956	2662	1	5	6	7	7	5	8	9	6	6	Cholangiocyte HB
Control_3_ACGGAAGCACCGCTAG-1	SeuratProject	12337	4893	0.0162113966118181	V3	Control	10652	4893	0	0	1	0	0	8	2	3	1	1	Mature HEP
Control_3_ACGGAAGCAGAGTCAG-1	SeuratProject	9643	3773	0.0829617339002385	V3	Control	9654	3773	4	6	7	15	18	21	22	23	7	7	qHSC
Control_3_ACGGAAGCAGTTAAAG-1	SeuratProject	7283	3563	0.137306055197034	V3	Control	8884	3563	0	0	4	4	3	0	5	5	4	4	Injured HEP
Control_3_ACGGAAGGTTGTTGAC-1	SeuratProject	13602	4812	0.0220555800617556	V3	Control	10639	4806	1	1	0	2	6	4	7	4	0	0	HB
Control_3_ACGGAAGTCCACGTCT-1	SeuratProject	25245	6603	0.0198059021588433	V3	Control	10545	4844	1	1	0	1	1	1	0	0	0	0	HB
Control_3_ACGGGTCAGAGTCTTC-1	SeuratProject	14441	5126	0.0207741846132539	V3	Control	10728	5104	1	1	0	2	8	9	7	4	0	0	HB
Control_3_ACGGGTCAGATGACCG-1	SeuratProject	9931	3687	0.100694794079146	V3	Control	9898	3687	4	6	7	15	18	21	22	23	7	7	qHSC
Control_3_ACGGGTCAGCATTGAA-1	SeuratProject	10614	4602	0.00942151874882231	V3	Control	10387	4602	1	1	8	2	8	9	9	8	8	8	Metabolic HB
Control_3_ACGGGTCAGCCAAGTG-1	SeuratProject	17621	5182	0.022700187276545	V3	Control	10790	4810	1	1	0	2	6	4	7	4	0	0	HB
Control_3_ACGGGTCAGCTGGCTC-1	SeuratProject	22522	6107	0.0355208240831187	V3	Control	10674	4924	0	4	3	3	2	2	1	6	3	3	Immature HEP
Control_3_ACGGGTCCAACGTTAC-1	SeuratProject	12839	4439	0.0934652231482203	V3	Control	10699	4438	2	2	5	6	5	6	6	11	5	5	MSC
Control_3_ACGGGTCCACTTCAAG-1	SeuratProject	6713	3032	0.0297929390734396	V3	Control	8902	3032	0	0	1	0	0	8	2	3	1	1	Mature HEP
Control_3_ACGGGTCCAGAGGTTG-1	SeuratProject	16002	5000	0.0187476565429321	V3	Control	10741	4843	0	0	1	0	0	0	4	1	1	1	Mature HEP
Control_3_ACGGGTCCAGTAACAA-1	SeuratProject	6357	2969	0.0629227623092654	V3	Control	8657	2974	3	3	2	9	9	12	12	15	2	2	aHSC
Control_3_ACGGGTCGTGCCTTTC-1	SeuratProject	19107	5784	0.015701051970482	V3	Control	10951	5182	1	1	0	1	1	1	0	0	0	0	HB
Control_3_ACGGGTCTCAAGCTGT-1	SeuratProject	12709	4679	0.0157368793768196	V3	Control	10706	4678	1	1	0	1	1	1	0	0	0	0	HB
Control_3_ACGGGTCTCATTGAGC-1	SeuratProject	18139	5320	0.0110259661502839	V3	Control	10856	4875	0	4	3	3	2	2	1	10	3	3	Immature HEP
Control_3_ACGGTCGAGTAGACAT-1	SeuratProject	7505	3459	0.0399733510992672	V3	Control	8887	3459	0	0	1	0	0	0	2	3	1	1	Mature HEP
Control_3_ACGGTCGAGTCTGGTT-1	SeuratProject	7788	3909	0.770416024653313	V3	Control	8792	3909	1	1	8	2	8	9	9	8	8	8	Metabolic HB
Control_3_ACGGTCGCAATACAGA-1	SeuratProject	20103	6392	0.00994876386608964	V3	Control	10986	5570	0	0	1	0	0	8	2	3	1	1	Mature HEP
Control_3_ACGGTCGCAGGCACTC-1	SeuratProject	17549	5320	0.165251581286683	V3	Control	10856	4936	0	0	1	0	0	0	2	3	1	1	Mature HEP
Control_3_ACGGTCGGTCTGATCA-1	SeuratProject	10443	4453	0.0191515847936417	V3	Control	10270	4453	1	5	6	7	7	5	8	9	6	6	Cholangiocyte HB
Control_3_ACGGTCGGTCTTGAAC-1	SeuratProject	32793	7346	0.213460189674626	V3	Control	10158	4619	1	1	0	1	6	1	0	0	0	0	HB
Control_3_ACGGTCGTCATTTACC-1	SeuratProject	21974	6157	0.0227541640120142	V3	Control	10675	5006	1	1	0	2	6	4	7	4	0	0	HB
Control_3_ACGGTCGTCGCTGCGA-1	SeuratProject	9010	3862	0	V3	Control	9224	3862	0	0	1	0	0	0	4	1	1	1	Mature HEP
Control_3_ACGGTTAAGATGGGCT-1	SeuratProject	14204	5013	0.0281610813855252	V3	Control	10724	5000	0	0	1	0	0	8	2	3	1	1	Mature HEP
Control_3_ACGGTTAAGTAGGATT-1	SeuratProject	28722	6616	0.0243715618689506	V3	Control	10233	4412	0	0	1	0	0	8	2	3	1	1	Mature HEP
Control_3_ACGGTTAAGTCACTCA-1	SeuratProject	22732	5995	0.013197254970966	V3	Control	10594	4810	1	1	0	1	1	1	0	0	0	0	HB
Control_3_ACGGTTACACCGGCTA-1	SeuratProject	27522	6667	0.0181672843543347	V3	Control	10067	4417	1	1	0	2	6	4	7	4	0	0	HB
Control_3_ACGGTTATCAACGAGG-1	SeuratProject	10296	4165	0.0194250194250194	V3	Control	10179	4165	2	2	5	6	5	20	21	7	5	5	MSC
Control_3_ACGGTTATCGTTCTGC-1	SeuratProject	14466	4615	0.0483893266970828	V3	Control	10655	4584	1	1	0	2	6	4	7	4	0	0	HB
Control_3_ACGGTTATCTTAAGGC-1	SeuratProject	11350	4315	0	V3	Control	10490	4315	0	0	1	0	0	0	4	1	1	1	Mature HEP
Control_3_ACGTAACCACCGGCTA-1	SeuratProject	24141	6233	0.053850296176629	V3	Control	10416	4682	1	1	0	2	6	4	7	4	0	0	HB
Control_3_ACGTAACCACTATGTG-1	SeuratProject	12570	4761	0.803500397772474	V3	Control	10673	4761	1	1	8	2	8	9	9	8	8	8	Metabolic HB
Control_3_ACGTAACCAGCTACCG-1	SeuratProject	5469	2509	0.0182848784055586	V3	Control	8736	2535	1	1	8	2	8	9	9	8	8	8	Metabolic HB
Control_3_ACGTAACCATCGCTAA-1	SeuratProject	13795	4808	0.00724900326205147	V3	Control	10721	4799	0	0	1	0	0	0	2	3	1	1	Mature HEP
Control_3_ACGTAACCATGTGCTA-1	SeuratProject	12681	4547	0.0315432536866178	V3	Control	10645	4546	1	5	6	7	7	5	8	9	6	6	Cholangiocyte HB
Control_3_ACGTAACGTGTCGATT-1	SeuratProject	9855	3586	0.0101471334348047	V3	Control	9837	3586	1	1	3	1	1	1	0	0	3	3	Immature HEP
Control_3_ACGTAACGTTCCGGTG-1	SeuratProject	10677	4415	0.0280977802753582	V3	Control	10381	4415	0	0	1	0	0	8	2	3	1	1	Mature HEP
Control_3_ACGTAACGTTCTTCAT-1	SeuratProject	14800	4966	1.43918918918919	V3	Control	10792	4935	0	4	1	3	0	2	1	3	1	1	Mature HEP
Control_3_ACGTAACTCAGCTAGT-1	SeuratProject	8093	3587	0.44482886445076	V3	Control	8907	3587	3	3	2	5	4	3	3	2	2	2	aHSC
Control_3_ACGTAACTCAGCTTCC-1	SeuratProject	691	512	0.434153400868307	V3	Control	7688	3141	5	7	10	10	12	13	14	18	10	10	Dying HEP
Control_3_ACGTACAAGCCGCACT-1	SeuratProject	8583	3491	0.023301875801002	V3	Control	9123	3491	2	2	5	6	5	6	6	11	5	5	MSC
Control_3_ACGTACAAGCTAGATA-1	SeuratProject	6721	2959	0.20830233596191	V3	Control	8902	2959	0	0	1	0	0	0	4	1	1	1	Mature HEP
Control_3_ACGTACACAACTGATC-1	SeuratProject	17726	5539	0.586708789348979	V3	Control	10735	5159	1	1	0	1	1	1	0	0	0	0	HB
Control_3_ACGTACAGTGGCTGAA-1	SeuratProject	10182	4240	0.756236495776861	V3	Control	10087	4240	0	0	1	0	0	8	2	3	1	1	Mature HEP
Control_3_ACGTACAGTTTCCAAG-1	SeuratProject	3799	2235	0.0526454330086865	V3	Control	8270	2537	3	3	2	9	9	12	12	15	2	2	aHSC
Control_3_ACGTACAGTTTCGTAG-1	SeuratProject	20415	5855	0.0293901542983101	V3	Control	11040	5042	0	0	1	0	0	8	2	3	1	1	Mature HEP
Control_3_ACGTACATCGGAGTGA-1	SeuratProject	16315	5284	0.0122586576769844	V3	Control	10749	5123	0	4	3	3	2	2	1	6	3	3	Immature HEP
Control_3_ACGTAGTAGTACTCGT-1	SeuratProject	15415	5070	0.00648718780408693	V3	Control	10608	4987	1	1	0	1	6	4	7	4	0	0	HB
Control_3_ACGTAGTCAAACACCT-1	SeuratProject	20541	5815	0.00486831215617545	V3	Control	10772	4940	0	0	1	0	0	8	2	3	1	1	Mature HEP
Control_3_ACGTAGTCAGCAAGAC-1	SeuratProject	16965	5330	0.0235779546124374	V3	Control	10787	5073	1	1	0	2	6	4	7	4	0	0	HB
Control_3_ACGTAGTCAGCTATTG-1	SeuratProject	17222	5254	0.0812913715015678	V3	Control	10615	4944	1	1	0	2	6	4	7	4	0	0	HB
Control_3_ACGTAGTGTATTTCTC-1	SeuratProject	4487	2623	0.133719634499666	V3	Control	8704	2749	0	5	6	7	7	5	8	12	6	6	Cholangiocyte HB
Control_3_ACGTAGTGTGTGTGGA-1	SeuratProject	25297	7012	0.0197651895481678	V3	Control	10539	5166	1	1	0	2	6	4	7	4	0	0	HB
Control_3_ACGTAGTGTGTTCATG-1	SeuratProject	6224	3103	0	V3	Control	8647	3110	3	3	2	5	4	3	3	2	2	2	aHSC
Control_3_ACGTAGTGTTCGTTCC-1	SeuratProject	10505	4389	0.0380771061399334	V3	Control	10290	4389	0	0	1	0	0	8	2	3	1	1	Mature HEP
Control_3_ACGTAGTGTTGCCGCA-1	SeuratProject	11680	4276	0.351027397260274	V3	Control	10535	4276	0	0	1	0	0	0	4	1	1	1	Mature HEP
Control_3_ACGTCCTAGATGACCG-1	SeuratProject	15011	4752	0.0133235627206715	V3	Control	10613	4691	1	1	0	1	1	1	0	0	0	0	HB
Control_3_ACGTCCTCAGCTGAGA-1	SeuratProject	13811	5137	0.0072406053146043	V3	Control	10863	5128	3	3	2	9	9	18	19	21	2	2	aHSC
Control_3_ACGTCCTTCCTGGGTG-1	SeuratProject	7345	3253	0.0136147038801906	V3	Control	8800	3253	3	3	2	5	4	3	3	2	2	2	aHSC
Control_3_ACGTTCCAGGATTTCC-1	SeuratProject	10883	4225	0.00918864283745291	V3	Control	10397	4225	1	1	0	2	6	4	7	4	0	0	HB
Control_3_ACGTTCCCAAATTGGA-1	SeuratProject	10132	4154	0.0789577575996842	V3	Control	10063	4154	2	2	5	6	5	6	6	11	5	5	MSC
Control_3_ACGTTCCCAACCCGCA-1	SeuratProject	6462	3216	0.0928505106778087	V3	Control	8819	3219	1	5	6	7	7	5	8	9	6	6	Cholangiocyte HB
Control_3_ACGTTCCCAAGTAGTA-1	SeuratProject	11092	4503	0.0180310133429499	V3	Control	10483	4503	1	1	8	2	8	9	9	8	8	8	Metabolic HB
Control_3_ACGTTCCCATCCCGTT-1	SeuratProject	6217	2853	0.0482547852662056	V3	Control	9024	2858	0	0	4	4	3	0	14	5	4	4	Injured HEP
Control_3_ACGTTCCGTCTGCGCA-1	SeuratProject	19812	5855	0.0151423379769836	V3	Control	10757	5134	1	1	0	1	6	4	7	4	0	0	HB
Control_3_ACGTTCCTCAACGTGT-1	SeuratProject	9677	4164	0.113671592435672	V3	Control	9681	4164	2	2	5	6	5	20	21	7	5	5	MSC
Control_3_ACGTTCCTCCGTGTCT-1	SeuratProject	27267	7412	0.00366743682840063	V3	Control	10717	5333	6	8	11	12	13	14	13	16	11	11	Proliferative HEP
Control_3_ACGTTCCTCTTCCGTG-1	SeuratProject	8876	3770	0	V3	Control	9157	3770	0	0	1	0	0	0	2	1	1	1	Mature HEP
Control_3_ACTACGACAACTGCCG-1	SeuratProject	5053	2674	0.653077379774391	V3	Control	8565	2763	2	2	9	11	11	11	11	13	9	9	aHSC
Control_3_ACTACGACACGAAAGC-1	SeuratProject	23273	5901	0.11171744081124	V3	Control	10619	4609	1	1	3	1	1	1	1	0	3	3	Immature HEP
Control_3_ACTACGAGTCTCGGGT-1	SeuratProject	8033	3964	0	V3	Control	8880	3964	3	3	2	9	9	12	12	15	2	2	aHSC
Control_3_ACTACGATCTCGTTTA-1	SeuratProject	15814	5191	0.0948526621980524	V3	Control	10733	5062	1	1	0	1	1	1	0	0	0	0	HB
Control_3_ACTACGATCTTAGCAG-1	SeuratProject	22308	5929	0.0044826967903891	V3	Control	10516	4803	1	1	0	2	6	4	7	4	0	0	HB
Control_3_ACTATCTAGATGACAT-1	SeuratProject	10836	4425	0.0461424880029531	V3	Control	10414	4425	1	5	6	7	7	5	8	9	6	6	Cholangiocyte HB
Control_3_ACTATCTCAAGACGGT-1	SeuratProject	6319	3265	0.18990346573825	V3	Control	8676	3271	3	3	2	9	9	12	12	15	2	2	aHSC
Control_3_ACTATCTGTAGCGTAG-1	SeuratProject	9124	3793	0.0328803156510303	V3	Control	9284	3793	1	5	6	7	7	5	8	9	6	6	Cholangiocyte HB
Control_3_ACTATCTGTGGTAATA-1	SeuratProject	14285	5310	0	V3	Control	10777	5296	1	1	0	1	1	1	0	0	0	0	HB
Control_3_ACTATCTTCAAGAAAC-1	SeuratProject	9226	3717	0.0975504010405376	V3	Control	9341	3717	4	6	7	8	10	10	10	14	7	7	qHSC
Control_3_ACTATCTTCCTTCGAC-1	SeuratProject	12777	4522	0.00782656335603037	V3	Control	10670	4521	0	5	4	4	3	7	16	12	4	4	Injured HEP
Control_3_ACTATGGAGAGAGCAA-1	SeuratProject	5645	3022	0.0177147918511957	V3	Control	8599	3044	4	6	7	8	10	10	10	14	7	7	qHSC
Control_3_ACTATGGAGAGGATGA-1	SeuratProject	11157	4530	0.170296674733351	V3	Control	10525	4530	1	1	8	2	8	9	9	8	8	8	Metabolic HB
Control_3_ACTATGGAGAGGTGCT-1	SeuratProject	15123	5250	0.105799113932421	V3	Control	10749	5199	1	1	0	2	6	4	7	4	0	0	HB
Control_3_ACTATGGAGATCCTAC-1	SeuratProject	36670	7894	0.0327242977911099	V3	Control	9954	4652	1	1	0	1	6	1	0	0	0	0	HB
Control_3_ACTATGGAGGAACATT-1	SeuratProject	12507	4734	0.00799552250739586	V3	Control	10715	4734	0	5	4	4	3	7	16	12	4	4	Injured HEP
Control_3_ACTATGGCAGCATACT-1	SeuratProject	14737	4858	0.0474994910768813	V3	Control	10874	4822	3	3	2	5	4	3	3	2	2	2	aHSC
Control_3_ACTATGGCATCGCCTT-1	SeuratProject	9792	4153	0.0102124183006536	V3	Control	9789	4153	0	0	4	4	3	7	5	5	4	4	Injured HEP
Control_3_ACTATGGGTGGATTTC-1	SeuratProject	4676	2815	0.0641573994867408	V3	Control	8650	2904	1	1	8	2	8	9	9	8	8	8	Metabolic HB
Control_3_ACTATTCAGAGTGGCT-1	SeuratProject	5010	2486	0.0199600798403194	V3	Control	9029	2584	4	6	7	8	15	16	17	19	7	7	qHSC
Control_3_ACTATTCAGGACAAGA-1	SeuratProject	20844	5564	0.033582805603531	V3	Control	10694	4667	1	1	0	1	1	1	0	0	0	0	HB
Control_3_ACTATTCAGGTACAAT-1	SeuratProject	3726	2035	0.0536768652710682	V3	Control	8314	2370	3	3	2	9	9	12	12	15	2	2	aHSC
Control_3_ACTATTCCAACGGCCT-1	SeuratProject	23521	5558	0.0977849581225288	V3	Control	10513	4258	0	4	1	3	0	2	1	10	1	1	Mature HEP
Control_3_ACTATTCCATCTGCGG-1	SeuratProject	14997	5369	0.02000400080016	V3	Control	10794	5320	6	8	11	12	13	14	13	16	11	11	Proliferative HEP
Control_3_ACTATTCGTACTGCGC-1	SeuratProject	13082	4523	0.00764409111756612	V3	Control	10638	4521	0	5	6	7	7	5	8	12	6	6	Cholangiocyte HB
Control_3_ACTATTCGTCCGAAGA-1	SeuratProject	19112	4564	0.00523231477605693	V3	Control	10864	3921	0	0	1	0	0	0	4	1	1	1	Mature HEP
Control_3_ACTATTCGTGAATAAC-1	SeuratProject	7169	3474	0.0557957874180499	V3	Control	8829	3474	1	5	6	7	7	5	8	9	6	6	Cholangiocyte HB
Control_3_ACTATTCGTGTGGACA-1	SeuratProject	8642	3665	0.0578569775514927	V3	Control	9041	3665	2	2	9	11	11	11	11	13	9	9	aHSC
Control_3_ACTATTCTCACTTATC-1	SeuratProject	14481	4917	0.00690560044195843	V3	Control	10615	4885	0	0	1	0	0	8	2	3	1	1	Mature HEP
Control_3_ACTATTCTCATCACAG-1	SeuratProject	9265	3520	0.0647598488936859	V3	Control	9373	3520	0	5	4	4	3	7	16	12	4	4	Injured HEP
Control_3_ACTATTCTCCGTAGGC-1	SeuratProject	4969	2618	0.020124773596297	V3	Control	8875	2721	7	9	12	14	17	19	20	22	12	12	Endothelial
Control_3_ACTATTCTCGCATTGA-1	SeuratProject	11659	4514	0.034308259713526	V3	Control	10571	4514	1	1	3	1	1	1	0	0	3	3	Immature HEP
Control_3_ACTATTCTCTTAAGGC-1	SeuratProject	22612	6098	0.00442243056784008	V3	Control	10567	4897	1	5	6	7	7	5	8	9	6	6	Cholangiocyte HB
Control_3_ACTCCCAAGAAGTCTA-1	SeuratProject	15002	4936	0.246633782162378	V3	Control	10664	4887	1	1	0	2	6	4	7	4	0	0	HB
Control_3_ACTCCCAAGCTCACTA-1	SeuratProject	18735	5602	0.0266880170803309	V3	Control	10927	5114	0	0	1	0	0	8	2	3	1	1	Mature HEP
Control_3_ACTCCCAAGTTGGACG-1	SeuratProject	6487	3126	0	V3	Control	8619	3126	4	6	7	8	10	10	10	14	7	7	qHSC
Control_3_ACTCCCAAGTTGTAGA-1	SeuratProject	3712	2259	0.0538793103448276	V3	Control	8255	2570	3	3	2	5	4	3	3	2	2	2	aHSC
Control_3_ACTCCCACAGAGGAAA-1	SeuratProject	11103	4095	0.00900657479960371	V3	Control	10418	4095	0	0	1	0	0	0	4	1	1	1	Mature HEP
Control_3_ACTCCCACAGTCTGGC-1	SeuratProject	10067	4419	0.049667229561935	V3	Control	10017	4419	0	0	4	4	3	0	5	5	4	4	Injured HEP
Control_3_ACTCCCAGTAGAGTTA-1	SeuratProject	19705	5918	0	V3	Control	10798	5214	1	1	0	1	1	1	0	0	0	0	HB
Control_3_ACTCCCAGTCCAGCAC-1	SeuratProject	19042	5352	0.236319714315723	V3	Control	10859	4745	2	2	9	11	11	11	11	13	9	9	aHSC
Control_3_ACTCCCAGTTACAGCT-1	SeuratProject	10548	4250	0.0758437618505878	V3	Control	10289	4250	1	1	8	2	8	9	9	8	8	8	Metabolic HB
Control_3_ACTCCCATCCACACAA-1	SeuratProject	40125	7901	0.00747663551401869	V3	Control	10266	4534	1	1	0	1	1	1	0	0	0	0	HB
Control_3_ACTCCCATCGTTCCTG-1	SeuratProject	8695	4129	0.0230017251293847	V3	Control	9034	4129	1	5	8	2	8	5	9	8	8	8	Metabolic HB
Control_3_ACTCTCGAGAATCCCT-1	SeuratProject	7407	3451	0.0135007425408397	V3	Control	8909	3451	6	8	11	12	13	14	13	16	11	11	Proliferative HEP
Control_3_ACTCTCGAGGTTGCCC-1	SeuratProject	18337	5141	0	V3	Control	10879	4705	0	0	1	0	0	0	4	1	1	1	Mature HEP
Control_3_ACTCTCGCACGTAACT-1	SeuratProject	17597	5025	0.0568278683866568	V3	Control	10787	4664	1	1	0	1	1	1	0	0	0	0	HB
Control_3_ACTCTCGCAGAGTTCT-1	SeuratProject	15073	4914	0.0265375174152458	V3	Control	10662	4854	0	4	3	3	2	2	1	6	3	3	Immature HEP
Control_3_ACTCTCGCAGATACCT-1	SeuratProject	17370	4516	0.0115141047783535	V3	Control	10426	4212	1	1	6	7	7	5	8	9	6	6	Cholangiocyte HB
Control_3_ACTCTCGGTATCAGGG-1	SeuratProject	10051	3917	0	V3	Control	10011	3917	2	2	5	6	5	20	21	7	5	5	MSC
Control_3_ACTCTCGGTATGAGAT-1	SeuratProject	11503	4786	0.0347735373380857	V3	Control	10599	4786	6	8	11	12	13	14	13	16	11	11	Proliferative HEP
Control_3_ACTCTCGGTCAGACTT-1	SeuratProject	8553	3753	0.0935344323629136	V3	Control	9063	3753	0	4	3	3	2	2	1	10	3	3	Immature HEP
Control_3_ACTCTCGGTCGGTGTC-1	SeuratProject	14708	5151	0.0883872722327985	V3	Control	10682	5120	1	1	0	2	6	4	7	4	0	0	HB
Control_3_ACTCTCGGTTGTGCAT-1	SeuratProject	8972	3766	0.0891662951404369	V3	Control	9205	3766	2	2	5	6	5	20	21	7	5	5	MSC
Control_3_ACTCTCGTCAGTCATG-1	SeuratProject	8508	3498	0.0117536436295252	V3	Control	9083	3498	1	5	6	7	7	5	8	9	6	6	Cholangiocyte HB
Control_3_ACTGATGAGGTCACAG-1	SeuratProject	9628	4162	0.10386373078521	V3	Control	9640	4162	0	0	1	0	0	8	2	3	1	1	Mature HEP
Control_3_ACTGATGAGTTCATGC-1	SeuratProject	9209	3984	0.0542947116950809	V3	Control	9314	3984	3	3	2	9	9	18	19	21	2	2	aHSC
Control_3_ACTGATGCATGAATAG-1	SeuratProject	8012	3694	0.0499251123315027	V3	Control	8893	3694	0	0	1	0	0	0	4	1	1	1	Mature HEP
Control_3_ACTGATGTCATCACAG-1	SeuratProject	6983	3373	0.0143204926249463	V3	Control	8728	3374	3	3	2	9	9	12	12	15	2	2	aHSC
Control_3_ACTGATGTCATGCCAA-1	SeuratProject	9558	3961	0.0313873195229127	V3	Control	9579	3961	0	0	1	0	0	0	2	1	1	1	Mature HEP
Control_3_ACTGATGTCCGAAGGA-1	SeuratProject	9509	4060	1.06215164580923	V3	Control	9529	4060	3	3	2	9	9	18	19	21	2	2	aHSC
Control_3_ACTGATGTCTACTTCA-1	SeuratProject	35500	7521	0.0197183098591549	V3	Control	10191	4498	1	1	0	2	6	4	7	4	0	0	HB
Control_3_ACTGATGTCTCATTAC-1	SeuratProject	25383	6377	0	V3	Control	10591	4629	0	0	1	0	0	8	2	3	1	1	Mature HEP
Control_3_ACTGATGTCTGCCCTA-1	SeuratProject	7158	3383	0.0139703827884884	V3	Control	8740	3384	3	3	2	5	4	3	3	2	2	2	aHSC
Control_3_ACTGCAAAGAACGCGT-1	SeuratProject	10062	4118	0.119260584376863	V3	Control	10012	4118	1	1	0	2	6	4	7	4	0	0	HB
Control_3_ACTGCAAAGAGTCACG-1	SeuratProject	16733	5587	0.0956194346500926	V3	Control	10941	5377	0	0	1	0	0	8	2	3	1	1	Mature HEP
Control_3_ACTGCAAAGTATCTGC-1	SeuratProject	507	451	0.19723865877712	V3	Control	7546	3343	5	7	10	10	12	13	14	18	10	10	Dying HEP
Control_3_ACTGCAAAGTTACGGG-1	SeuratProject	11504	4715	0.0608484005563282	V3	Control	10563	4715	1	1	8	2	8	9	9	8	8	8	Metabolic HB
Control_3_ACTGCAACAAGCGCTC-1	SeuratProject	17243	5716	1.31067679638114	V3	Control	10953	5436	1	1	0	1	6	1	0	0	0	0	HB
Control_3_ACTGCAACACAAGCTT-1	SeuratProject	15768	4930	0.0126839167935058	V3	Control	10723	4814	1	5	6	7	7	5	8	9	6	6	Cholangiocyte HB
Control_3_ACTGCAACAGCTTCCT-1	SeuratProject	16514	5559	0.00605546808768318	V3	Control	10922	5368	1	1	0	1	1	1	0	0	0	0	HB
Control_3_ACTGCAAGTAAGGTCG-1	SeuratProject	12840	4977	0.00778816199376947	V3	Control	10730	4977	0	0	1	0	0	8	2	3	1	1	Mature HEP
Control_3_ACTGCAAGTACTCGCG-1	SeuratProject	17839	5629	0.0336341723190762	V3	Control	10872	5203	1	1	0	1	1	1	0	0	0	0	HB
Control_3_ACTGCAAGTCAAACGG-1	SeuratProject	6396	3226	0.0625390869293308	V3	Control	8794	3226	0	0	1	0	0	8	2	3	1	1	Mature HEP
Control_3_ACTGCAAGTTGCGGAA-1	SeuratProject	10531	4313	0.0379830975216029	V3	Control	10289	4313	0	0	1	0	0	0	2	3	1	1	Mature HEP
Control_3_ACTGCAATCCATCGTC-1	SeuratProject	18919	6187	0.0158570748982504	V3	Control	11079	5595	6	8	11	12	13	14	13	16	11	11	Proliferative HEP
Control_3_ACTGCAATCCCTGTTG-1	SeuratProject	9150	4143	0.163934426229508	V3	Control	9279	4143	1	5	6	7	7	5	8	9	6	6	Cholangiocyte HB
Control_3_ACTGCAATCCGGTAAT-1	SeuratProject	23081	6334	0.00866513582600407	V3	Control	10607	5052	1	1	0	2	6	4	7	4	0	0	HB
Control_3_ACTGCAATCCGGTTCT-1	SeuratProject	9626	3811	0	V3	Control	9640	3811	2	2	9	11	11	11	11	13	9	9	aHSC
Control_3_ACTGCAATCTAGGCCG-1	SeuratProject	14200	5458	0.0352112676056338	V3	Control	10758	5441	4	6	7	8	10	10	10	25	7	7	qHSC
Control_3_ACTGTCCAGACCCGCT-1	SeuratProject	20042	5723	0	V3	Control	10709	4985	0	0	1	0	0	8	2	3	1	1	Mature HEP
Control_3_ACTGTCCAGGCCTTGC-1	SeuratProject	7338	3610	0.204415372035977	V3	Control	8824	3609	3	3	2	9	9	12	12	15	2	2	aHSC
Control_3_ACTGTCCAGTAGCCAG-1	SeuratProject	28568	7395	0.0490058807056847	V3	Control	10399	5029	7	9	12	14	17	19	20	22	12	12	Endothelial
Control_3_ACTGTCCCAATATCCG-1	SeuratProject	4829	2412	0.0828328846552081	V3	Control	8895	2514	0	0	4	4	3	0	5	5	4	4	Injured HEP
Control_3_ACTGTCCCAGACGGAT-1	SeuratProject	7845	3618	0.0254939451880178	V3	Control	8854	3618	2	2	5	6	5	20	21	7	5	5	MSC
Control_3_ACTGTCCCATCGTGGC-1	SeuratProject	14250	4988	0.0912280701754386	V3	Control	10852	4965	3	3	2	9	9	18	19	21	2	2	aHSC
Control_3_ACTGTCCCATTCGGGC-1	SeuratProject	852	600	2.34741784037559	V3	Control	7013	3136	5	7	10	10	12	13	14	18	10	10	Dying HEP
Control_3_ACTGTCCGTTATGGTC-1	SeuratProject	7993	3729	0.087576629550857	V3	Control	8905	3728	1	1	0	1	1	1	0	0	0	0	HB
Control_3_ACTGTCCGTTTCGATG-1	SeuratProject	30346	6759	0.0329532722599354	V3	Control	10259	4328	1	1	0	2	6	9	9	8	0	0	HB
Control_3_ACTGTCCTCCTCTTTC-1	SeuratProject	12074	4349	0.0248467782010933	V3	Control	10561	4349	1	5	6	7	7	5	8	9	6	6	Cholangiocyte HB
Control_3_ACTGTCCTCGGCATAT-1	SeuratProject	1986	1348	0.201409869083585	V3	Control	8067	2560	2	2	9	11	11	11	11	13	9	9	aHSC
Control_3_ACTGTGAAGCAGAAAG-1	SeuratProject	10338	4705	0.0193461017604953	V3	Control	10236	4705	3	3	2	9	9	12	12	15	2	2	aHSC
Control_3_ACTGTGAAGGGATCTG-1	SeuratProject	13824	5197	0.0072337962962963	V3	Control	10699	5185	3	3	2	9	9	12	12	15	2	2	aHSC
Control_3_ACTGTGACACGCCACA-1	SeuratProject	13804	4778	0.0289771080846132	V3	Control	10717	4764	1	1	0	1	1	1	0	0	0	0	HB
Control_3_ACTGTGACAGCGGTTC-1	SeuratProject	20253	5465	0.00493754011751345	V3	Control	10774	4644	0	0	1	0	0	8	2	3	1	1	Mature HEP
Control_3_ACTGTGAGTCTGTGGC-1	SeuratProject	3138	1938	0	V3	Control	8360	2443	0	5	6	7	7	5	8	12	6	6	Cholangiocyte HB
Control_3_ACTGTGAGTTCCAAAC-1	SeuratProject	15938	5205	0.00627431296273058	V3	Control	10764	5072	1	1	0	1	1	1	0	0	0	0	HB
Control_3_ACTGTGATCACGGGCT-1	SeuratProject	7653	3286	0.0130667712008363	V3	Control	8972	3285	0	0	1	0	0	8	2	3	1	1	Mature HEP
Control_3_ACTGTGATCCATCACC-1	SeuratProject	13656	4908	3.44171060339777	V3	Control	10828	4904	1	1	8	2	8	9	26	8	8	8	Metabolic HB
Control_3_ACTTAGGGTAGTCGGA-1	SeuratProject	12586	4933	0	V3	Control	10687	4932	0	0	1	0	0	0	2	1	1	1	Mature HEP
Control_3_ACTTAGGGTTGGGCCT-1	SeuratProject	8552	3563	0.0233863423760524	V3	Control	9049	3563	2	2	5	6	5	20	21	7	5	5	MSC
Control_3_ACTTAGGTCAATGCAC-1	SeuratProject	8796	3825	0.056844020009095	V3	Control	9129	3825	0	4	1	3	0	2	1	10	1	1	Mature HEP
Control_3_ACTTAGGTCGGCCTTT-1	SeuratProject	12274	4531	0.0244419097278801	V3	Control	10654	4531	0	0	1	0	0	0	2	3	1	1	Mature HEP
Control_3_ACTTATCAGCTAGAGC-1	SeuratProject	30517	7663	0.232657207458138	V3	Control	10428	5170	6	8	11	12	13	14	13	16	11	11	Proliferative HEP
Control_3_ACTTATCAGGCCATAG-1	SeuratProject	16125	5955	0.595348837209302	V3	Control	10958	5793	6	8	11	12	13	14	13	16	11	11	Proliferative HEP
Control_3_ACTTATCCAGCTGTGC-1	SeuratProject	17327	5298	0.040399376695331	V3	Control	10914	4976	0	0	1	0	0	0	2	3	1	1	Mature HEP
Control_3_ACTTATCCATGACTAC-1	SeuratProject	4191	2209	0.0715819613457409	V3	Control	8964	2373	1	5	6	7	7	5	8	9	6	6	Cholangiocyte HB
Control_3_ACTTATCGTCAGTCGC-1	SeuratProject	20813	5013	0.144140681304954	V3	Control	11036	4173	7	9	12	14	17	19	20	22	12	12	Endothelial
Control_3_ACTTATCGTCGCCACA-1	SeuratProject	16624	5175	0.0721847930702599	V3	Control	10725	4936	1	1	0	1	1	1	0	0	0	0	HB
Control_3_ACTTATCTCAACCTTT-1	SeuratProject	15933	5471	0.0251051277223373	V3	Control	10835	5345	1	1	8	2	8	9	9	8	8	8	Metabolic HB
Control_3_ACTTATCTCAGGGATG-1	SeuratProject	17648	5750	0.0169990933816863	V3	Control	10802	5407	1	1	0	2	6	4	7	4	0	0	HB
Control_3_ACTTATCTCATCACCC-1	SeuratProject	21822	6611	0.0366602511227202	V3	Control	10884	5517	1	1	0	2	8	4	7	4	0	0	HB
Control_3_ACTTATCTCCGCAACG-1	SeuratProject	9779	3910	1.11463339809797	V3	Control	9774	3910	1	5	6	7	7	5	8	9	6	6	Cholangiocyte HB
Control_3_ACTTCCGAGGCTCCCA-1	SeuratProject	32869	7904	0.0547628464510633	V3	Control	10167	4977	0	0	4	4	3	7	5	5	4	4	Injured HEP
Control_3_ACTTCCGAGGGCTAAC-1	SeuratProject	7885	3529	0	V3	Control	8906	3529	2	2	9	11	11	11	11	13	9	9	aHSC
Control_3_ACTTCCGCAATCGCAT-1	SeuratProject	14207	4894	0.00703878369817696	V3	Control	10858	4867	3	3	2	5	4	3	3	2	2	2	aHSC
Control_3_ACTTCCGCACACACTA-1	SeuratProject	25745	6455	0.104874732957856	V3	Control	10453	4677	0	4	3	3	2	2	1	6	3	3	Immature HEP
Control_3_ACTTCCGCAGCAGACA-1	SeuratProject	10474	3060	0.00954745083062822	V3	Control	10142	3060	0	0	1	0	0	0	4	1	1	1	Mature HEP
Control_3_ACTTCCGGTACAGTAA-1	SeuratProject	8469	3665	0.0236155390246782	V3	Control	9041	3665	2	2	5	6	5	20	21	7	5	5	MSC
Control_3_ACTTCCGTCCGGACTG-1	SeuratProject	8375	3441	0.0119402985074627	V3	Control	9075	3441	2	2	9	11	11	11	11	13	9	9	aHSC
Control_3_ACTTCGCAGACTACCT-1	SeuratProject	17234	5189	0.0232099338516885	V3	Control	10656	4883	0	4	1	3	2	2	1	6	1	1	Mature HEP
Control_3_ACTTCGCCACGCTATA-1	SeuratProject	19626	5135	0.0152858453072455	V3	Control	10759	4434	1	1	0	1	1	1	0	0	0	0	HB
Control_3_ACTTCGCCAGCTACTA-1	SeuratProject	7553	3491	0	V3	Control	8908	3491	0	0	4	4	3	7	5	5	4	4	Injured HEP
Control_3_ACTTCGCCAGTAACAA-1	SeuratProject	12395	4430	0.354981847519161	V3	Control	10571	4430	0	0	4	4	3	7	5	5	4	4	Injured HEP
Control_3_ACTTCGCCAGTAGTTC-1	SeuratProject	11676	4551	0	V3	Control	10603	4551	1	1	0	1	1	1	0	0	0	0	HB
Control_3_ACTTCGCGTGGCAGAT-1	SeuratProject	12460	4531	0.14446227929374	V3	Control	10595	4531	0	0	1	0	0	0	4	1	1	1	Mature HEP
Control_3_ACTTCGCTCACATACG-1	SeuratProject	11309	4230	0.0176850296224246	V3	Control	10467	4230	0	4	3	3	2	2	1	6	3	3	Immature HEP
Control_3_ACTTTCAAGGCACAAC-1	SeuratProject	6953	2835	0.0287645620595426	V3	Control	8972	2836	1	1	0	2	6	4	7	4	0	0	HB
Control_3_ACTTTCACAAACACGG-1	SeuratProject	13566	4940	0	V3	Control	10772	4934	0	0	1	0	0	8	2	3	1	1	Mature HEP
Control_3_ACTTTCAGTGCCTATA-1	SeuratProject	11994	4720	0	V3	Control	10621	4720	1	1	0	1	1	1	0	0	0	0	HB
Control_3_ACTTTCATCGACTCCT-1	SeuratProject	8122	3389	0.406303866042847	V3	Control	8969	3389	3	3	2	5	4	3	3	2	2	2	aHSC
Control_3_ACTTTCATCGCCTCTA-1	SeuratProject	14579	4841	0.0548734481102956	V3	Control	10639	4807	1	5	6	7	7	5	8	9	6	6	Cholangiocyte HB
Control_3_ACTTTGTAGCCAGAGT-1	SeuratProject	25031	6737	0.0918860612840078	V3	Control	10352	4907	1	1	0	1	6	1	0	0	0	0	HB
Control_3_ACTTTGTAGGTGAGAA-1	SeuratProject	11575	4366	0.0259179265658747	V3	Control	10545	4366	0	0	4	4	3	0	5	5	4	4	Injured HEP
Control_3_ACTTTGTCACGGTGAA-1	SeuratProject	15058	3576	0.00664098817904104	V3	Control	10812	3538	0	0	1	0	0	0	4	1	1	1	Mature HEP
Control_3_ACTTTGTCAGTAGAAT-1	SeuratProject	8315	3850	0	V3	Control	8993	3850	1	1	0	1	1	1	0	0	0	0	HB
Control_3_ACTTTGTGTATCGCAT-1	SeuratProject	15542	4815	0.019302535066272	V3	Control	10680	4720	0	0	1	0	0	0	4	1	1	1	Mature HEP
Control_3_ACTTTGTGTCGAAACG-1	SeuratProject	4638	2540	0	V3	Control	8621	2686	3	3	2	9	9	12	12	15	2	2	aHSC
Control_3_ACTTTGTGTTCCGCTT-1	SeuratProject	12648	4937	0.047438330170778	V3	Control	10724	4936	1	5	8	2	8	5	9	8	8	8	Metabolic HB
Control_3_ACTTTGTTCCAAGCTA-1	SeuratProject	22249	5504	0.197761697154928	V3	Control	10681	4461	0	4	1	3	2	2	1	3	1	1	Mature HEP
Control_3_ACTTTGTTCTGCGGCA-1	SeuratProject	30870	7421	0.0194363459669582	V3	Control	10216	4666	1	1	0	1	1	1	0	0	0	0	HB
Control_3_AGAAATGAGAGCATTA-1	SeuratProject	649	425	0.462249614791988	V3	Control	7912	3140	5	7	10	10	12	13	14	18	10	10	Dying HEP
Control_3_AGAAATGCAGCAGACA-1	SeuratProject	21524	5890	0.162609180449731	V3	Control	10819	4868	1	1	0	1	1	1	0	0	0	0	HB
Control_3_AGAAATGGTCTGATAC-1	SeuratProject	8723	3822	0.0229278917803508	V3	Control	9111	3822	1	5	6	7	7	5	8	9	6	6	Cholangiocyte HB
Control_3_AGAAATGGTCTGTCCT-1	SeuratProject	8765	3719	0.0342270393610953	V3	Control	9146	3719	0	0	1	0	0	8	2	3	1	1	Mature HEP
Control_3_AGAAATGTCGTAGGAG-1	SeuratProject	7494	3484	0.827328529490259	V3	Control	8776	3484	3	3	2	5	4	3	3	2	2	2	aHSC
Control_3_AGAACAAAGACTTGTC-1	SeuratProject	10384	4220	0.00963020030816641	V3	Control	10211	4220	0	5	4	4	3	7	16	12	4	4	Injured HEP
Control_3_AGAACAAAGTGATAGT-1	SeuratProject	21950	6509	0.041002277904328	V3	Control	10803	5374	1	1	0	1	1	1	0	0	0	0	HB
Control_3_AGAACAAGTCCGCAGT-1	SeuratProject	16921	5379	0.0236392648188641	V3	Control	10812	5116	0	4	3	3	2	2	1	6	3	3	Immature HEP
Control_3_AGAACAAGTGGCAACA-1	SeuratProject	5387	2873	0.0371264154445888	V3	Control	8638	2903	3	3	2	5	4	3	3	2	2	2	aHSC
Control_3_AGAACAATCAAGCCGC-1	SeuratProject	18360	5497	0.0163398692810457	V3	Control	10753	5030	0	0	4	4	3	0	5	5	4	4	Injured HEP
Control_3_AGAACAATCCACGTGG-1	SeuratProject	10595	4280	0	V3	Control	10343	4279	4	6	7	8	15	16	17	19	7	7	qHSC
Control_3_AGAACAATCGATAACC-1	SeuratProject	12516	4667	0.00798977309044423	V3	Control	10662	4667	0	0	1	0	0	0	4	1	1	1	Mature HEP
Control_3_AGAACAATCTGTGCTC-1	SeuratProject	22267	6406	0.00898190146854089	V3	Control	10864	5307	0	0	1	4	0	8	5	3	1	1	Mature HEP
Control_3_AGAACCTAGACCATTC-1	SeuratProject	11326	4105	0.0441462122549885	V3	Control	10448	4105	1	1	0	1	1	1	0	0	0	0	HB
Control_3_AGAACCTAGCCAAGTG-1	SeuratProject	17641	5561	0.0226744515617028	V3	Control	10807	5202	1	1	0	1	1	1	0	0	0	0	HB
Control_3_AGAACCTAGCGACTGA-1	SeuratProject	6815	3165	0.102714600146735	V3	Control	8821	3166	2	2	9	11	11	11	11	13	9	9	aHSC
Control_3_AGAACCTCACACGGTC-1	SeuratProject	25013	6022	0.0119937632431136	V3	Control	10375	4421	0	0	4	4	3	7	5	5	4	4	Injured HEP
Control_3_AGAACCTCAGAATGTA-1	SeuratProject	21837	5554	0.0183175344598617	V3	Control	10615	4460	1	1	0	1	1	1	0	0	0	0	HB
Control_3_AGAACCTGTCCTCCAT-1	SeuratProject	14006	4880	0.0571183778380694	V3	Control	10647	4871	1	1	0	1	1	1	0	0	0	0	HB
Control_3_AGAACCTTCCTCGATC-1	SeuratProject	8031	3280	0.0996139957664052	V3	Control	8901	3280	4	6	7	15	18	21	22	23	7	7	qHSC
Control_3_AGAACCTTCTTAATCC-1	SeuratProject	10975	4501	0	V3	Control	10466	4500	1	5	6	7	7	5	8	9	6	6	Cholangiocyte HB
Control_3_AGAAGCGAGAGGTTTA-1	SeuratProject	22291	6185	0.0134583464178368	V3	Control	10769	4968	1	1	0	2	6	4	7	4	0	0	HB
Control_3_AGAAGCGAGCCATTTG-1	SeuratProject	7853	3628	0.369285623328664	V3	Control	8888	3628	2	2	5	6	5	20	21	7	5	5	MSC
Control_3_AGAAGCGAGGATACGC-1	SeuratProject	10261	3927	1.74446934996589	V3	Control	10152	3927	3	3	2	5	4	3	3	2	2	2	aHSC
Control_3_AGAAGCGAGGATATGT-1	SeuratProject	9018	3798	0.0554446662231093	V3	Control	9213	3798	3	3	2	5	4	3	3	2	2	2	aHSC
Control_3_AGAAGCGCACTGTGTA-1	SeuratProject	7735	3626	0.15513897866839	V3	Control	8778	3626	4	6	7	8	15	16	17	19	7	7	qHSC
Control_3_AGAAGCGGTAACCCGC-1	SeuratProject	13225	5133	0.2117202268431	V3	Control	10891	5124	2	2	5	6	5	6	6	11	5	5	MSC
Control_3_AGAAGCGGTCGTCTCT-1	SeuratProject	18806	6063	0.164841008188876	V3	Control	11024	5545	6	8	11	12	13	14	13	16	11	11	Proliferative HEP
Control_3_AGAAGCGGTGGTCCGT-1	SeuratProject	6077	3351	0.329109758104328	V3	Control	8680	3355	1	5	8	2	8	5	9	8	8	8	Metabolic HB
Control_3_AGAAGCGGTGTCTTAG-1	SeuratProject	26493	6706	0.0150983278601895	V3	Control	10428	4678	1	1	0	1	1	1	0	0	0	0	HB
Control_3_AGAAGCGTCTCATAGG-1	SeuratProject	25864	7127	0.00386637797711104	V3	Control	10614	5188	0	0	1	0	0	0	4	1	1	1	Mature HEP
Control_3_AGAAGTAAGCAAGGAA-1	SeuratProject	6274	3266	0.0159387950270959	V3	Control	8689	3267	1	1	0	1	1	1	0	0	0	0	HB
Control_3_AGAAGTAAGGTGATAT-1	SeuratProject	6408	3181	0	V3	Control	8709	3187	0	5	4	4	3	7	16	12	4	4	Injured HEP
Control_3_AGAAGTACAAGGCGTA-1	SeuratProject	9530	4164	0.975865687303253	V3	Control	9557	4164	4	6	7	8	15	16	17	19	7	7	qHSC
Control_3_AGAAGTACACATGACT-1	SeuratProject	14171	4534	0.042339990120669	V3	Control	10625	4512	0	0	4	4	3	7	5	5	4	4	Injured HEP
Control_3_AGAAGTACAGTCGGAA-1	SeuratProject	6026	3024	0.016594756057086	V3	Control	8621	3036	3	3	2	9	9	12	12	15	2	2	aHSC
Control_3_AGAAGTACATGGGAAC-1	SeuratProject	8274	3712	0.0241721053903795	V3	Control	8979	3712	0	5	4	4	3	7	16	12	4	4	Injured HEP
Control_3_AGAAGTAGTAGACGTG-1	SeuratProject	15794	5220	0.0253260731923515	V3	Control	10718	5119	1	1	0	2	6	4	7	4	0	0	HB
Control_3_AGAAGTATCCGTACGG-1	SeuratProject	21541	5201	0.046423100134627	V3	Control	10705	4243	1	1	0	1	6	1	0	0	0	0	HB
Control_3_AGAAGTATCCTCTCTT-1	SeuratProject	983	620	0.508646998982706	V3	Control	7939	2895	5	7	10	10	12	13	14	18	10	10	Dying HEP
Control_3_AGACAAAAGGTTCTAC-1	SeuratProject	10999	3934	0.0181834712246568	V3	Control	10361	3934	0	0	1	0	0	0	4	1	1	1	Mature HEP
Control_3_AGACAAACAGACAAAT-1	SeuratProject	19114	4695	0.0104635345819818	V3	Control	10554	4115	1	1	6	7	7	5	8	9	6	6	Cholangiocyte HB
Control_3_AGACAAAGTCATCACA-1	SeuratProject	8044	3642	0.0248632521133764	V3	Control	8935	3642	1	5	6	7	7	5	8	9	6	6	Cholangiocyte HB
Control_3_AGACAAAGTCTTGTCC-1	SeuratProject	8229	3659	0.303803621339166	V3	Control	8986	3659	1	1	0	2	6	4	7	4	0	0	HB
Control_3_AGACACTAGACGGTCA-1	SeuratProject	17403	5410	0.0229845428949032	V3	Control	10843	5105	1	1	0	2	6	4	7	4	0	0	HB
Control_3_AGACACTCAAATAGCA-1	SeuratProject	31284	7072	0.00319652218386396	V3	Control	10146	4570	1	1	0	2	6	4	7	4	0	0	HB
Control_3_AGACACTCACCCTATC-1	SeuratProject	24788	6512	0.0322736808132968	V3	Control	10852	5047	1	1	8	2	8	9	9	8	8	8	Metabolic HB
Control_3_AGACACTCAGTCGGTC-1	SeuratProject	7815	3629	0.0511836212412028	V3	Control	8814	3629	3	3	2	9	9	12	12	15	2	2	aHSC
Control_3_AGACACTCATAGGCGA-1	SeuratProject	6905	3174	0.0289645184648805	V3	Control	8788	3174	2	2	5	6	5	6	6	11	5	5	MSC
Control_3_AGACACTGTCATCGGC-1	SeuratProject	9352	4082	0.117621899059025	V3	Control	9420	4082	0	0	1	0	0	0	2	1	1	1	Mature HEP
Control_3_AGACACTGTGGCTCTG-1	SeuratProject	10318	4248	0.0193836014731537	V3	Control	10208	4248	2	2	5	6	5	20	21	7	5	5	MSC
Control_3_AGACAGGAGACTGAGC-1	SeuratProject	11651	4252	0.0171659085057077	V3	Control	10543	4252	1	1	0	1	1	1	0	0	0	0	HB
Control_3_AGACAGGAGCCGGAAT-1	SeuratProject	4776	2606	0.104690117252931	V3	Control	8931	2699	1	5	6	7	7	5	8	9	6	6	Cholangiocyte HB
Control_3_AGACAGGAGTTTAGGA-1	SeuratProject	5819	2860	0.0515552500429627	V3	Control	8654	2882	4	6	7	8	15	16	17	19	7	7	qHSC
Control_3_AGACAGGCACGGGCTT-1	SeuratProject	7319	3252	0.0546522749009428	V3	Control	8818	3252	3	3	2	5	4	3	3	2	2	2	aHSC
Control_3_AGACAGGGTCGGCACT-1	SeuratProject	18612	5569	0.21491510853213	V3	Control	10776	5020	0	0	1	0	0	8	2	3	1	1	Mature HEP
Control_3_AGACAGGTCCCAGGCA-1	SeuratProject	9765	4449	0.0716845878136201	V3	Control	9763	4448	6	8	11	12	13	14	13	16	11	11	Proliferative HEP
Control_3_AGACCATAGTCTCGTA-1	SeuratProject	14559	5488	0.0068686036128855	V3	Control	10847	5454	3	3	2	5	4	3	3	2	2	2	aHSC
Control_3_AGACCATCAATGTCAC-1	SeuratProject	29112	7214	0	V3	Control	10483	4927	1	1	0	1	1	1	0	0	0	0	HB
Control_3_AGACCATCATACACCA-1	SeuratProject	9286	3905	0.0215377988369589	V3	Control	9359	3905	4	6	7	8	15	16	17	19	7	7	qHSC
Control_3_AGACCATGTAGATTAG-1	SeuratProject	5227	2675	0.0573942988329826	V3	Control	8968	2711	1	5	6	7	7	5	8	9	6	6	Cholangiocyte HB
Control_3_AGACCATGTGCATCTA-1	SeuratProject	14113	4809	0.0141713313965847	V3	Control	10862	4783	4	6	7	15	18	21	22	23	7	7	qHSC
Control_3_AGACCATTCGACATAC-1	SeuratProject	23017	6226	0.0130338445496807	V3	Control	10753	4903	1	1	0	1	6	1	0	0	0	0	HB
Control_3_AGACCATTCTTCGCTG-1	SeuratProject	13133	4396	0.00761440645701668	V3	Control	10633	4394	0	0	1	0	0	0	4	1	1	1	Mature HEP
Control_3_AGACCCGCAATATCCG-1	SeuratProject	18175	4639	0.0990371389270977	V3	Control	10581	4204	1	1	0	2	6	4	7	4	0	0	HB
Control_3_AGACCCGCAGAAATTG-1	SeuratProject	16638	4906	0.0360620266858998	V3	Control	10696	4695	1	1	0	2	6	4	7	4	0	0	HB
Control_3_AGACCCGCAGCATACT-1	SeuratProject	16037	5289	0.0748269626488745	V3	Control	10702	5151	1	1	8	2	8	9	9	8	8	8	Metabolic HB
Control_3_AGACCCGCATACCGTA-1	SeuratProject	20303	6697	0.11820913165542	V3	Control	11030	5839	4	6	7	8	15	16	17	19	7	7	qHSC
Control_3_AGACCCGGTCTGTAGT-1	SeuratProject	969	653	0	V3	Control	7404	2976	3	3	2	9	9	12	12	15	2	2	aHSC
Control_3_AGACCCGGTGGCTGAA-1	SeuratProject	8814	3643	0.113455865668255	V3	Control	9171	3643	2	2	5	6	5	6	6	11	5	5	MSC
Control_3_AGACCCGTCCCAACTC-1	SeuratProject	15658	5239	0.0447055818112147	V3	Control	10764	5141	1	1	0	2	8	9	7	4	0	0	HB
Control_3_AGACCCGTCCGGCAGT-1	SeuratProject	11050	4195	0.00904977375565611	V3	Control	10426	4195	0	0	4	4	3	7	5	5	4	4	Injured HEP
Control_3_AGACTCAAGAGGGTCT-1	SeuratProject	9602	3931	0.0104144969797959	V3	Control	9611	3931	1	1	8	2	8	9	9	8	8	8	Metabolic HB
Control_3_AGACTCAAGCTATCTG-1	SeuratProject	12226	4417	0.0163585800752495	V3	Control	10603	4417	0	5	4	4	3	7	16	12	4	4	Injured HEP
Control_3_AGACTCAAGGGTATAT-1	SeuratProject	10111	3466	0.019780437147661	V3	Control	10010	3466	1	5	6	7	7	5	8	9	6	6	Cholangiocyte HB
Control_3_AGACTCACAAACGGCA-1	SeuratProject	11204	4696	0.0357015351660121	V3	Control	10543	4696	1	1	8	2	8	9	9	8	8	8	Metabolic HB
Control_3_AGACTCACACATGTTG-1	SeuratProject	17443	6058	2.50530298687152	V3	Control	11049	5766	1	1	8	2	8	9	9	8	8	8	Metabolic HB
Control_3_AGACTCATCAAATGCC-1	SeuratProject	37633	7499	0.00797172694177982	V3	Control	10385	4500	1	1	8	2	8	9	9	8	8	8	Metabolic HB
Control_3_AGACTCATCATCGACA-1	SeuratProject	7978	3573	0.11281022812735	V3	Control	8955	3573	0	0	4	4	3	0	5	5	4	4	Injured HEP
Control_3_AGACTCATCGTGCGAC-1	SeuratProject	12202	4604	0.0081953778069169	V3	Control	10591	4604	0	5	6	7	7	5	8	12	6	6	Cholangiocyte HB
Control_3_AGACTCATCTCAGAAC-1	SeuratProject	19143	5777	0.0888053074230789	V3	Control	10805	5177	0	0	1	0	0	8	2	3	1	1	Mature HEP
Control_3_AGACTCATCTCGGGAC-1	SeuratProject	14917	4860	0.0134075216196286	V3	Control	10565	4816	1	1	0	2	6	4	7	4	0	0	HB
Control_3_AGAGAATAGACCATAA-1	SeuratProject	31683	7308	0.0189376006060032	V3	Control	10183	4643	1	1	0	1	6	1	0	0	0	0	HB
Control_3_AGAGAATAGTCGAGGT-1	SeuratProject	22056	7281	0.0317373957199855	V3	Control	11145	6073	4	6	7	15	18	21	22	23	7	7	qHSC
Control_3_AGAGAATCACAGCTTA-1	SeuratProject	5711	3062	0.052530204867799	V3	Control	8790	3082	0	0	1	4	0	8	2	5	1	1	Mature HEP
Control_3_AGAGAATCAGATAAAC-1	SeuratProject	15772	4475	0.0697438498605123	V3	Control	10615	4337	0	0	4	4	3	7	5	5	4	4	Injured HEP
Control_3_AGAGAATGTCCTACGG-1	SeuratProject	16820	4938	0.00594530321046373	V3	Control	10682	4667	1	5	0	13	14	15	15	17	0	0	HB
Control_3_AGAGAATTCATGGGAG-1	SeuratProject	5457	2921	0.0183250870441635	V3	Control	8673	2958	3	3	2	9	9	12	12	15	2	2	aHSC
Control_3_AGAGAGCAGGAGATAG-1	SeuratProject	4187	2385	0	V3	Control	8531	2592	3	3	2	9	9	12	12	15	2	2	aHSC
Control_3_AGAGAGCGTACTAAGA-1	SeuratProject	13730	4777	0.00728332119446468	V3	Control	10651	4773	0	0	1	0	0	0	4	1	1	1	Mature HEP
Control_3_AGAGAGCGTTCGAGCC-1	SeuratProject	10774	4573	0.139224057917208	V3	Control	10409	4573	1	1	0	1	1	1	0	0	0	0	HB
Control_3_AGAGAGCTCGCCTTGT-1	SeuratProject	13486	4619	0.215037816995403	V3	Control	10612	4617	1	1	0	1	1	1	0	0	0	0	HB
Control_3_AGAGAGCTCGTCTAAG-1	SeuratProject	19191	5683	0.797248710332969	V3	Control	10818	5021	1	1	0	1	1	1	0	0	0	0	HB
Control_3_AGAGCAGAGATCCTAC-1	SeuratProject	8809	4080	0.215688500397321	V3	Control	9108	4080	1	1	8	2	8	9	9	8	8	8	Metabolic HB
Control_3_AGAGCAGAGCATACTC-1	SeuratProject	14480	5120	0.593922651933702	V3	Control	10915	5089	0	0	1	0	0	8	2	3	1	1	Mature HEP
Control_3_AGAGCAGAGGCATTTC-1	SeuratProject	17606	5511	0.0227195274338294	V3	Control	10745	5140	1	1	0	2	6	4	7	4	0	0	HB
Control_3_AGAGCAGCAGGTCAAG-1	SeuratProject	6324	3126	0.490196078431373	V3	Control	8634	3131	3	3	2	9	9	12	12	15	2	2	aHSC
Control_3_AGAGCCCAGGTCGACA-1	SeuratProject	23256	6238	0.120399036807706	V3	Control	10707	4905	6	8	11	12	13	14	13	16	11	11	Proliferative HEP
Control_3_AGAGCCCAGTATGACA-1	SeuratProject	15904	5165	0.100603621730382	V3	Control	10737	5045	1	1	0	2	6	4	7	4	0	0	HB
Control_3_AGAGCCCCACTGCACG-1	SeuratProject	14371	4669	0.0208753740171178	V3	Control	10722	4638	2	2	5	6	5	6	6	11	5	5	MSC
Control_3_AGAGCCCGTCACGCTG-1	SeuratProject	3608	1997	0	V3	Control	8620	2367	0	0	1	0	0	0	4	1	1	1	Mature HEP
Control_3_AGAGCCCGTGGGACAT-1	SeuratProject	11685	4861	0.0256739409499358	V3	Control	10661	4861	1	1	0	2	8	9	7	4	0	0	HB
Control_3_AGAGCCCTCGTTAGTG-1	SeuratProject	9325	4233	0.171581769436997	V3	Control	9394	4233	0	0	1	0	0	8	2	3	1	1	Mature HEP
Control_3_AGATAGAAGCAGGGAG-1	SeuratProject	8123	3885	0.135417949033608	V3	Control	8868	3885	3	3	2	5	4	3	3	2	2	2	aHSC
Control_3_AGATAGAAGCGATGGT-1	SeuratProject	23599	4683	0.0127124030679266	V3	Control	10511	3567	1	1	6	7	7	5	8	9	6	6	Cholangiocyte HB
Control_3_AGATAGACAACCGTAT-1	SeuratProject	16084	4979	0.024869435463815	V3	Control	10681	4830	1	5	6	7	7	5	8	9	6	6	Cholangiocyte HB
Control_3_AGATAGAGTCCGTTTC-1	SeuratProject	7330	3570	0.0545702592087312	V3	Control	8846	3570	0	0	1	0	0	8	2	3	1	1	Mature HEP
Control_3_AGATAGAGTGGAATGC-1	SeuratProject	17146	5336	0.0174967922547533	V3	Control	10778	5039	1	1	0	1	1	1	0	0	0	0	HB
Control_3_AGATAGATCGCATAGT-1	SeuratProject	11741	4651	0.00851716208159441	V3	Control	10609	4651	0	0	1	0	0	8	2	3	1	1	Mature HEP
Control_3_AGATCCAAGACTTCCA-1	SeuratProject	6642	3036	0.0602228244504667	V3	Control	8920	3037	0	0	4	4	3	0	5	5	4	4	Injured HEP
Control_3_AGATCCAAGCCATTCA-1	SeuratProject	28680	6880	0.0139470013947001	V3	Control	10383	4685	0	4	3	3	2	2	1	10	3	3	Immature HEP
Control_3_AGATCCAAGGTGCTGA-1	SeuratProject	30507	6991	0.00327793621136133	V3	Control	10188	4594	1	1	0	2	6	4	7	4	0	0	HB
Control_3_AGATCCAAGTCATAGA-1	SeuratProject	10640	4394	0.037593984962406	V3	Control	10379	4394	4	6	7	8	10	10	10	14	7	7	qHSC
Control_3_AGATCCACAAGACGAC-1	SeuratProject	16198	5296	0.0617360167921966	V3	Control	10821	5163	1	1	0	1	1	1	0	0	0	0	HB
Control_3_AGATCCACACGCAGTC-1	SeuratProject	20230	5566	0.0642609985170539	V3	Control	10764	4757	0	0	1	0	0	8	2	3	1	1	Mature HEP
Control_3_AGATCCACACGTTCGG-1	SeuratProject	13647	4835	0.058620942331648	V3	Control	10680	4831	0	0	1	0	0	8	2	3	1	1	Mature HEP
Control_3_AGATCCACAGTAGATA-1	SeuratProject	25962	6489	0.0115553501271089	V3	Control	10452	4639	0	4	1	3	2	2	1	10	1	1	Mature HEP
Control_3_AGATCCACATGATGCT-1	SeuratProject	13983	5069	0.0214546234713581	V3	Control	10695	5061	1	1	8	2	8	9	9	8	8	8	Metabolic HB
Control_3_AGATCCAGTAGAATAC-1	SeuratProject	14629	5435	0.116207532982432	V3	Control	10943	5391	3	3	2	9	9	18	19	21	2	2	aHSC
Control_3_AGATCCATCTGCCCTA-1	SeuratProject	2783	1483	1.07797340998922	V3	Control	7458	2481	5	7	10	10	12	13	14	18	10	10	Dying HEP
Control_3_AGATCCATCTGGAGAG-1	SeuratProject	9145	4147	0.185893931109896	V3	Control	9261	4147	6	8	11	12	13	14	13	16	11	11	Proliferative HEP
Control_3_AGATCGTAGATCGCCC-1	SeuratProject	7720	3548	0.0129533678756477	V3	Control	8884	3548	0	0	4	4	3	7	5	5	4	4	Injured HEP
Control_3_AGATCGTAGGAGGTTC-1	SeuratProject	13114	4948	0.350770169284734	V3	Control	10738	4946	1	1	8	2	8	9	9	8	8	8	Metabolic HB
Control_3_AGATCGTAGTAGTCCT-1	SeuratProject	7239	3497	0.0414421881475342	V3	Control	8843	3497	2	2	5	6	5	6	6	11	5	5	MSC
Control_3_AGATCGTCAATTCTTC-1	SeuratProject	13156	4019	0.0456065673456978	V3	Control	10433	4017	1	1	0	2	6	4	7	4	0	0	HB
Control_3_AGATCGTGTCGCACAC-1	SeuratProject	14123	5132	0.035403242937053	V3	Control	10919	5105	3	2	2	5	4	3	3	2	2	2	aHSC
Control_3_AGATCGTTCATGAAAG-1	SeuratProject	1431	799	0.419287211740042	V3	Control	8142	2617	1	1	0	2	6	4	7	4	0	0	HB
Control_3_AGATCGTTCCTTACCG-1	SeuratProject	12431	4542	0.0563108358136916	V3	Control	10659	4542	2	2	5	6	5	6	6	11	5	5	MSC
Control_3_AGATCGTTCGCCCAGA-1	SeuratProject	13998	4553	0.0214316330904415	V3	Control	10563	4542	0	0	4	4	3	7	5	5	4	4	Injured HEP
Control_3_AGATGAACACGGTCTG-1	SeuratProject	8385	3474	0.0238521168753727	V3	Control	9102	3474	1	5	6	7	7	5	8	9	6	6	Cholangiocyte HB
Control_3_AGATGAACACTTACAG-1	SeuratProject	3931	1948	0.178071737471381	V3	Control	8862	2221	0	5	6	7	7	5	8	12	6	6	Cholangiocyte HB
Control_3_AGATGAACAGATTTCG-1	SeuratProject	27472	6796	0.0436808386721025	V3	Control	10651	4759	0	0	1	0	0	8	2	3	1	1	Mature HEP
Control_3_AGATGAAGTCGCGTTG-1	SeuratProject	13873	4785	0.59107619116269	V3	Control	10641	4780	0	4	1	3	0	2	1	3	1	1	Mature HEP
Control_3_AGATGAAGTCGGTACC-1	SeuratProject	3846	2231	0	V3	Control	8586	2460	0	0	4	4	3	0	5	5	4	4	Injured HEP
Control_3_AGATGAATCAGTCTTT-1	SeuratProject	17513	3906	0.0114200879346771	V3	Control	10628	3554	1	1	0	3	6	4	7	4	0	0	HB
Control_3_AGATGCTAGTCTGGAG-1	SeuratProject	8388	3925	0.16690510252742	V3	Control	8928	3925	2	2	5	6	5	20	21	7	5	5	MSC
Control_3_AGATGCTCACGACAAG-1	SeuratProject	9001	3801	0.0111098766803688	V3	Control	9197	3801	2	2	5	6	5	20	21	7	5	5	MSC
Control_3_AGATGCTCATACCACA-1	SeuratProject	16824	4855	0	V3	Control	10734	4581	1	1	0	2	6	4	7	4	0	0	HB
Control_3_AGATGCTGTACATACC-1	SeuratProject	10691	4166	0.0561219717519409	V3	Control	10335	4166	1	1	8	2	8	9	9	8	8	8	Metabolic HB
Control_3_AGATGCTTCACCTCGT-1	SeuratProject	13142	4687	0.00760919190381981	V3	Control	10726	4684	0	0	1	0	0	0	2	3	1	1	Mature HEP
Control_3_AGATGCTTCCACAGCG-1	SeuratProject	7189	3342	0.0417304214772569	V3	Control	8932	3342	1	5	6	7	7	5	8	9	6	6	Cholangiocyte HB
Control_3_AGCATCACACGCGTGT-1	SeuratProject	5234	2852	0.0382116927779901	V3	Control	8639	2901	0	5	4	4	3	7	16	12	4	4	Injured HEP
Control_3_AGCATCAGTCTGCAAT-1	SeuratProject	14050	4997	0.00711743772241993	V3	Control	10655	4983	0	0	4	4	3	7	5	5	4	4	Injured HEP
Control_3_AGCATCAGTTCGGTTA-1	SeuratProject	7752	3107	0	V3	Control	9011	3107	0	0	4	4	3	0	5	1	4	4	Injured HEP
Control_3_AGCATCATCAAGTTGC-1	SeuratProject	7545	3250	0.0397614314115308	V3	Control	8849	3250	3	3	2	5	4	3	3	2	2	2	aHSC
Control_3_AGCATCATCGTTGCCT-1	SeuratProject	18973	5621	0.0263532388130501	V3	Control	10795	5049	0	4	1	3	2	2	1	10	1	1	Mature HEP
Control_3_AGCCAATAGGACACTG-1	SeuratProject	13452	4821	0.0297353553374963	V3	Control	10688	4813	1	5	6	7	7	5	8	9	6	6	Cholangiocyte HB
Control_3_AGCCAATAGGCATGGT-1	SeuratProject	22343	5869	0.00447567470796223	V3	Control	10526	4722	1	1	0	1	1	1	0	0	0	0	HB
Control_3_AGCCAATAGTAATACG-1	SeuratProject	7938	3382	0.0251952632905014	V3	Control	8918	3382	2	2	9	11	11	11	11	13	9	9	aHSC
Control_3_AGCCAATAGTCGGGAT-1	SeuratProject	16735	5337	0.0239020017926501	V3	Control	10800	5108	1	1	0	2	6	4	7	4	0	0	HB
Control_3_AGCCAATCAGATACTC-1	SeuratProject	1225	687	0	V3	Control	7506	2757	4	6	7	15	18	21	22	23	7	7	qHSC
Control_3_AGCCAATCAGCATACT-1	SeuratProject	14560	5098	0.0892857142857143	V3	Control	10743	5063	0	0	4	4	3	7	5	5	4	4	Injured HEP
Control_3_AGCCAATCATACAGGG-1	SeuratProject	10834	4567	0.0553812073103194	V3	Control	10441	4567	1	1	0	1	1	1	0	0	0	0	HB
Control_3_AGCCAATGTATGCTAC-1	SeuratProject	4687	2118	0.0640068273949221	V3	Control	8497	2316	2	2	5	6	5	6	6	7	5	5	MSC
Control_3_AGCCAATTCACTACTT-1	SeuratProject	10324	3443	0.0193723363037582	V3	Control	10124	3443	2	2	5	6	5	6	6	11	5	5	MSC
Control_3_AGCCAATTCTGTCTCG-1	SeuratProject	39776	7709	0.0125703942075623	V3	Control	10089	4388	1	1	0	2	6	4	7	4	0	0	HB
Control_3_AGCCACGAGGACTAAT-1	SeuratProject	14020	4875	0	V3	Control	10711	4868	0	0	1	0	0	0	4	1	1	1	Mature HEP
Control_3_AGCCACGAGGCCACCT-1	SeuratProject	8239	3691	0.0242747906299308	V3	Control	8940	3691	2	2	5	6	5	20	21	7	5	5	MSC
Control_3_AGCCACGGTGAATTAG-1	SeuratProject	7792	3544	0.0385010266940452	V3	Control	8950	3544	1	5	0	13	14	15	15	17	0	0	HB
Control_3_AGCCACGTCGCTTGAA-1	SeuratProject	15702	4822	0.0573175391669851	V3	Control	10568	4705	1	1	0	1	1	1	0	0	0	0	HB
Control_3_AGCCACGTCGGCATCG-1	SeuratProject	20723	5940	0.00482555614534575	V3	Control	10885	5051	1	1	0	1	1	1	0	0	0	0	HB
Control_3_AGCCAGCAGGAATTAC-1	SeuratProject	25220	6965	0.0118953211736717	V3	Control	10603	5189	1	1	0	1	1	1	0	0	0	0	HB
Control_3_AGCCAGCAGGACTATA-1	SeuratProject	11964	4653	0	V3	Control	10655	4653	1	1	0	1	1	1	0	0	0	0	HB
Control_3_AGCCAGCCAAACCACT-1	SeuratProject	11182	4162	0.0178858880343409	V3	Control	10452	4162	0	0	1	0	0	0	2	1	1	1	Mature HEP
Control_3_AGCCAGCCAAGAGATT-1	SeuratProject	14044	5123	0.156650526915409	V3	Control	10732	5103	0	0	1	0	0	8	2	3	1	1	Mature HEP
Control_3_AGCCAGCGTAACATCC-1	SeuratProject	1851	1112	1.83684494867639	V3	Control	7210	2667	2	2	9	11	11	11	11	13	9	9	aHSC
Control_3_AGCCAGCGTCAGGTAG-1	SeuratProject	4098	2411	0.0976085895558809	V3	Control	8446	2669	3	3	2	9	9	12	12	15	2	2	aHSC
Control_3_AGCCAGCGTGGTCCGT-1	SeuratProject	10719	4309	0.0186584569456106	V3	Control	10334	4309	1	1	3	1	1	1	0	0	3	3	Immature HEP
Control_3_AGCCAGCTCAATGTCG-1	SeuratProject	4726	2292	0.105797714769361	V3	Control	8713	2449	1	1	3	1	1	1	0	0	3	3	Immature HEP
Control_3_AGCCAGCTCGACGACC-1	SeuratProject	5942	2943	0.0336587007741501	V3	Control	8886	2948	1	1	8	2	8	9	9	8	8	8	Metabolic HB
Control_3_AGCGATTAGCAAATCA-1	SeuratProject	14705	4628	0.00680040802448147	V3	Control	10634	4586	0	0	1	0	0	0	4	1	1	1	Mature HEP
Control_3_AGCGATTAGTGGTTGG-1	SeuratProject	16590	5577	0.0663050030138638	V3	Control	10841	5368	0	0	1	0	0	0	2	1	1	1	Mature HEP
Control_3_AGCGATTCAACTCGAT-1	SeuratProject	6841	3315	0.058470983774302	V3	Control	8789	3316	1	1	8	2	8	9	9	8	8	8	Metabolic HB
Control_3_AGCGATTCAATAGAGT-1	SeuratProject	6493	3298	2.84922223933467	V3	Control	8626	3300	3	3	2	9	9	18	19	21	2	2	aHSC
Control_3_AGCGATTGTTTACACG-1	SeuratProject	986	780	0.101419878296146	V3	Control	7800	3004	5	7	10	10	12	13	14	18	10	10	Dying HEP
Control_3_AGCGATTTCGAGTCCG-1	SeuratProject	20148	5852	0.0545959896763947	V3	Control	10879	5056	1	1	0	1	1	1	0	0	0	0	HB
Control_3_AGCGATTTCTCCCATG-1	SeuratProject	8014	4014	0.0374344896431245	V3	Control	8849	4014	1	5	8	2	8	5	9	8	8	8	Metabolic HB
Control_3_AGCGATTTCTGCGTCT-1	SeuratProject	6426	3248	0.0778089013383131	V3	Control	8780	3248	0	5	6	7	7	5	8	12	6	6	Cholangiocyte HB
Control_3_AGCGCCAAGAGTCACG-1	SeuratProject	27667	6703	0.0253008999891568	V3	Control	10173	4558	1	1	0	2	6	4	7	4	0	0	HB
Control_3_AGCGCCACAACCACAT-1	SeuratProject	6422	3061	0.38928682653379	V3	Control	8656	3067	3	3	2	5	4	3	3	2	2	2	aHSC
Control_3_AGCGCCACAAGCGAAC-1	SeuratProject	24372	6315	0.0820613819136714	V3	Control	10780	4780	0	0	1	0	0	0	2	3	1	1	Mature HEP
Control_3_AGCGCCACAAGTGTCT-1	SeuratProject	6871	3302	0.14553922282055	V3	Control	8729	3305	3	3	2	9	9	18	19	21	2	2	aHSC
Control_3_AGCGCCAGTTCCGCGA-1	SeuratProject	16234	5120	0.018479733891832	V3	Control	10717	4968	1	5	6	7	7	5	8	9	6	6	Cholangiocyte HB
Control_3_AGCGCTGAGAAGTCAT-1	SeuratProject	10131	4283	0.0296120817293456	V3	Control	10084	4283	3	3	2	9	9	18	19	21	2	2	aHSC
Control_3_AGCGCTGAGATACAGT-1	SeuratProject	17732	6084	0.0338371306113242	V3	Control	10928	5672	0	4	1	3	0	2	1	3	1	1	Mature HEP
Control_3_AGCGCTGAGCATGAAT-1	SeuratProject	2286	1338	0.306211723534558	V3	Control	8073	2411	4	6	7	8	12	13	14	18	7	7	qHSC
Control_3_AGCGCTGAGGTCATTC-1	SeuratProject	10556	3914	0.0094732853353543	V3	Control	10242	3914	1	1	3	1	1	1	0	0	3	3	Immature HEP
Control_3_AGCGCTGAGTTTGAGA-1	SeuratProject	14734	5356	0.0271480928464775	V3	Control	10782	5321	0	4	3	3	2	2	1	6	3	3	Immature HEP
Control_3_AGCGCTGCACCGCTGA-1	SeuratProject	6205	2948	0	V3	Control	8591	2959	4	6	7	8	15	16	17	19	7	7	qHSC
Control_3_AGCGCTGGTACGATTC-1	SeuratProject	4976	2674	0.020096463022508	V3	Control	8787	2735	0	5	6	7	7	5	8	12	6	6	Cholangiocyte HB
Control_3_AGCGCTGGTAGCGAGT-1	SeuratProject	9980	3995	0.551102204408818	V3	Control	9925	3994	1	5	6	7	7	5	8	9	6	6	Cholangiocyte HB
Control_3_AGCGCTGGTCTCCCTA-1	SeuratProject	8426	3789	0	V3	Control	8991	3789	0	0	1	0	0	0	2	1	1	1	Mature HEP
Control_3_AGCGCTGGTGGCGTAA-1	SeuratProject	7653	3741	0.0261335424016725	V3	Control	8841	3740	0	0	1	0	0	8	2	3	1	1	Mature HEP
Control_3_AGCGCTGTCCCGGTAG-1	SeuratProject	11794	4787	0.0339155502798033	V3	Control	10619	4787	0	0	4	4	3	7	5	12	4	4	Injured HEP
Control_3_AGCGCTGTCTTTACAC-1	SeuratProject	775	649	0	V3	Control	7465	3157	5	7	10	10	12	13	14	18	10	10	Dying HEP
Control_3_AGCGTATAGAACTGAT-1	SeuratProject	7062	3192	0	V3	Control	8918	3192	1	5	6	7	7	5	8	9	6	6	Cholangiocyte HB
Control_3_AGCGTATAGCAGCACA-1	SeuratProject	18874	5684	0	V3	Control	10863	5114	1	1	0	2	6	4	7	4	0	0	HB
Control_3_AGCGTATCAACACAGG-1	SeuratProject	21635	6593	0.00462214005084354	V3	Control	10893	5485	4	6	7	8	10	10	10	14	7	7	qHSC
Control_3_AGCGTATCATAGAATG-1	SeuratProject	24837	6284	0.020131255787736	V3	Control	10453	4616	1	1	0	1	6	4	7	4	0	0	HB
Control_3_AGCGTATGTAGATCCT-1	SeuratProject	13697	4661	0.0146017376067752	V3	Control	10537	4657	1	1	0	1	6	4	7	4	0	0	HB
Control_3_AGCGTATTCGCAGTCG-1	SeuratProject	3473	1868	0.0575871004894904	V3	Control	8706	2322	1	4	3	3	6	4	14	6	3	3	Immature HEP
Control_3_AGCGTATTCTCTGCCA-1	SeuratProject	18665	5958	0.11251004553978	V3	Control	10936	5432	1	5	6	7	7	5	8	9	6	6	Cholangiocyte HB
Control_3_AGCGTCGCACGCTGTG-1	SeuratProject	2555	1688	0.0391389432485323	V3	Control	7987	2476	3	3	2	9	9	12	12	15	2	2	aHSC
Control_3_AGCGTCGCAGCAGTAG-1	SeuratProject	6808	3280	0.705052878965923	V3	Control	8806	3280	1	1	0	1	1	1	0	0	0	0	HB
Control_3_AGCGTCGCAGTCGGAA-1	SeuratProject	2923	1906	1.33424563804311	V3	Control	7853	2531	2	2	9	11	11	11	11	13	9	9	aHSC
Control_3_AGCGTCGGTGCCTATA-1	SeuratProject	3976	2386	0	V3	Control	8793	2593	0	0	4	4	3	7	5	12	4	4	Injured HEP
Control_3_AGCGTCGGTGGATACG-1	SeuratProject	2833	1827	0.211789622308507	V3	Control	8196	2436	1	1	0	2	6	4	7	4	0	0	HB
Control_3_AGCGTCGGTTGGCCTG-1	SeuratProject	11118	4821	0.206871739521497	V3	Control	10549	4821	1	1	0	1	1	1	7	0	0	0	HB
Control_3_AGCGTCGTCAATCTCT-1	SeuratProject	3065	1766	0	V3	Control	8379	2254	0	0	1	0	0	0	4	1	1	1	Mature HEP
Control_3_AGCGTCGTCCACAGCG-1	SeuratProject	531	444	1.31826741996234	V3	Control	8033	3276	1	5	8	7	7	5	8	8	8	8	Metabolic HB
Control_3_AGCGTCGTCGATTTCT-1	SeuratProject	984	765	0.101626016260163	V3	Control	7919	3015	4	6	7	15	18	21	22	23	7	7	qHSC
Control_3_AGCTACAAGCAGCCTC-1	SeuratProject	3226	1843	0.0309981401115933	V3	Control	8028	2429	3	3	2	5	4	3	3	2	2	2	aHSC
Control_3_AGCTACACAGAGTGAC-1	SeuratProject	16114	5075	0	V3	Control	10805	4907	3	3	2	5	4	3	3	2	2	2	aHSC
Control_3_AGCTACAGTGCGGCTT-1	SeuratProject	17999	5144	0.00555586421467859	V3	Control	10750	4716	1	1	0	1	1	1	0	0	0	0	HB
Control_3_AGCTACAGTTGGCCGT-1	SeuratProject	11072	4059	0.144508670520231	V3	Control	10445	4059	0	5	6	7	7	5	8	12	6	6	Cholangiocyte HB
Control_3_AGCTACATCACCGCTT-1	SeuratProject	19792	5994	0.409256265157639	V3	Control	10905	5261	1	5	8	2	8	5	9	8	8	8	Metabolic HB
Control_3_AGCTACATCCTACGGG-1	SeuratProject	12168	4602	0	V3	Control	10718	4602	3	3	2	5	4	3	3	2	2	2	aHSC
Control_3_AGCTACATCCTTCTTC-1	SeuratProject	23808	6674	0.0546034946236559	V3	Control	11113	5332	4	6	7	8	10	10	10	19	7	7	qHSC
Control_3_AGCTCAAAGAACCGCA-1	SeuratProject	10326	3820	0.0387371683129963	V3	Control	10161	3820	2	2	5	6	5	20	21	7	5	5	MSC
Control_3_AGCTCAAAGAGGGTGG-1	SeuratProject	20635	6039	0.00484613520717228	V3	Control	10836	5172	1	1	0	2	6	4	7	4	0	0	HB
Control_3_AGCTCAACACCAGCTG-1	SeuratProject	16909	5677	0.47903483352061	V3	Control	10906	5442	1	1	0	2	8	9	7	4	0	0	HB
Control_3_AGCTCAACAGAGCTAG-1	SeuratProject	9271	4224	1.72581167080142	V3	Control	9358	4224	1	1	0	2	8	9	9	8	0	0	HB
Control_3_AGCTCAACAGTACTAC-1	SeuratProject	11221	4256	0.142589787006506	V3	Control	10555	4256	4	6	7	15	18	21	22	23	7	7	qHSC
Control_3_AGCTCAAGTACGCGTC-1	SeuratProject	8686	3698	0.0460511167395809	V3	Control	9117	3698	1	1	8	2	8	9	9	8	8	8	Metabolic HB
Control_3_AGCTCAAGTAGTCCTA-1	SeuratProject	22481	6234	0.00444820070281571	V3	Control	10766	5031	1	1	0	1	1	1	0	0	0	0	HB
Control_3_AGCTCAAGTGCAACAG-1	SeuratProject	24472	6304	0.0817260542661	V3	Control	10422	4665	1	1	0	1	1	1	0	0	0	0	HB
Control_3_AGCTCAAGTTGCGGCT-1	SeuratProject	21447	6365	0.00466265678183429	V3	Control	11009	5298	3	3	2	5	4	3	3	2	2	2	aHSC
Control_3_AGCTCAAGTTGTTTGG-1	SeuratProject	9940	4225	0.0402414486921529	V3	Control	9924	4225	0	0	4	4	3	7	5	12	4	4	Injured HEP
Control_3_AGCTTCCAGATTGGGC-1	SeuratProject	20769	5804	0.00962973662670326	V3	Control	10764	4918	1	1	0	1	1	1	0	0	0	0	HB
Control_3_AGCTTCCAGTCACGAG-1	SeuratProject	2876	1735	0.0347705146036161	V3	Control	8095	2456	2	2	5	6	5	20	21	7	5	5	MSC
Control_3_AGCTTCCAGTGCACCC-1	SeuratProject	4995	2853	0.0600600600600601	V3	Control	8638	2929	3	3	2	9	9	12	12	15	2	2	aHSC
Control_3_AGCTTCCAGTGGATAT-1	SeuratProject	13401	4388	0.00746212969181404	V3	Control	10627	4384	1	1	0	1	1	1	0	0	0	0	HB
Control_3_AGCTTCCCAATGAAAC-1	SeuratProject	12928	4672	0.00773514851485149	V3	Control	10704	4670	0	0	1	0	0	0	4	1	1	1	Mature HEP
Control_3_AGCTTCCCACTGCATA-1	SeuratProject	11706	4350	0.0170852554245686	V3	Control	10600	4350	4	6	7	8	10	10	10	25	7	7	qHSC
Control_3_AGCTTCCGTACGCGTC-1	SeuratProject	38301	7918	0.0861596302968591	V3	Control	10013	4549	0	4	3	3	2	2	1	6	3	3	Immature HEP
Control_3_AGCTTCCGTGTTAACC-1	SeuratProject	8634	4206	0.0231642344220524	V3	Control	9030	4206	1	5	8	2	8	5	9	8	8	8	Metabolic HB
Control_3_AGCTTCCGTTCGGGTC-1	SeuratProject	6068	3065	0.03295978905735	V3	Control	8778	3072	0	5	4	4	3	7	16	12	4	4	Injured HEP
Control_3_AGGAAATAGTTGGACG-1	SeuratProject	7332	3457	0	V3	Control	8938	3457	1	5	6	7	7	5	8	9	6	6	Cholangiocyte HB
Control_3_AGGAAATCAATGAAAC-1	SeuratProject	32365	7039	0.00926927236211957	V3	Control	10293	4400	1	1	0	2	6	4	7	4	0	0	HB
Control_3_AGGAAATCACAGTGTT-1	SeuratProject	12474	4777	0.00801667468334135	V3	Control	10709	4777	0	0	1	0	0	8	2	3	1	1	Mature HEP
Control_3_AGGAAATCACGAAAGC-1	SeuratProject	17658	5952	0.0509683995922528	V3	Control	11090	5641	6	8	11	12	13	14	13	16	11	11	Proliferative HEP
Control_3_AGGAAATGTATGAGCG-1	SeuratProject	6030	3078	0.033167495854063	V3	Control	8743	3092	7	9	12	14	17	19	20	22	12	12	Endothelial
Control_3_AGGAAATGTCACTTCC-1	SeuratProject	10425	4202	0.0575539568345324	V3	Control	10256	4202	3	3	2	5	4	3	3	2	2	2	aHSC
Control_3_AGGAAATGTGATCATC-1	SeuratProject	11595	4516	0.232858990944373	V3	Control	10529	4516	5	7	10	10	12	13	14	18	10	10	Dying HEP
Control_3_AGGAAATGTTACGATC-1	SeuratProject	6780	3273	0.0589970501474926	V3	Control	8642	3273	3	3	2	9	9	12	12	15	2	2	aHSC
Control_3_AGGAAATGTTGTTTGG-1	SeuratProject	18014	6033	0.188742089485955	V3	Control	10956	5613	1	1	0	2	6	4	7	4	0	0	HB
Control_3_AGGAATAAGGGTCACA-1	SeuratProject	7215	3378	0	V3	Control	8776	3379	2	2	5	6	5	20	21	7	5	5	MSC
Control_3_AGGAATAAGGTGATAT-1	SeuratProject	15148	5010	0.0198045946659625	V3	Control	10658	4934	1	1	0	1	6	1	0	0	0	0	HB
Control_3_AGGAATACACCAGCTG-1	SeuratProject	8782	3866	0.0683215668412662	V3	Control	9091	3866	4	6	7	8	15	16	17	19	7	7	qHSC
Control_3_AGGAATACACGTAGTT-1	SeuratProject	13777	4881	0	V3	Control	10734	4867	0	4	3	3	2	2	1	10	3	3	Immature HEP
Control_3_AGGAATACAGAATGTA-1	SeuratProject	5404	3167	0.074019245003701	V3	Control	8546	3196	1	1	8	2	8	9	9	8	8	8	Metabolic HB
Control_3_AGGAATAGTAGCCAGA-1	SeuratProject	4894	2863	0.0204331834899877	V3	Control	8648	2927	0	5	4	4	3	7	16	12	4	4	Injured HEP
Control_3_AGGAATAGTCCCTCAT-1	SeuratProject	9090	3767	0.011001100110011	V3	Control	9288	3767	0	0	1	0	0	8	2	3	1	1	Mature HEP
Control_3_AGGAATAGTCTGTCCT-1	SeuratProject	21064	5458	0.00474743638435245	V3	Control	10813	4575	0	0	1	0	0	0	2	3	1	1	Mature HEP
Control_3_AGGAATATCAAACCCA-1	SeuratProject	15057	5043	0.0332071461778575	V3	Control	10874	4972	3	3	2	5	4	3	3	2	2	2	aHSC
Control_3_AGGAATATCGAGTGGA-1	SeuratProject	6432	2964	0.0310945273631841	V3	Control	8755	2965	1	1	0	1	1	1	0	0	0	0	HB
Control_3_AGGACGAAGCATCTTG-1	SeuratProject	12636	4462	0.0158277936055714	V3	Control	10542	4462	0	4	3	3	2	2	1	6	3	3	Immature HEP
Control_3_AGGACGAAGTCTCTGA-1	SeuratProject	18057	5317	0.0110760369939636	V3	Control	10943	4909	0	0	1	0	0	8	2	3	1	1	Mature HEP
Control_3_AGGACGACACGCCAGT-1	SeuratProject	11628	4429	0.0085999312005504	V3	Control	10567	4429	1	1	0	1	1	1	0	0	0	0	HB
Control_3_AGGACGACAGACGCTC-1	SeuratProject	6471	3330	0.0463606861381548	V3	Control	8629	3334	2	2	5	6	5	20	21	7	5	5	MSC
Control_3_AGGACGAGTACAGAGC-1	SeuratProject	17016	5284	0	V3	Control	10799	5030	1	1	0	2	6	4	7	4	0	0	HB
Control_3_AGGACGAGTACTTCCC-1	SeuratProject	3932	2187	0.584944048830112	V3	Control	8445	2513	3	3	2	5	4	3	3	2	2	2	aHSC
Control_3_AGGACGAGTAGGTGCA-1	SeuratProject	7221	3399	0.013848497438028	V3	Control	8934	3399	0	5	4	4	3	7	16	12	4	4	Injured HEP
Control_3_AGGACGAGTAGTTCCA-1	SeuratProject	20652	6009	0.00968429207824908	V3	Control	11101	5232	0	0	1	0	0	8	2	3	1	1	Mature HEP
Control_3_AGGACGAGTCACAATC-1	SeuratProject	10840	4486	0.341328413284133	V3	Control	10487	4486	3	3	2	9	9	18	19	21	2	2	aHSC
Control_3_AGGACGAGTCACGTGC-1	SeuratProject	6303	3058	0	V3	Control	8727	3067	0	5	6	7	7	5	16	12	6	6	Cholangiocyte HB
Control_3_AGGACGAGTCTGATCA-1	SeuratProject	13133	4710	0.0380720322850834	V3	Control	10861	4706	3	3	2	9	9	18	19	21	2	2	aHSC
Control_3_AGGACGAGTGAGTAGC-1	SeuratProject	5309	2777	0	V3	Control	8626	2836	3	3	2	5	4	3	3	2	2	2	aHSC
Control_3_AGGACGAGTGCAGTGA-1	SeuratProject	7481	3360	0	V3	Control	8918	3360	0	0	1	0	0	0	4	1	1	1	Mature HEP
Control_3_AGGACGAGTTTCCCAC-1	SeuratProject	11782	4206	0.093362756747581	V3	Control	10544	4206	1	5	6	7	7	5	8	9	6	6	Cholangiocyte HB
Control_3_AGGACGATCCTACAAG-1	SeuratProject	17079	5559	0.0234205749751156	V3	Control	10818	5280	0	0	1	0	0	0	4	1	1	1	Mature HEP
Control_3_AGGACTTAGAGTGTTA-1	SeuratProject	18377	6200	0.0326495075365947	V3	Control	11123	5703	6	8	11	12	13	14	13	16	11	11	Proliferative HEP
Control_3_AGGACTTAGCTGAAAT-1	SeuratProject	6057	2745	0.148588410104012	V3	Control	8872	2754	0	0	1	0	0	0	4	1	1	1	Mature HEP
Control_3_AGGACTTCAGACCGCT-1	SeuratProject	7706	3531	0	V3	Control	8975	3531	0	0	4	4	3	7	5	12	4	4	Injured HEP
Control_3_AGGACTTCAGAGAATT-1	SeuratProject	4479	2340	0	V3	Control	8653	2497	9	12	15	19	22	25	27	29	15	15	Lipofibroblasts
Control_3_AGGACTTCATCCTTCG-1	SeuratProject	23480	6288	0.0425894378194208	V3	Control	10577	4876	1	1	0	2	6	4	7	4	0	0	HB
Control_3_AGGACTTGTCCTCAGG-1	SeuratProject	19894	6298	0.0150799235950538	V3	Control	10884	5549	1	1	3	1	1	1	0	0	3	3	Immature HEP
Control_3_AGGACTTGTCGGTACC-1	SeuratProject	17006	5130	0.00588027754910032	V3	Control	10836	4836	1	1	0	1	1	1	0	0	0	0	HB
Control_3_AGGACTTTCAAATGCC-1	SeuratProject	14392	5187	0.0208449138410228	V3	Control	10752	5169	1	5	6	7	7	5	8	9	6	6	Cholangiocyte HB
Control_3_AGGACTTTCCATCAGA-1	SeuratProject	9302	3978	0.0215007525263384	V3	Control	9378	3978	0	0	4	4	3	7	5	5	4	4	Injured HEP
Control_3_AGGACTTTCGAACGCC-1	SeuratProject	5425	2863	0.147465437788018	V3	Control	8705	2901	4	6	7	8	15	16	17	19	7	7	qHSC
Control_3_AGGACTTTCGTAGCTA-1	SeuratProject	15071	5692	0.13934045517882	V3	Control	10836	5638	1	1	8	2	8	9	9	8	8	8	Metabolic HB
Control_3_AGGACTTTCGTTCTAT-1	SeuratProject	18830	5694	0.0159320233669676	V3	Control	10891	5168	1	1	0	2	8	9	7	4	0	0	HB
Control_3_AGGACTTTCTACCCAC-1	SeuratProject	10190	3863	0.0686947988223749	V3	Control	10072	3863	0	0	1	4	0	8	5	3	1	1	Mature HEP
Control_3_AGGAGGTAGGTGCGAT-1	SeuratProject	7943	3481	2.76973435729573	V3	Control	8873	3481	3	3	2	5	4	3	3	2	2	2	aHSC
Control_3_AGGAGGTAGTAAAGCT-1	SeuratProject	7969	3514	0.0376458777763835	V3	Control	8866	3514	4	6	7	15	18	21	22	23	7	7	qHSC
Control_3_AGGAGGTAGTGATAGT-1	SeuratProject	24396	6990	0.0204951631414986	V3	Control	10573	5347	2	2	9	16	19	22	23	24	9	9	aHSC
Control_3_AGGAGGTAGTTGCGAG-1	SeuratProject	8207	3479	0.26806384793469	V3	Control	9023	3479	1	5	6	7	7	5	8	9	6	6	Cholangiocyte HB
Control_3_AGGAGGTCACTATCGA-1	SeuratProject	5037	2579	0.119118522930316	V3	Control	9007	2628	0	0	4	4	3	7	5	12	4	4	Injured HEP
Control_3_AGGAGGTCACTGGATT-1	SeuratProject	12910	4459	0.178156467854376	V3	Control	10663	4456	0	4	3	3	2	2	1	6	3	3	Immature HEP
Control_3_AGGAGGTTCGAGAACG-1	SeuratProject	11933	4143	0.0335204893991452	V3	Control	10535	4142	1	1	0	1	6	1	0	0	0	0	HB
Control_3_AGGAGGTTCGCACGAC-1	SeuratProject	11260	4788	0.0532859680284192	V3	Control	10543	4788	1	1	0	1	6	4	7	4	0	0	HB
Control_3_AGGATAAAGCGTATAA-1	SeuratProject	15296	5288	0.0130753138075314	V3	Control	10813	5213	6	8	11	12	13	14	13	16	11	11	Proliferative HEP
Control_3_AGGATAAAGGTAAGGA-1	SeuratProject	11783	4053	0.27157769668166	V3	Control	10512	4053	1	1	0	1	1	1	0	0	0	0	HB
Control_3_AGGATAAAGGTAGTAT-1	SeuratProject	13140	4805	0	V3	Control	10735	4804	0	0	1	0	0	0	4	1	1	1	Mature HEP
Control_3_AGGATAACACCTCTAC-1	SeuratProject	15789	4557	0.0760022800684021	V3	Control	10779	4425	1	1	0	1	1	1	0	0	0	0	HB
Control_3_AGGATAACATCCCACT-1	SeuratProject	5133	2604	0.0584453535943892	V3	Control	8527	2699	4	6	7	8	15	16	17	19	7	7	qHSC
Control_3_AGGATAACATCTCGTC-1	SeuratProject	7571	3632	0	V3	Control	8860	3632	1	5	6	7	7	5	8	9	6	6	Cholangiocyte HB
Control_3_AGGATAACATGGGTCC-1	SeuratProject	13463	5057	0.237688479536507	V3	Control	10804	5053	0	0	1	0	0	8	2	3	1	1	Mature HEP
Control_3_AGGATAAGTCAAGTTC-1	SeuratProject	8036	3234	0.0248880039820806	V3	Control	9064	3234	1	5	6	7	7	5	8	9	6	6	Cholangiocyte HB
Control_3_AGGATAAGTCGTTTCC-1	SeuratProject	10483	4269	0.0190785080606697	V3	Control	10263	4269	1	1	0	1	6	1	0	0	0	0	HB
Control_3_AGGATAATCAGCTCTC-1	SeuratProject	531	368	0.753295668549906	V3	Control	7747	3289	5	7	10	10	12	13	14	18	10	10	Dying HEP
Control_3_AGGATAATCAGTGTCA-1	SeuratProject	7734	3610	0.0387897595034911	V3	Control	8855	3610	0	5	4	4	3	7	16	12	4	4	Injured HEP
Control_3_AGGATAATCCCTCTAG-1	SeuratProject	6071	2738	0	V3	Control	8636	2748	4	6	7	8	10	10	10	14	7	7	qHSC
Control_3_AGGATAATCGTAATGC-1	SeuratProject	11629	4402	0	V3	Control	10511	4402	1	1	0	1	6	4	7	4	0	0	HB
Control_3_AGGATAATCTACACAG-1	SeuratProject	13778	4759	0.174190738859051	V3	Control	10847	4744	3	3	2	9	9	12	12	15	2	2	aHSC
Control_3_AGGATAATCTCATTTG-1	SeuratProject	9755	3791	0.0410046130189646	V3	Control	9753	3790	0	5	4	4	3	7	16	12	4	4	Injured HEP
Control_3_AGGATCTAGACAGCGT-1	SeuratProject	13822	5132	0.101287802054695	V3	Control	10787	5111	4	6	7	8	15	16	17	19	7	7	qHSC
Control_3_AGGATCTCACACCTGG-1	SeuratProject	8422	3625	0.0118736642127761	V3	Control	9042	3625	0	5	4	4	3	7	16	12	4	4	Injured HEP
Control_3_AGGATCTCACTTCTCG-1	SeuratProject	15413	5133	0.071368325439564	V3	Control	10666	5069	1	1	0	1	1	1	0	0	0	0	HB
Control_3_AGGATCTCATATGCGT-1	SeuratProject	9192	3860	0.0326370757180157	V3	Control	9325	3860	0	0	1	0	0	0	2	1	1	1	Mature HEP
Control_3_AGGATCTCATGCTGCG-1	SeuratProject	20623	5761	0	V3	Control	10639	4881	1	1	0	1	1	1	0	0	0	0	HB
Control_3_AGGATCTGTACGTAGG-1	SeuratProject	1520	918	0.0657894736842105	V3	Control	8433	2647	1	5	0	13	14	15	15	17	0	0	HB
Control_3_AGGATCTGTCACTTCC-1	SeuratProject	6374	3092	0.047066206463759	V3	Control	8716	3100	2	2	5	6	5	20	21	7	5	5	MSC
Control_3_AGGATCTGTGATACCT-1	SeuratProject	6282	3065	0.0477554918815664	V3	Control	8784	3066	0	0	1	0	0	0	4	1	1	1	Mature HEP
Control_3_AGGATCTGTTTGACAC-1	SeuratProject	24060	6741	0.13715710723192	V3	Control	10983	5313	6	8	11	12	13	14	13	16	11	11	Proliferative HEP
Control_3_AGGATCTTCTACACTT-1	SeuratProject	6035	2924	0	V3	Control	8828	2936	0	5	4	4	3	7	16	12	4	4	Injured HEP
Control_3_AGGATCTTCTCAGGCG-1	SeuratProject	11450	4985	0.00873362445414847	V3	Control	10628	4985	1	1	0	2	6	4	7	4	0	0	HB
Control_3_AGGCATTAGATAGTGT-1	SeuratProject	5226	2794	0.0956754688097972	V3	Control	8831	2813	0	0	1	0	0	0	4	1	1	1	Mature HEP
Control_3_AGGCATTAGCACTAGG-1	SeuratProject	16831	5998	0	V3	Control	10957	5742	4	6	7	8	15	16	17	19	7	7	qHSC
Control_3_AGGCATTAGCCTATTG-1	SeuratProject	12484	4644	0.0240307593719962	V3	Control	10617	4644	1	1	0	1	1	1	0	0	0	0	HB
Control_3_AGGCATTCACGACAAG-1	SeuratProject	11040	4070	1.53985507246377	V3	Control	10442	4070	2	2	9	11	11	11	11	13	9	9	aHSC
Control_3_AGGCATTCATCTAACG-1	SeuratProject	11786	4458	0.0339385711861531	V3	Control	10672	4458	4	6	7	8	10	10	10	25	7	7	qHSC
Control_3_AGGCATTGTCGCGTTG-1	SeuratProject	9387	3966	0.138489400234367	V3	Control	9435	3966	3	3	2	9	9	18	19	21	2	2	aHSC
Control_3_AGGCATTGTTAACCTG-1	SeuratProject	10594	4197	0.028317915801397	V3	Control	10325	4197	4	6	7	8	15	16	17	19	7	7	qHSC
Control_3_AGGCATTTCCAGCAAT-1	SeuratProject	16687	5273	0.0119853778390364	V3	Control	11011	5037	3	3	2	9	9	18	19	21	2	2	aHSC
Control_3_AGGCCACAGTAAAGCT-1	SeuratProject	978	591	0.204498977505113	V3	Control	8123	2901	0	5	6	7	7	5	8	12	6	6	Cholangiocyte HB
Control_3_AGGCCACAGTAGTCTC-1	SeuratProject	551	459	0.725952813067151	V3	Control	7169	3352	5	7	10	10	12	13	14	18	10	10	Dying HEP
Control_3_AGGCCACAGTGACCTT-1	SeuratProject	16292	5568	0.00613798183157378	V3	Control	10801	5424	1	1	0	2	6	4	7	4	0	0	HB
Control_3_AGGCCACCACGATTCA-1	SeuratProject	17892	5183	0	V3	Control	10688	4781	1	1	0	2	6	4	7	4	0	0	HB
Control_3_AGGCCACCAGAGATTA-1	SeuratProject	11934	4294	0.117311882017764	V3	Control	10521	4294	1	1	0	2	6	4	7	4	0	0	HB
Control_3_AGGCCACGTACGGGAT-1	SeuratProject	20165	6284	0.0148772625836846	V3	Control	10978	5504	0	0	4	4	3	7	5	5	4	4	Injured HEP
Control_3_AGGCCACGTCTTGAGT-1	SeuratProject	9545	3936	0	V3	Control	9571	3936	0	5	6	7	7	5	16	12	6	6	Cholangiocyte HB
Control_3_AGGCTGCAGACTCCGC-1	SeuratProject	12598	4734	0.142879822193999	V3	Control	10692	4734	0	0	1	0	0	2	1	10	1	1	Mature HEP
Control_3_AGGCTGCAGATACTGA-1	SeuratProject	11140	4099	0.323159784560144	V3	Control	10456	4099	3	3	2	5	4	3	3	2	2	2	aHSC
Control_3_AGGCTGCAGGTGGGTT-1	SeuratProject	3440	1978	0.145348837209302	V3	Control	8434	2383	1	1	0	1	1	1	0	0	0	0	HB
Control_3_AGGCTGCCAGGGCTTC-1	SeuratProject	12507	4878	0.0159910450147917	V3	Control	10723	4878	1	1	0	1	1	1	0	0	0	0	HB
Control_3_AGGCTGCCATGGTACT-1	SeuratProject	28623	6433	0	V3	Control	10008	4228	1	1	0	2	6	4	7	4	0	0	HB
Control_3_AGGCTGCGTATCGTAC-1	SeuratProject	11376	3692	0.0263713080168776	V3	Control	10431	3692	0	0	4	4	3	7	5	5	4	4	Injured HEP
Control_3_AGGCTGCGTTCGTGCG-1	SeuratProject	12960	4554	0.0385802469135802	V3	Control	10647	4551	1	1	0	1	6	1	0	0	0	0	HB
Control_3_AGGCTGCTCACCATCC-1	SeuratProject	30627	7331	0.0424462075946061	V3	Control	10168	4795	1	1	0	2	6	4	7	4	0	0	HB
Control_3_AGGCTGCTCCTTACCG-1	SeuratProject	9921	4140	0.0201592581393005	V3	Control	9904	4140	3	3	2	9	9	12	12	15	2	2	aHSC
Control_3_AGGCTGCTCGCCGAAC-1	SeuratProject	13820	4813	0.0289435600578871	V3	Control	10713	4808	1	5	6	7	7	5	8	9	6	6	Cholangiocyte HB
Control_3_AGGCTGCTCGGTATGT-1	SeuratProject	7474	3316	0	V3	Control	8870	3316	2	2	9	11	11	11	11	13	9	9	aHSC
Control_3_AGGCTGCTCTTACCAT-1	SeuratProject	8948	3681	0.279392042914618	V3	Control	9199	3681	3	3	2	5	4	3	3	2	2	2	aHSC
Control_3_AGGGAGTAGACCAGAC-1	SeuratProject	18859	5943	0.00530250808632483	V3	Control	10966	5386	1	1	8	2	8	5	9	8	8	8	Metabolic HB
Control_3_AGGGAGTCAGCAGATG-1	SeuratProject	6734	3212	0.148500148500149	V3	Control	8853	3213	0	0	1	0	0	0	4	1	1	1	Mature HEP
Control_3_AGGGAGTCATTGCAAC-1	SeuratProject	3087	1907	0.0323939099449304	V3	Control	8085	2485	2	2	9	11	11	11	11	13	9	9	aHSC
Control_3_AGGGAGTGTCATCCGG-1	SeuratProject	7867	3804	0.11440193212152	V3	Control	8866	3804	0	0	4	4	3	7	2	3	4	4	Injured HEP
Control_3_AGGGAGTGTCATGCAT-1	SeuratProject	13294	4443	0.015044380923725	V3	Control	10644	4438	1	1	0	1	1	1	0	0	0	0	HB
Control_3_AGGGAGTGTTTCACAG-1	SeuratProject	6244	3202	0.0160153747597694	V3	Control	8732	3202	0	0	1	0	0	0	4	1	1	1	Mature HEP
Control_3_AGGGAGTTCGCGTGCA-1	SeuratProject	14163	5012	2.25940831744687	V3	Control	10780	4997	0	0	1	0	0	8	2	3	1	1	Mature HEP
Control_3_AGGGCCTAGACACACG-1	SeuratProject	17945	5469	0.00557258289217052	V3	Control	10793	5064	0	0	1	0	0	0	2	3	1	1	Mature HEP
Control_3_AGGGCCTAGGAATGTT-1	SeuratProject	25304	6742	0.0316155548529877	V3	Control	10454	4933	1	1	0	1	1	1	0	0	0	0	HB
Control_3_AGGGCCTGTCATCAGT-1	SeuratProject	7648	3652	0.0261506276150628	V3	Control	8777	3652	3	3	2	9	9	12	12	15	2	2	aHSC
Control_3_AGGGCCTGTCCGAAGA-1	SeuratProject	19095	5696	0.366588112071223	V3	Control	10917	5117	1	1	0	1	6	1	0	0	0	0	HB
Control_3_AGGGCCTGTCCTTAAG-1	SeuratProject	10906	4318	0.0183385292499542	V3	Control	10415	4318	0	0	1	0	0	8	2	3	1	1	Mature HEP
Control_3_AGGGCCTGTTATTCTC-1	SeuratProject	17928	5284	0	V3	Control	10726	4874	1	1	0	1	1	1	0	0	0	0	HB
Control_3_AGGGCCTGTTTCTTAC-1	SeuratProject	15523	5042	0	V3	Control	10627	4950	1	1	0	2	6	4	7	4	0	0	HB
Control_3_AGGGCCTTCGCGTGAC-1	SeuratProject	10543	4267	0	V3	Control	10308	4267	7	9	12	14	17	19	20	22	12	12	Endothelial
Control_3_AGGGCTCCACCAACAT-1	SeuratProject	15887	4795	0.100711273368163	V3	Control	10806	4685	0	5	4	4	3	7	16	12	4	4	Injured HEP
Control_3_AGGGCTCCACGAGAAC-1	SeuratProject	9574	4203	0	V3	Control	9594	4203	1	1	0	2	6	4	7	0	0	0	HB
Control_3_AGGGCTCCACTCCGAG-1	SeuratProject	18168	5552	0.0495376486129458	V3	Control	10844	5092	1	1	0	2	6	4	7	4	0	0	HB
Control_3_AGGGCTCCAGGTCTCG-1	SeuratProject	4757	2633	0.861887744376708	V3	Control	8801	2768	2	2	9	16	19	22	23	24	9	9	aHSC
Control_3_AGGGCTCCATGACGAG-1	SeuratProject	9182	3772	0.0435634937922021	V3	Control	9326	3772	0	0	4	4	3	0	5	5	4	4	Injured HEP
Control_3_AGGGCTCCATGTTTGG-1	SeuratProject	22608	6327	0.455590941259731	V3	Control	10720	5169	1	1	0	2	6	4	7	4	0	0	HB
Control_3_AGGGCTCGTACGAAAT-1	SeuratProject	7844	3575	0.0509943906170321	V3	Control	8916	3575	1	1	0	2	6	4	7	4	0	0	HB
Control_3_AGGGCTCGTAGACGGT-1	SeuratProject	9858	4133	5.60965713126395	V3	Control	9841	4133	0	0	4	4	3	7	5	5	4	4	Injured HEP
Control_3_AGGGCTCGTCTGTGAT-1	SeuratProject	8065	3440	0.0619962802231866	V3	Control	8992	3440	1	5	6	7	7	5	8	9	6	6	Cholangiocyte HB
Control_3_AGGGCTCGTGATTAGA-1	SeuratProject	7817	3612	0.0127926314442881	V3	Control	8865	3611	0	5	4	4	3	7	16	12	4	4	Injured HEP
Control_3_AGGGCTCGTTGACTGT-1	SeuratProject	6508	3224	0.0460971112476951	V3	Control	8736	3226	1	5	6	7	7	5	8	9	6	6	Cholangiocyte HB
Control_3_AGGGCTCGTTGCATAC-1	SeuratProject	10224	4030	0.00978090766823161	V3	Control	10096	4030	1	1	0	1	1	1	0	0	0	0	HB
Control_3_AGGGCTCTCGCCTTTG-1	SeuratProject	11110	4487	0.036003600360036	V3	Control	10494	4487	1	1	0	2	6	4	7	4	0	0	HB
Control_3_AGGGCTCTCTTGCAGA-1	SeuratProject	14543	3931	0	V3	Control	10605	3888	1	1	0	1	1	1	0	0	0	0	HB
Control_3_AGGGTCCCACGCGTGT-1	SeuratProject	15818	5313	0	V3	Control	10767	5183	1	1	0	1	1	1	0	0	0	0	HB
Control_3_AGGGTCCCAGTCCCGA-1	SeuratProject	7024	3254	0.227790432801822	V3	Control	8775	3256	3	3	2	9	9	12	12	15	2	2	aHSC
Control_3_AGGGTCCCATATGGCT-1	SeuratProject	17657	5608	0.00566347624171717	V3	Control	10909	5238	0	0	1	0	0	8	2	3	1	1	Mature HEP
Control_3_AGGGTCCCATTCACAG-1	SeuratProject	8474	3584	0.0590040122728345	V3	Control	9020	3584	3	3	2	9	9	12	12	15	2	2	aHSC
Control_3_AGGGTCCGTAGCGAGT-1	SeuratProject	16790	5381	0	V3	Control	10771	5160	0	5	6	7	7	5	8	12	6	6	Cholangiocyte HB
Control_3_AGGGTCCGTGCCTAAT-1	SeuratProject	16941	5337	0.0472227141254944	V3	Control	10771	5091	1	1	0	2	6	4	7	4	0	0	HB
Control_3_AGGGTCCGTGGACTAG-1	SeuratProject	9203	4232	0.032598065848093	V3	Control	9298	4232	0	5	4	4	3	7	16	12	4	4	Injured HEP
Control_3_AGGGTCCGTGTTGCCG-1	SeuratProject	7213	2921	0	V3	Control	8930	2921	1	1	0	1	1	1	0	0	0	0	HB
Control_3_AGGGTCCGTTACCGTA-1	SeuratProject	8549	3507	0.619955550356767	V3	Control	9088	3507	0	0	1	0	0	0	4	1	1	1	Mature HEP
Control_3_AGGGTGAAGCGCCCAT-1	SeuratProject	14083	5207	0.0213022793438898	V3	Control	10803	5190	1	1	8	2	8	9	9	8	8	8	Metabolic HB
Control_3_AGGGTGACAAATTGCC-1	SeuratProject	4128	1815	0.0242248062015504	V3	Control	8884	2145	4	6	7	8	15	16	17	19	7	7	qHSC
Control_3_AGGGTGAGTCGAAGCA-1	SeuratProject	6914	3264	0.0867804454729534	V3	Control	8833	3264	0	5	6	7	7	5	16	12	6	6	Cholangiocyte HB
Control_3_AGGGTGAGTTAGAAGT-1	SeuratProject	13066	4706	2.28072860860248	V3	Control	10727	4704	1	1	8	2	8	9	26	8	8	8	Metabolic HB
Control_3_AGGGTGATCAAACGAA-1	SeuratProject	12896	4850	0.0930521091811414	V3	Control	10661	4850	1	1	0	2	6	4	7	4	0	0	HB
Control_3_AGGGTTTAGAGCCGAT-1	SeuratProject	6398	3068	0.109409190371991	V3	Control	8665	3072	3	3	2	9	9	3	12	15	2	2	aHSC
Control_3_AGGGTTTAGCATCCCG-1	SeuratProject	17023	5374	0.0117488104329437	V3	Control	10811	5081	0	0	1	0	0	0	2	1	1	1	Mature HEP
Control_3_AGGGTTTAGTCAGCCC-1	SeuratProject	17216	5140	0.0174256505576208	V3	Control	10779	4835	1	5	6	7	7	5	8	9	6	6	Cholangiocyte HB
Control_3_AGGGTTTCACGCGTGT-1	SeuratProject	15312	5303	0.0130616509926855	V3	Control	10785	5210	0	0	1	0	0	0	2	3	1	1	Mature HEP
Control_3_AGGGTTTCACTTCATT-1	SeuratProject	11695	4777	0.00855066267635742	V3	Control	10611	4777	1	1	0	2	8	9	9	0	0	0	HB
Control_3_AGGGTTTGTGCGACAA-1	SeuratProject	19915	5425	0.00502134069796636	V3	Control	10682	4699	1	1	0	1	1	1	0	0	0	0	HB
Control_3_AGGGTTTTCAACGAGG-1	SeuratProject	10248	4061	0.38056206088993	V3	Control	10143	4061	1	1	0	2	6	4	7	4	0	0	HB
Control_3_AGGGTTTTCACCCTCA-1	SeuratProject	7744	3319	0.0129132231404959	V3	Control	8981	3319	1	5	6	7	7	5	8	9	6	6	Cholangiocyte HB
Control_3_AGGTAGGAGATTTGCC-1	SeuratProject	6795	3438	0.0588668138337013	V3	Control	8708	3441	3	3	2	9	9	12	12	15	2	2	aHSC
Control_3_AGGTAGGAGGTTACAA-1	SeuratProject	5494	2741	0.254823443756826	V3	Control	8673	2775	4	6	7	8	15	16	17	19	7	7	qHSC
Control_3_AGGTAGGAGTAAATGC-1	SeuratProject	9443	3925	0.465953616435455	V3	Control	9491	3925	2	2	5	6	5	6	6	11	5	5	MSC
Control_3_AGGTAGGGTGAGGCAT-1	SeuratProject	7809	3393	0.24330900243309	V3	Control	8859	3393	3	3	2	5	4	3	3	2	2	2	aHSC
Control_3_AGGTAGGTCGTCCATC-1	SeuratProject	9759	4169	0.256173788297981	V3	Control	9758	4169	0	0	1	0	0	8	2	3	1	1	Mature HEP
Control_3_AGGTCATAGGAGACCT-1	SeuratProject	12712	4587	0.0078665827564506	V3	Control	10620	4587	1	5	0	13	14	15	15	17	0	0	HB
Control_3_AGGTCATAGGGCTAAC-1	SeuratProject	7747	3684	0.180715115528592	V3	Control	8827	3684	3	3	2	9	9	18	19	21	2	2	aHSC
Control_3_AGGTCATAGTTCATCG-1	SeuratProject	26236	7005	0.0190577831986583	V3	Control	10487	5113	0	0	4	4	3	7	5	5	4	4	Injured HEP
Control_3_AGGTCATCAAATCCCA-1	SeuratProject	20386	6027	0.0441479446679093	V3	Control	10807	5178	1	1	0	2	6	4	7	4	0	0	HB
Control_3_AGGTCATCAATCCTTT-1	SeuratProject	5330	2721	0.50656660412758	V3	Control	8699	2763	2	2	9	11	11	11	11	13	9	9	aHSC
Control_3_AGGTCATCACGTAGAG-1	SeuratProject	9179	3823	0.0217888658895305	V3	Control	9347	3823	1	5	6	7	7	5	8	9	6	6	Cholangiocyte HB
Control_3_AGGTCATCAGGGTTGA-1	SeuratProject	8527	3583	0.0117274539697432	V3	Control	9092	3583	1	1	3	1	1	1	0	0	3	3	Immature HEP
Control_3_AGGTCATCAGTCGAGA-1	SeuratProject	6309	3001	0.0158503724837534	V3	Control	8847	3012	0	5	6	7	7	5	8	12	6	6	Cholangiocyte HB
Control_3_AGGTCATGTGCATACT-1	SeuratProject	21962	6031	0.0500865130680266	V3	Control	10647	4931	1	1	0	2	6	4	7	4	0	0	HB
Control_3_AGGTCATTCGACATAC-1	SeuratProject	11410	4288	0.113935144609991	V3	Control	10466	4288	0	4	1	3	0	2	1	3	1	1	Mature HEP
Control_3_AGGTCTAAGAGGCGGA-1	SeuratProject	12918	5012	0.00774113639882335	V3	Control	10709	5011	1	1	0	2	8	9	7	4	0	0	HB
Control_3_AGGTCTAAGCGCACAA-1	SeuratProject	13194	4394	0	V3	Control	10692	4392	2	10	13	17	20	23	24	26	13	13	aHSC
Control_3_AGGTCTAGTGTTGAGG-1	SeuratProject	6293	3197	0.015890672175433	V3	Control	8821	3199	0	0	1	0	0	0	2	1	1	1	Mature HEP
Control_3_AGGTCTAGTTAGAGAT-1	SeuratProject	10603	4505	0.0282938790908234	V3	Control	10350	4505	1	1	0	2	8	9	7	4	0	0	HB
Control_3_AGGTCTAGTTTCGATG-1	SeuratProject	6707	3188	0.0298195914715968	V3	Control	8766	3189	2	2	5	6	5	20	21	7	5	5	MSC
Control_3_AGGTCTATCGTGCGAC-1	SeuratProject	16771	5282	0.0477013893029634	V3	Control	10874	5061	0	5	4	4	3	7	16	12	4	4	Injured HEP
Control_3_AGGTGTTAGCTCTGTA-1	SeuratProject	11463	4092	0.287882753205967	V3	Control	10467	4092	0	4	3	3	2	2	1	6	3	3	Immature HEP
Control_3_AGGTGTTCAATGGCCC-1	SeuratProject	14775	5296	0.027072758037225	V3	Control	10759	5260	1	1	8	2	8	5	9	8	8	8	Metabolic HB
Control_3_AGGTGTTGTCTAGTGT-1	SeuratProject	15372	5315	0.0585480093676815	V3	Control	10712	5232	1	1	0	2	6	4	7	4	0	0	HB
Control_3_AGGTTACCAAGGTACG-1	SeuratProject	5344	2572	0.112275449101796	V3	Control	8627	2610	3	3	2	5	4	3	3	2	2	2	aHSC
Control_3_AGGTTACCATACCATG-1	SeuratProject	12769	4739	0.524708277860443	V3	Control	10684	4739	0	4	1	3	0	2	1	3	1	1	Mature HEP
Control_3_AGGTTGTAGTGGTGGT-1	SeuratProject	10009	4592	0.0999100809271656	V3	Control	9988	4592	6	8	11	12	13	14	13	16	11	11	Proliferative HEP
Control_3_AGGTTGTAGTGTTCAC-1	SeuratProject	17523	4988	0.0228271414712093	V3	Control	10641	4657	1	1	0	1	1	1	0	0	0	0	HB
Control_3_AGGTTGTCAACCGGAA-1	SeuratProject	5862	2914	0.0341180484476288	V3	Control	8720	2933	3	3	2	9	9	12	12	15	2	2	aHSC
Control_3_AGGTTGTCATGAAAGT-1	SeuratProject	10173	4255	0	V3	Control	10089	4255	0	0	1	0	0	0	4	1	1	1	Mature HEP
Control_3_AGGTTGTCATTCTCTA-1	SeuratProject	10876	3922	0.00919455682236116	V3	Control	10377	3922	2	2	5	6	5	6	6	11	5	5	MSC
Control_3_AGGTTGTGTCACGTGC-1	SeuratProject	19109	5528	3.51666753885604	V3	Control	10818	4888	1	1	0	1	1	1	0	0	0	0	HB
Control_3_AGGTTGTGTGACCGAA-1	SeuratProject	7810	3735	0.409731113956466	V3	Control	8869	3735	1	4	3	3	1	1	1	0	3	3	Immature HEP
Control_3_AGGTTGTGTGTTAACC-1	SeuratProject	5666	2843	0.0882456759618779	V3	Control	8625	2866	3	3	2	9	9	12	12	15	2	2	aHSC
Control_3_AGGTTGTTCAGTCAGT-1	SeuratProject	9692	3875	0.0103177878662815	V3	Control	9698	3875	4	6	7	8	15	16	17	19	7	7	qHSC
Control_3_AGGTTGTTCCGTATGA-1	SeuratProject	14235	4953	0.0842992623814542	V3	Control	10941	4914	4	6	7	8	15	16	17	19	7	7	qHSC
Control_3_AGGTTGTTCTCCTGCA-1	SeuratProject	19330	5683	0.0103466114847387	V3	Control	10851	5057	0	0	4	4	3	7	5	5	4	4	Injured HEP
Control_3_AGTAACCAGAACAGGA-1	SeuratProject	14590	5172	0	V3	Control	10785	5147	0	0	1	0	0	8	2	3	1	1	Mature HEP
Control_3_AGTAACCAGCATTTGC-1	SeuratProject	21011	5977	0.014278235210128	V3	Control	10642	4985	1	1	0	1	6	1	0	0	0	0	HB
Control_3_AGTAACCCAAGGCAAC-1	SeuratProject	13963	5217	0.0501324930172599	V3	Control	10774	5209	1	1	8	2	8	9	9	8	8	8	Metabolic HB
Control_3_AGTAACCCAAGTCGTT-1	SeuratProject	15041	4441	0.0199454823482481	V3	Control	10532	4381	1	5	6	7	7	5	8	9	6	6	Cholangiocyte HB
Control_3_AGTAACCGTGTTCCAA-1	SeuratProject	20929	5876	0.49691815184672	V3	Control	10804	4997	1	1	0	1	6	1	0	0	0	0	HB
Control_3_AGTACCAAGCATTTGC-1	SeuratProject	5166	2598	0.0193573364305072	V3	Control	8626	2659	3	3	2	5	4	3	3	2	2	2	aHSC
Control_3_AGTACCACAAACCACT-1	SeuratProject	19190	6095	0.0104220948410631	V3	Control	10974	5495	1	1	0	1	1	1	0	0	0	0	HB
Control_3_AGTACCAGTCGTATTG-1	SeuratProject	4521	2373	0.11059500110595	V3	Control	8557	2543	9	12	15	19	22	25	27	29	15	15	Lipofibroblasts
Control_3_AGTACCATCCTCACGT-1	SeuratProject	18157	5220	0.0165225532852343	V3	Control	10979	4786	0	0	1	0	0	0	4	1	1	1	Mature HEP
Control_3_AGTACCATCGTGCATA-1	SeuratProject	5332	2764	0.412603150787697	V3	Control	8618	2802	3	3	2	5	4	3	3	2	2	2	aHSC
Control_3_AGTACCATCGTGGAAG-1	SeuratProject	9317	4144	0.0107330685843083	V3	Control	9372	4144	1	1	8	2	8	9	9	8	8	8	Metabolic HB
Control_3_AGTACTGCAACCGTAT-1	SeuratProject	15108	5251	0.416997617156473	V3	Control	10968	5184	2	2	5	6	5	20	21	7	5	5	MSC
Control_3_AGTACTGCATGGTACT-1	SeuratProject	6500	3237	0	V3	Control	8668	3240	2	2	5	6	5	20	21	7	5	5	MSC
Control_3_AGTACTGGTACGGTTT-1	SeuratProject	9124	3906	0.0548005260850504	V3	Control	9275	3905	0	5	4	4	3	7	16	12	4	4	Injured HEP
Control_3_AGTACTGGTCACTCAA-1	SeuratProject	18892	5197	0.0211729832733432	V3	Control	10665	4662	0	0	4	4	3	0	5	5	4	4	Injured HEP
Control_3_AGTACTGTCCGCAACG-1	SeuratProject	18221	4934	0.0109763459744251	V3	Control	10816	4448	0	0	4	4	3	7	5	5	4	4	Injured HEP
Control_3_AGTACTGTCTCATTAC-1	SeuratProject	10296	4328	0	V3	Control	10197	4328	4	6	7	8	15	16	17	19	7	7	qHSC
Control_3_AGTAGCTCATCTCGTC-1	SeuratProject	5705	3127	0.105170902716915	V3	Control	8669	3143	1	1	8	2	8	9	9	8	8	8	Metabolic HB
Control_3_AGTAGCTCATGAAAGT-1	SeuratProject	6086	3077	0.0328623069339468	V3	Control	8762	3085	4	6	7	15	18	21	22	23	7	7	qHSC
Control_3_AGTAGCTGTACTCGTA-1	SeuratProject	8133	3956	0.504119021271364	V3	Control	8856	3956	1	1	8	2	8	9	9	8	8	8	Metabolic HB
Control_3_AGTAGCTGTAGCTTAC-1	SeuratProject	9956	4174	0.0703093611892326	V3	Control	9929	4174	0	5	4	4	3	7	16	12	4	4	Injured HEP
Control_3_AGTAGCTTCACCGGGT-1	SeuratProject	7393	3232	0.0135263086703639	V3	Control	8874	3233	7	9	12	14	17	19	20	22	12	12	Endothelial
Control_3_AGTAGCTTCTTCGTAT-1	SeuratProject	12396	4192	0.0726040658276864	V3	Control	10518	4192	1	5	6	7	7	5	8	9	6	6	Cholangiocyte HB
Control_3_AGTAGTCAGAAGCGAA-1	SeuratProject	4249	2413	0.0470698987997176	V3	Control	8512	2623	3	3	2	9	9	12	12	15	2	2	aHSC
Control_3_AGTAGTCAGAGGTCGT-1	SeuratProject	5271	2740	0.0189717321191425	V3	Control	8919	2771	0	0	1	0	0	0	4	1	1	1	Mature HEP
Control_3_AGTAGTCCAGCAGTAG-1	SeuratProject	13220	4778	0.0151285930408472	V3	Control	10730	4778	0	0	1	0	0	8	2	3	1	1	Mature HEP
Control_3_AGTAGTCGTCACGCTG-1	SeuratProject	11979	4835	0.116871191251357	V3	Control	10705	4835	1	1	8	2	8	9	9	8	8	8	Metabolic HB
Control_3_AGTAGTCGTCGTCAGC-1	SeuratProject	12511	4443	0	V3	Control	10596	4443	0	0	1	0	0	0	2	1	1	1	Mature HEP
Control_3_AGTAGTCGTGTCTTGA-1	SeuratProject	13768	4750	0.0145264381173736	V3	Control	10588	4746	1	1	0	2	6	4	7	4	0	0	HB
Control_3_AGTAGTCGTTACGATC-1	SeuratProject	4275	2391	0	V3	Control	8532	2579	3	3	2	5	4	3	3	2	2	2	aHSC
Control_3_AGTAGTCTCATACGGT-1	SeuratProject	9509	4237	0.0315490587864129	V3	Control	9542	4237	1	1	8	2	8	9	9	8	8	8	Metabolic HB
Control_3_AGTAGTCTCGGCATCG-1	SeuratProject	13326	4927	0.120066036319976	V3	Control	10716	4924	1	1	8	2	8	9	9	8	8	8	Metabolic HB
Control_3_AGTCAACAGAGAATCT-1	SeuratProject	10191	4100	0.0490628986360514	V3	Control	10093	4100	1	5	6	7	7	5	8	9	6	6	Cholangiocyte HB
Control_3_AGTCAACAGTAACAGT-1	SeuratProject	6509	3297	0.0153633430634506	V3	Control	8655	3304	4	6	7	8	15	16	17	19	7	7	qHSC
Control_3_AGTCAACAGTCTTGGT-1	SeuratProject	9628	3872	0.218113834648941	V3	Control	9635	3872	3	3	2	5	4	3	3	2	2	2	aHSC
Control_3_AGTCAACCAGGCCTGT-1	SeuratProject	24302	6571	0.0452637642992346	V3	Control	10681	5014	1	1	8	2	8	9	9	8	8	8	Metabolic HB
Control_3_AGTCAACGTTAGTTCG-1	SeuratProject	12063	4913	0.0414490591063583	V3	Control	10687	4913	0	4	1	3	2	2	1	6	1	1	Mature HEP
Control_3_AGTCAACTCAAGAGTA-1	SeuratProject	9596	3922	0.0104210087536474	V3	Control	9604	3922	3	3	2	9	9	12	12	15	2	2	aHSC
Control_3_AGTCAACTCCTGCTAC-1	SeuratProject	22108	6205	0.271394970146553	V3	Control	10797	5134	1	1	0	1	6	1	0	0	0	0	HB
Control_3_AGTCAACTCTTGTTAC-1	SeuratProject	9944	3797	0	V3	Control	9922	3797	3	3	2	5	4	3	3	2	2	2	aHSC
Control_3_AGTCACAAGATCCAAA-1	SeuratProject	23273	6710	0.0816396682851373	V3	Control	10926	5400	6	8	11	12	13	14	13	16	11	11	Proliferative HEP
Control_3_AGTCACAAGTCGGGAT-1	SeuratProject	5424	2969	0.0921828908554572	V3	Control	8681	3012	3	3	2	5	4	3	3	2	2	2	aHSC
Control_3_AGTCACACAATTAGGA-1	SeuratProject	17388	6200	0.00575109270761445	V3	Control	11052	5892	6	8	11	12	13	14	13	16	11	11	Proliferative HEP
Control_3_AGTCACACAGCATCTA-1	SeuratProject	12380	4497	0.0161550888529887	V3	Control	10574	4497	1	1	0	1	1	1	0	0	0	0	HB
Control_3_AGTCACACATGACCCG-1	SeuratProject	19273	5456	0.596689669485809	V3	Control	10878	4823	6	8	11	12	13	14	13	16	11	11	Proliferative HEP
Control_3_AGTCACAGTACAAACA-1	SeuratProject	14447	5181	0.0899840797397383	V3	Control	10747	5153	1	1	0	1	6	1	0	0	0	0	HB
Control_3_AGTCACATCACTGATG-1	SeuratProject	14964	5296	0.227211975407645	V3	Control	10809	5242	1	1	8	2	8	9	9	8	8	8	Metabolic HB
Control_3_AGTCACATCCATAGAC-1	SeuratProject	7186	3348	0.0834956860562204	V3	Control	8808	3348	2	2	5	6	5	20	21	7	5	5	MSC
Control_3_AGTCACATCTCTAAGG-1	SeuratProject	24996	6548	0	V3	Control	10582	4823	0	0	1	0	0	0	2	1	1	1	Mature HEP
Control_3_AGTCATGAGACATCAA-1	SeuratProject	6774	3461	0.0442869796279894	V3	Control	8615	3465	3	3	2	9	9	12	12	15	2	2	aHSC
Control_3_AGTCATGAGCTTCTAG-1	SeuratProject	13005	4861	0.0922722029988466	V3	Control	10723	4857	1	1	0	1	1	1	0	0	0	0	HB
Control_3_AGTCATGAGGAGATAG-1	SeuratProject	6728	3341	0.118906064209275	V3	Control	8817	3342	0	0	1	0	0	0	4	1	1	1	Mature HEP
Control_3_AGTCATGCAACAGATA-1	SeuratProject	21885	6662	0.0319853781128627	V3	Control	10923	5555	1	1	0	1	1	1	0	0	0	0	HB
Control_3_AGTCATGCATACCATG-1	SeuratProject	6558	3298	0.0762427569380909	V3	Control	8790	3300	0	0	4	4	3	7	5	12	4	4	Injured HEP
Control_3_AGTCATGGTGTGCCTG-1	SeuratProject	9427	3926	0.190940914394823	V3	Control	9470	3926	0	0	4	4	3	0	5	1	4	4	Injured HEP
Control_3_AGTCATGTCCCTCTTT-1	SeuratProject	18990	5690	0.0157977883096366	V3	Control	10971	5138	1	1	0	1	1	1	0	0	0	0	HB
Control_3_AGTCATGTCGATGGAG-1	SeuratProject	5570	2938	0.0179533213644524	V3	Control	8785	2964	0	0	1	0	0	0	4	1	1	1	Mature HEP
Control_3_AGTCATGTCTGGACTA-1	SeuratProject	15983	4943	0.018769943064506	V3	Control	10726	4770	0	0	1	0	0	8	2	3	1	1	Mature HEP
Control_3_AGTCATGTCTTAGTTC-1	SeuratProject	21139	6532	0.00946118548654146	V3	Control	11135	5592	6	8	11	12	13	14	13	16	11	11	Proliferative HEP
Control_3_AGTCTCCAGACTCTAC-1	SeuratProject	20340	5601	0.00491642084562439	V3	Control	10729	4806	0	0	4	4	3	0	5	5	4	4	Injured HEP
Control_3_AGTCTCCAGGTGGTTG-1	SeuratProject	17379	5611	0.0230162840209448	V3	Control	10912	5316	0	0	1	0	0	8	2	3	1	1	Mature HEP
Control_3_AGTCTCCAGTAACGAT-1	SeuratProject	12655	4749	0.0158040300276571	V3	Control	10717	4746	0	5	6	7	7	5	16	12	6	6	Cholangiocyte HB
Control_3_AGTCTCCAGTGCGACA-1	SeuratProject	14021	5155	0.292418515084516	V3	Control	10788	5139	1	1	8	2	8	9	9	8	8	8	Metabolic HB
Control_3_AGTCTCCCATTAAGCC-1	SeuratProject	10502	4228	0.161873928775471	V3	Control	10294	4228	3	2	2	5	4	3	3	2	2	2	aHSC
Control_3_AGTCTCCCATTAGGCT-1	SeuratProject	11448	3811	0.0174703004891684	V3	Control	10382	3810	2	2	5	6	5	6	6	11	5	5	MSC
Control_3_AGTCTCCCATTGACTG-1	SeuratProject	10892	4327	0.0275431509364671	V3	Control	10412	4327	0	4	3	3	2	2	1	10	3	3	Immature HEP
Control_3_AGTCTCCGTTTATGCG-1	SeuratProject	3850	2358	0.155844155844156	V3	Control	8342	2618	0	5	4	4	3	7	16	12	4	4	Injured HEP
Control_3_AGTCTCCTCCACGTGG-1	SeuratProject	32578	7583	0.0460433421327276	V3	Control	10231	4760	3	3	2	9	9	12	12	15	2	2	aHSC
Control_3_AGTCTCCTCCGAACGC-1	SeuratProject	15639	4898	0.0191828122002686	V3	Control	10913	4800	3	3	2	9	9	12	12	15	2	2	aHSC
Control_3_AGTCTCCTCGACGATT-1	SeuratProject	17047	5731	0.0175984044113334	V3	Control	10871	5464	0	0	1	0	0	0	2	1	1	1	Mature HEP
Control_3_AGTGACTAGCCTAGGA-1	SeuratProject	12058	4573	0.0580527450655167	V3	Control	10660	4573	0	0	1	0	0	8	2	3	1	1	Mature HEP
Control_3_AGTGACTAGCTGACCC-1	SeuratProject	5435	2828	0.0183992640294388	V3	Control	8631	2859	3	3	2	5	4	3	3	2	2	2	aHSC
Control_3_AGTGACTAGTAAGGGA-1	SeuratProject	11074	4097	0.08127144663175	V3	Control	10479	4097	3	3	2	5	4	3	3	2	2	2	aHSC
Control_3_AGTGACTAGTCCGCCA-1	SeuratProject	25157	6769	0.0119251103072703	V3	Control	10645	5081	0	0	1	0	0	8	2	3	1	1	Mature HEP
Control_3_AGTGACTAGTGCAACG-1	SeuratProject	25435	6644	0.00393159032828779	V3	Control	10595	4915	0	0	1	0	0	8	2	3	1	1	Mature HEP
Control_3_AGTGACTAGTGTCATC-1	SeuratProject	18626	5802	0.0107376785139053	V3	Control	10972	5293	1	1	0	1	1	1	0	0	0	0	HB
Control_3_AGTGACTCACTGTCGG-1	SeuratProject	15154	4429	0	V3	Control	10637	4335	1	1	0	1	1	1	0	0	0	0	HB
Control_3_AGTGACTCAGGTCCGT-1	SeuratProject	7459	3493	0.0268132457433972	V3	Control	8835	3493	0	5	4	4	3	7	16	12	4	4	Injured HEP
Control_3_AGTGACTCATAATGAG-1	SeuratProject	11062	3934	0	V3	Control	10378	3934	1	5	0	13	14	15	15	17	0	0	HB
Control_3_AGTGACTGTCCATACA-1	SeuratProject	15927	5230	0.0376718779431155	V3	Control	10688	5083	1	1	0	1	1	1	0	0	0	0	HB
Control_3_AGTGACTTCCAAGCCG-1	SeuratProject	13503	4562	0.0148115233651781	V3	Control	10622	4555	0	4	3	3	2	2	1	6	3	3	Immature HEP
Control_3_AGTGACTTCTGCATGA-1	SeuratProject	4373	2071	0.0914703864623828	V3	Control	8723	2281	1	1	0	1	1	1	0	0	0	0	HB
Control_3_AGTGATCAGTCATCCA-1	SeuratProject	14877	5224	0.00672178530617732	V3	Control	10773	5198	1	4	0	2	1	4	1	4	0	0	HB
Control_3_AGTGATCCAACCTATG-1	SeuratProject	12098	4456	0.239709042816995	V3	Control	10522	4456	1	1	0	1	1	1	0	0	0	0	HB
Control_3_AGTGATCCAAGAATGT-1	SeuratProject	13432	4911	0	V3	Control	10678	4908	1	1	0	2	6	4	7	4	0	0	HB
Control_3_AGTGATCCAGACAATA-1	SeuratProject	12656	4907	1.07458912768647	V3	Control	10735	4907	6	8	11	12	13	14	13	16	11	11	Proliferative HEP
Control_3_AGTGATCCAGTGTGGA-1	SeuratProject	4249	2348	0.0235349493998588	V3	Control	8524	2552	3	3	2	9	9	12	12	15	2	2	aHSC
Control_3_AGTGATCGTCCCAAAT-1	SeuratProject	13641	4746	0.0293233633897808	V3	Control	10540	4738	0	0	1	3	0	8	1	3	1	1	Mature HEP
Control_3_AGTGATCTCACGAGGA-1	SeuratProject	10040	4287	0.0099601593625498	V3	Control	10005	4286	0	0	1	0	0	8	2	3	1	1	Mature HEP
Control_3_AGTGATCTCGCGTGAC-1	SeuratProject	12356	4612	0.00809323405632891	V3	Control	10669	4612	0	0	1	0	0	0	4	1	1	1	Mature HEP
Control_3_AGTGATCTCGCTTTAT-1	SeuratProject	16402	5471	0.134129984148275	V3	Control	10794	5303	1	1	0	2	6	4	7	4	0	0	HB
Control_3_AGTGCCGAGGTAGATT-1	SeuratProject	8064	3726	0.0124007936507937	V3	Control	8875	3726	2	2	5	6	5	20	21	7	5	5	MSC
Control_3_AGTGCCGAGTGTACCT-1	SeuratProject	505	393	0.99009900990099	V3	Control	7902	3318	5	7	10	10	12	13	14	18	10	10	Dying HEP
Control_3_AGTGCCGCAATTGTGC-1	SeuratProject	18814	5827	0.143510152014457	V3	Control	10848	5287	1	1	0	1	6	4	7	4	0	0	HB
Control_3_AGTGCCGCACAACATC-1	SeuratProject	14224	4588	0.344488188976378	V3	Control	10654	4572	0	0	4	4	3	7	5	5	4	4	Injured HEP
Control_3_AGTGCCGGTGACCTGC-1	SeuratProject	14683	4756	0.0272423891575291	V3	Control	10616	4721	0	0	1	0	0	0	4	1	1	1	Mature HEP
Control_3_AGTGCCGGTGACGTCC-1	SeuratProject	5643	2768	0.0177210703526493	V3	Control	8806	2799	4	6	7	8	15	16	17	19	7	7	qHSC
Control_3_AGTGTTGAGAGCACTG-1	SeuratProject	3817	1931	0.0261985852763951	V3	Control	8239	2252	3	3	2	5	4	3	3	2	2	2	aHSC
Control_3_AGTGTTGAGCATTTCG-1	SeuratProject	10329	4596	0.735792429083164	V3	Control	10227	4596	1	1	8	2	8	9	9	8	8	8	Metabolic HB
Control_3_AGTGTTGAGCGAGTAC-1	SeuratProject	7183	3174	0.069608798552137	V3	Control	8870	3174	0	0	1	4	0	0	5	1	1	1	Mature HEP
Control_3_AGTGTTGAGGATGCGT-1	SeuratProject	10869	4487	0.0184009568497562	V3	Control	10428	4487	0	0	1	0	0	0	2	1	1	1	Mature HEP
Control_3_AGTGTTGAGGCCTAAG-1	SeuratProject	11512	4386	0	V3	Control	10528	4386	1	1	0	1	1	1	0	0	0	0	HB
Control_3_AGTGTTGCAAGTCCAT-1	SeuratProject	7018	3265	0.0284981476204047	V3	Control	8766	3264	2	2	5	6	5	20	21	7	5	5	MSC
Control_3_AGTGTTGCAGAACTTC-1	SeuratProject	6771	3405	0.0590754689115345	V3	Control	8732	3407	1	1	8	2	8	9	9	8	8	8	Metabolic HB
Control_3_AGTGTTGGTTGAAGTA-1	SeuratProject	2063	1378	1.06640814348037	V3	Control	7435	2662	2	2	9	16	19	22	23	24	9	9	aHSC
Control_3_AGTGTTGTCAGTGTCA-1	SeuratProject	9198	4135	0.076103500761035	V3	Control	9307	4135	1	1	8	2	8	9	9	8	8	8	Metabolic HB
Control_3_AGTGTTGTCGTGACTA-1	SeuratProject	18903	5722	0.0581918214040099	V3	Control	10849	5126	1	1	0	1	6	4	7	4	0	0	HB
Control_3_AGTTAGCAGTTATGGA-1	SeuratProject	10808	4088	1.00851221317543	V3	Control	10394	4088	3	3	2	5	4	3	3	2	2	2	aHSC
Control_3_AGTTAGCCAAACTGCT-1	SeuratProject	9809	3895	0.774798654297074	V3	Control	9803	3895	2	2	9	11	11	11	11	13	9	9	aHSC
Control_3_AGTTAGCCACTTGGCG-1	SeuratProject	25327	6128	0.229004619575947	V3	Control	10537	4456	1	1	0	1	1	1	0	0	0	0	HB
Control_3_AGTTCCCAGGGAGTGG-1	SeuratProject	7026	3629	0.0142328494164532	V3	Control	8752	3630	0	5	4	4	3	7	16	12	4	4	Injured HEP
Control_3_AGTTCCCCAAATCGTC-1	SeuratProject	12284	4661	0.0081406707912732	V3	Control	10610	4661	1	1	0	2	8	9	7	4	0	0	HB
Control_3_AGTTCCCCACAGCTTA-1	SeuratProject	16072	4877	0.0497760079641613	V3	Control	10697	4741	1	5	6	7	7	5	8	9	6	6	Cholangiocyte HB
Control_3_AGTTCCCCATCGCTGG-1	SeuratProject	11774	4398	0.0764396127059623	V3	Control	10525	4398	1	1	0	2	6	4	7	4	0	0	HB
Control_3_AGTTCCCCATTAAGCC-1	SeuratProject	10000	3790	0.46	V3	Control	9951	3790	0	0	4	4	3	7	5	5	4	4	Injured HEP
Control_3_AGTTCCCGTCTAATCG-1	SeuratProject	23377	6285	0.162552936647132	V3	Control	10473	4880	1	1	0	2	6	4	7	4	0	0	HB
Control_3_AGTTCCCTCACCTGTC-1	SeuratProject	23497	6338	0	V3	Control	10697	5032	1	5	6	7	7	5	8	9	6	6	Cholangiocyte HB
Control_3_AGTTCGAAGACCCTTA-1	SeuratProject	6018	3123	0.0166168162180126	V3	Control	8630	3139	4	6	7	8	15	16	17	19	7	7	qHSC
Control_3_AGTTCGACAGCCCAGT-1	SeuratProject	19780	6264	0.652173913043478	V3	Control	11055	5577	6	8	11	12	13	14	13	16	11	11	Proliferative HEP
Control_3_AGTTCGACAGTAACGG-1	SeuratProject	15797	5402	0.069633474710388	V3	Control	10660	5282	1	1	0	2	6	4	7	4	0	0	HB
Control_3_AGTTCGACATGAGAAT-1	SeuratProject	14900	5175	0.261744966442953	V3	Control	10784	5121	1	1	0	2	6	4	7	4	0	0	HB
Control_3_AGTTCGAGTTACAGCT-1	SeuratProject	5403	2720	0.388672959466963	V3	Control	8633	2755	3	3	2	5	4	3	3	2	2	2	aHSC
Control_3_AGTTCGATCCCGTGAG-1	SeuratProject	11710	3367	0.239111870196413	V3	Control	10410	3367	0	0	1	0	0	0	4	1	1	1	Mature HEP
Control_3_AGTTCGATCTATTTCG-1	SeuratProject	21599	6641	0.00925968794851613	V3	Control	10874	5537	4	6	7	8	15	16	17	19	7	7	qHSC
Control_3_ATACCGAAGCTAAATG-1	SeuratProject	9343	3982	0	V3	Control	9416	3982	0	0	1	0	0	0	2	3	1	1	Mature HEP
Control_3_ATACCGAAGGAGCAAA-1	SeuratProject	19324	6051	0.0103498240529911	V3	Control	10814	5379	1	1	8	2	8	9	9	8	8	8	Metabolic HB
Control_3_ATACCGAAGTCATGAA-1	SeuratProject	1116	572	0.268817204301075	V3	Control	8075	2751	5	7	10	10	12	13	14	18	10	10	Dying HEP
Control_3_ATACCGACAAGGGTCA-1	SeuratProject	8973	3861	0.0222890894906943	V3	Control	9196	3861	3	3	2	5	4	3	3	2	2	2	aHSC
Control_3_ATACCGACACCTATCC-1	SeuratProject	15984	4986	0.00625625625625626	V3	Control	10566	4877	1	1	0	2	6	4	7	4	0	0	HB
Control_3_ATACCGAGTGGTACAG-1	SeuratProject	7373	3207	0	V3	Control	8867	3207	4	6	7	8	10	10	10	25	7	7	qHSC
Control_3_ATACCGATCAACCTTT-1	SeuratProject	13412	4689	0	V3	Control	10601	4684	0	4	3	3	2	2	1	6	3	3	Immature HEP
Control_3_ATACCTTAGGTCTTTG-1	SeuratProject	6615	3353	0.120937263794407	V3	Control	8552	3357	4	6	7	8	15	16	17	19	7	7	qHSC
Control_3_ATACCTTAGTCGTTAC-1	SeuratProject	9485	3966	0.0421718502899315	V3	Control	9536	3965	1	1	3	1	1	1	0	0	3	3	Immature HEP
Control_3_ATACCTTCACTTTATC-1	SeuratProject	16969	5570	0.0530378926277329	V3	Control	10984	5316	6	8	11	12	13	14	13	16	11	11	Proliferative HEP
Control_3_ATACCTTGTCAGCTTA-1	SeuratProject	17537	5618	0.0456178365741005	V3	Control	10855	5311	1	5	6	7	7	5	8	9	6	6	Cholangiocyte HB
Control_3_ATACCTTGTGATTGGG-1	SeuratProject	6787	3681	0.913511124208045	V3	Control	8632	3681	6	8	8	12	13	14	13	16	8	8	Metabolic HB
Control_3_ATACCTTGTTACGGAG-1	SeuratProject	5748	3096	0.156576200417537	V3	Control	8646	3123	4	6	7	8	15	16	17	19	7	7	qHSC
Control_3_ATACCTTGTTCGGCTG-1	SeuratProject	7051	3331	0.0141823854772373	V3	Control	8814	3332	2	2	5	6	5	20	21	7	5	5	MSC
Control_3_ATACCTTTCGGAGCAA-1	SeuratProject	5603	2903	0.0178475816526861	V3	Control	8627	2928	3	3	2	9	9	12	12	15	2	2	aHSC
Control_3_ATACTTCAGACAACTA-1	SeuratProject	11228	4361	0	V3	Control	10486	4361	0	0	1	0	0	8	2	3	1	1	Mature HEP
Control_3_ATACTTCAGCATACTC-1	SeuratProject	26417	5945	0.0340689707385396	V3	Control	10232	4196	1	5	6	7	7	5	8	9	6	6	Cholangiocyte HB
Control_3_ATACTTCAGCTGTGCC-1	SeuratProject	6079	3052	0.0493502220759993	V3	Control	8670	3067	4	6	7	8	10	10	10	25	7	7	qHSC
Control_3_ATACTTCGTACTTGTG-1	SeuratProject	4163	2188	0.0480422772039395	V3	Control	9177	2361	0	0	4	4	3	0	5	5	4	4	Injured HEP
Control_3_ATACTTCGTATCCTTT-1	SeuratProject	16987	5131	0.029434273267793	V3	Control	10795	4873	1	1	0	1	1	1	0	0	0	0	HB
Control_3_ATACTTCGTCGGAAAC-1	SeuratProject	4642	2748	0.02154243860405	V3	Control	8546	2875	4	6	7	8	15	16	17	19	7	7	qHSC
Control_3_ATACTTCGTCTTGAGT-1	SeuratProject	11521	4427	0.173596042010242	V3	Control	10552	4427	2	2	5	6	5	6	6	11	5	5	MSC
Control_3_ATACTTCGTGCAGATG-1	SeuratProject	4259	2099	0.281756280817093	V3	Control	8899	2232	0	4	3	3	3	2	1	6	3	3	Immature HEP
Control_3_ATACTTCTCCACGGAC-1	SeuratProject	8732	3641	0.0229042601923958	V3	Control	9181	3641	1	5	0	13	14	15	15	17	0	0	HB
Control_3_ATACTTCTCGTAACCA-1	SeuratProject	18706	5671	0.0160376349834278	V3	Control	10789	5133	0	0	1	0	0	0	2	1	1	1	Mature HEP
Control_3_ATACTTCTCTATACTC-1	SeuratProject	16870	4851	0.01185536455246	V3	Control	10795	4591	3	3	2	5	4	3	3	2	2	2	aHSC
Control_3_ATACTTCTCTGGGAGA-1	SeuratProject	14192	4679	0.310033821871477	V3	Control	10736	4657	2	2	5	6	5	6	6	11	5	5	MSC
Control_3_ATAGACCAGAGGATGA-1	SeuratProject	9946	4028	0.201085863663784	V3	Control	9930	4028	2	2	5	6	5	20	21	7	5	5	MSC
Control_3_ATAGACCCATGCCGGT-1	SeuratProject	22623	6073	0.0486230827034434	V3	Control	10735	4866	2	10	13	17	20	23	24	26	13	13	aHSC
Control_3_ATAGAGACAAAGGGTC-1	SeuratProject	9158	3727	0.010919414719371	V3	Control	9317	3727	3	3	2	5	4	3	3	2	2	2	aHSC
Control_3_ATAGAGACATTATGCG-1	SeuratProject	8952	4087	0.0223413762287757	V3	Control	9175	4087	1	5	6	7	7	5	8	9	6	6	Cholangiocyte HB
Control_3_ATAGAGAGTACCGTCG-1	SeuratProject	6417	2971	0.0623344241857566	V3	Control	8864	2974	2	2	9	11	11	11	11	13	9	9	aHSC
Control_3_ATAGAGATCACCCATC-1	SeuratProject	29355	7314	0.0613183444047011	V3	Control	10480	4850	3	3	2	9	9	12	12	15	2	2	aHSC
Control_3_ATAGAGATCGAAACAA-1	SeuratProject	9749	4074	0.010257462303826	V3	Control	9748	4074	1	1	8	2	8	9	9	8	8	8	Metabolic HB
Control_3_ATAGAGATCGGTAGGA-1	SeuratProject	11762	4410	0.00850195544975344	V3	Control	10579	4410	1	5	0	13	14	15	15	17	0	0	HB
Control_3_ATAGAGATCTCATTTG-1	SeuratProject	8564	3834	0	V3	Control	9061	3834	1	1	0	1	1	1	0	0	0	0	HB
Control_3_ATAGGCTAGAGGTCGT-1	SeuratProject	13173	4904	0.0151825704091703	V3	Control	10740	4903	0	0	1	0	0	0	2	1	1	1	Mature HEP
Control_3_ATAGGCTAGTAATCCC-1	SeuratProject	13184	3970	0.022754854368932	V3	Control	10612	3964	0	0	1	0	0	0	4	1	1	1	Mature HEP
Control_3_ATAGGCTCAATTGCGT-1	SeuratProject	6727	3153	0.371636687973837	V3	Control	8854	3155	2	2	5	6	5	6	6	11	5	5	MSC
Control_3_ATAGGCTGTACCCAGC-1	SeuratProject	15551	5313	0.0321522731657128	V3	Control	10804	5203	1	1	0	1	1	1	0	0	0	0	HB
Control_3_ATAGGCTGTTCAGCTA-1	SeuratProject	23426	6274	0.00426876120549816	V3	Control	10586	4895	1	1	0	1	6	4	7	4	0	0	HB
Control_3_ATAGGCTTCGCAGTTA-1	SeuratProject	15701	5271	0.726068403286415	V3	Control	10781	5168	1	1	0	1	6	4	7	0	0	0	HB
Control_3_ATAGGCTTCTGCCTGT-1	SeuratProject	1481	839	0	V3	Control	7778	2656	1	1	0	2	6	4	7	4	0	0	HB
Control_3_ATATCCTAGGCCTGCT-1	SeuratProject	6728	3333	0.0297265160523187	V3	Control	8637	3337	9	12	15	19	22	25	27	29	15	15	Lipofibroblasts
Control_3_ATATCCTAGGGAGTGG-1	SeuratProject	8817	4276	0.419643869796983	V3	Control	9092	4276	3	3	2	5	4	3	3	2	2	2	aHSC
Control_3_ATATCCTAGGTTCCAT-1	SeuratProject	15339	4867	0.162983245322381	V3	Control	10726	4804	0	0	1	0	0	8	2	3	1	1	Mature HEP
Control_3_ATATCCTCAGGTTCCG-1	SeuratProject	7502	3468	0	V3	Control	8798	3468	3	3	2	9	9	12	12	15	2	2	aHSC
Control_3_ATATCCTGTCGTCGGT-1	SeuratProject	6184	2936	0.0485122897800776	V3	Control	8743	2953	2	2	9	11	11	11	11	13	9	9	aHSC
Control_3_ATATCCTGTCGTTGGC-1	SeuratProject	9940	3780	0.0603621730382294	V3	Control	9910	3780	0	0	4	4	3	0	5	5	4	4	Injured HEP
Control_3_ATATCCTGTTTGAAAG-1	SeuratProject	766	583	2.21932114882507	V3	Control	6960	3196	2	2	9	16	19	22	23	24	9	9	aHSC
Control_3_ATCACAGAGAGTTGAT-1	SeuratProject	8673	4039	0	V3	Control	9060	4039	1	1	8	2	8	9	9	8	8	8	Metabolic HB
Control_3_ATCACAGAGCCGCACT-1	SeuratProject	12058	4350	0.165864985901476	V3	Control	10663	4350	3	3	2	5	4	3	3	2	2	2	aHSC
Control_3_ATCACAGAGCTACTAC-1	SeuratProject	19730	5442	0.288900152052712	V3	Control	10820	4818	1	1	0	2	6	4	7	4	0	0	HB
Control_3_ATCACAGCACGACGCT-1	SeuratProject	8095	3533	0.0370599135268684	V3	Control	8931	3533	2	2	5	6	5	20	21	7	5	5	MSC
Control_3_ATCACAGCATGGTACT-1	SeuratProject	10699	4152	0.0467333395644453	V3	Control	10382	4152	7	9	12	14	17	19	20	22	12	12	Endothelial
Control_3_ATCACAGCATGTGCTA-1	SeuratProject	15603	5189	0.00640902390565917	V3	Control	10745	5080	1	1	8	2	8	4	9	8	8	8	Metabolic HB
Control_3_ATCACAGGTCACGACC-1	SeuratProject	20279	5812	0.00493120962572119	V3	Control	10697	4979	1	1	0	2	6	4	7	4	0	0	HB
Control_3_ATCACAGGTGAACGGT-1	SeuratProject	11796	4689	0.101729399796541	V3	Control	10620	4689	1	5	0	13	14	15	15	17	0	0	HB
Control_3_ATCACAGTCACATTGG-1	SeuratProject	10567	4059	0.00946342386675499	V3	Control	10285	4058	1	5	6	7	7	5	8	9	6	6	Cholangiocyte HB
Control_3_ATCACGAGTCCACGCA-1	SeuratProject	18408	5571	0.0108648413733159	V3	Control	10755	5102	0	0	1	0	0	8	2	3	1	1	Mature HEP
Control_3_ATCACGATCACCGGTG-1	SeuratProject	783	590	0.255427841634738	V3	Control	7891	3056	5	7	10	10	12	13	14	18	10	10	Dying HEP
Control_3_ATCACGATCCATAAGC-1	SeuratProject	10918	4252	0.0549551199853453	V3	Control	10429	4252	3	3	2	5	4	3	3	2	2	2	aHSC
Control_3_ATCACGATCGAAACAA-1	SeuratProject	16630	5140	0.138304269392664	V3	Control	10807	4896	1	1	0	2	6	4	7	4	0	0	HB
Control_3_ATCACGATCGTGGCGT-1	SeuratProject	4845	2767	1.09391124871001	V3	Control	8600	2857	2	2	5	6	5	6	6	11	5	5	MSC
Control_3_ATCACTTAGCCTATCA-1	SeuratProject	15315	5103	0.835781913157036	V3	Control	10711	5039	1	1	0	1	1	1	0	0	0	0	HB
Control_3_ATCACTTAGGTTCCAT-1	SeuratProject	6915	3276	0.0144613159797542	V3	Control	8677	3279	9	12	15	19	22	25	27	29	15	15	Lipofibroblasts
Control_3_ATCACTTCAATATCCG-1	SeuratProject	17159	5375	0.0174835363366164	V3	Control	10943	5132	0	0	1	0	0	8	2	3	1	1	Mature HEP
Control_3_ATCACTTCAGAGTCTT-1	SeuratProject	13354	4437	0.0748839299086416	V3	Control	10602	4430	1	5	6	7	7	5	8	9	6	6	Cholangiocyte HB
Control_3_ATCACTTCAGCACAGA-1	SeuratProject	23651	6687	0.0803348695615407	V3	Control	10788	5282	0	0	1	0	0	0	4	1	1	1	Mature HEP
Control_3_ATCACTTGTTTCGTAG-1	SeuratProject	16232	5437	0.0184820108427797	V3	Control	10751	5279	1	1	0	2	6	4	7	4	0	0	HB
Control_3_ATCAGGTAGACTGGGT-1	SeuratProject	9176	4098	0.163469921534438	V3	Control	9282	4098	1	4	0	2	6	4	7	4	0	0	HB
Control_3_ATCAGGTCAACGGTAG-1	SeuratProject	16140	4915	0.142503097893432	V3	Control	10635	4755	0	0	4	4	3	7	5	5	4	4	Injured HEP
Control_3_ATCAGGTCAAGTGACG-1	SeuratProject	8393	3629	0.0238293816275468	V3	Control	9052	3629	0	0	1	0	0	0	2	1	1	1	Mature HEP
Control_3_ATCAGGTCACAAGCCC-1	SeuratProject	17378	5579	0.0345264127057199	V3	Control	10880	5264	0	4	3	3	2	2	1	6	3	3	Immature HEP
Control_3_ATCAGGTCAGCGTGAA-1	SeuratProject	8132	3302	0.0245941957697983	V3	Control	8952	3302	3	3	2	5	4	3	3	2	2	2	aHSC
Control_3_ATCAGGTCAGGCAATG-1	SeuratProject	9265	4207	0.0107933081489477	V3	Control	9349	4207	1	1	0	1	1	1	0	0	0	0	HB
Control_3_ATCAGGTGTAACGGTG-1	SeuratProject	4521	2439	0.35390400353904	V3	Control	8604	2578	7	9	12	14	17	19	20	22	12	12	Endothelial
Control_3_ATCAGGTGTGAGTAAT-1	SeuratProject	7974	3587	0.0877853022322548	V3	Control	8959	3587	0	0	4	4	3	7	5	5	4	4	Injured HEP
Control_3_ATCAGGTTCACGGAGA-1	SeuratProject	6438	3347	0.0310655483069276	V3	Control	8629	3350	3	3	2	9	9	18	19	21	2	2	aHSC
Control_3_ATCATTCAGCTTAAGA-1	SeuratProject	7738	3852	0.0387697079348669	V3	Control	8832	3852	0	0	4	4	3	7	5	5	4	4	Injured HEP
Control_3_ATCATTCAGTAATACG-1	SeuratProject	25849	6504	0.0116058648303609	V3	Control	10483	4646	1	1	0	1	1	1	0	0	0	0	HB
Control_3_ATCATTCAGTTGCGAG-1	SeuratProject	8217	3709	0.255567725447243	V3	Control	8935	3709	4	6	7	8	10	10	10	25	7	7	qHSC
Control_3_ATCATTCGTCAAAGCG-1	SeuratProject	8026	3402	0.0124595066035385	V3	Control	9019	3402	1	5	0	13	14	15	15	17	0	0	HB
Control_3_ATCATTCGTCATAAAG-1	SeuratProject	6979	3488	0.0143287003868749	V3	Control	8756	3489	1	1	8	2	8	9	9	8	8	8	Metabolic HB
Control_3_ATCATTCTCAATCTTC-1	SeuratProject	585	510	0.512820512820513	V3	Control	7593	3295	5	7	10	10	12	13	14	18	10	10	Dying HEP
Control_3_ATCATTCTCCTTGACC-1	SeuratProject	12507	4364	0.391780602862397	V3	Control	10647	4364	2	2	5	6	5	6	6	11	5	5	MSC
Control_3_ATCATTCTCGCGCCAA-1	SeuratProject	18242	5734	0.109637101195044	V3	Control	10929	5301	0	0	1	0	0	0	4	1	1	1	Mature HEP
Control_3_ATCCACCAGACAACAT-1	SeuratProject	11489	4591	0.0261119331534511	V3	Control	10669	4591	4	6	7	8	15	16	17	19	7	7	qHSC
Control_3_ATCCACCCACTCTGCT-1	SeuratProject	5755	2999	0.0173761946133797	V3	Control	8625	3018	3	3	2	9	9	12	12	15	2	2	aHSC
Control_3_ATCCACCGTTCGAAGG-1	SeuratProject	5432	2975	0.0184094256259205	V3	Control	8598	3012	3	3	2	9	9	12	12	15	2	2	aHSC
Control_3_ATCCACCTCAGCGCGT-1	SeuratProject	18102	5151	0.00552425146392664	V3	Control	10812	4645	0	0	1	0	0	8	2	3	1	1	Mature HEP
Control_3_ATCCACCTCTCACGAA-1	SeuratProject	18427	4903	0.678352417648016	V3	Control	11006	4461	2	2	5	6	5	6	6	11	5	5	MSC
Control_3_ATCCACCTCTTAGCTT-1	SeuratProject	16095	5155	0	V3	Control	10705	5012	0	0	4	4	3	0	5	5	4	4	Injured HEP
Control_3_ATCCATTAGAAATGGG-1	SeuratProject	4711	2701	0	V3	Control	8725	2805	2	2	5	6	5	20	21	7	5	5	MSC
Control_3_ATCCATTAGACGCCAA-1	SeuratProject	29200	6528	0.0205479452054795	V3	Control	10321	4185	0	0	1	0	0	8	2	3	1	1	Mature HEP
Control_3_ATCCATTCAAATGGTA-1	SeuratProject	29673	7385	0.040440804772015	V3	Control	9955	4723	1	1	0	1	6	4	7	4	0	0	HB
Control_3_ATCCATTCACCCTGAG-1	SeuratProject	7616	3694	0.0131302521008403	V3	Control	8734	3694	3	3	2	9	9	12	12	15	2	2	aHSC
Control_3_ATCCATTCATGTGGCC-1	SeuratProject	20607	6559	0.0242635997476586	V3	Control	10976	5620	4	6	7	8	15	16	17	19	7	7	qHSC
Control_3_ATCCATTCATTGGCAT-1	SeuratProject	9535	4002	0.146827477713686	V3	Control	9553	4002	1	1	0	1	6	4	7	4	0	0	HB
Control_3_ATCCATTGTGCTCCGA-1	SeuratProject	8715	3870	0.0229489386115892	V3	Control	9078	3870	0	5	4	4	3	7	16	12	4	4	Injured HEP
Control_3_ATCCATTTCGTTCCCA-1	SeuratProject	37099	7201	0.00808647133345912	V3	Control	10045	4312	1	1	0	2	6	4	7	4	0	0	HB
Control_3_ATCCCTGAGAAGCGGG-1	SeuratProject	6683	3233	0.0299266796348945	V3	Control	8668	3236	3	3	2	9	9	18	19	21	2	2	aHSC
Control_3_ATCCCTGAGGGCCAAT-1	SeuratProject	12874	4340	0	V3	Control	10566	4340	1	1	8	2	8	9	9	8	8	8	Metabolic HB
Control_3_ATCCCTGCACCAGTTA-1	SeuratProject	41973	7997	0.038119743644724	V3	Control	10091	4580	1	1	0	1	1	1	0	0	0	0	HB
Control_3_ATCCCTGCACCCTGTT-1	SeuratProject	808	555	19.4306930693069	V3	Control	7388	3050	5	7	10	10	16	17	18	20	10	10	Dying HEP
Control_3_ATCCCTGGTCTACTGA-1	SeuratProject	27683	6770	0.111982082866741	V3	Control	10482	4622	0	4	3	3	2	2	1	6	3	3	Immature HEP
Control_3_ATCCCTGGTGTCATTG-1	SeuratProject	23491	5294	0.0979098378102252	V3	Control	10404	3962	0	5	6	7	7	5	8	12	6	6	Cholangiocyte HB
Control_3_ATCCCTGTCTAGCAAC-1	SeuratProject	19824	5686	0.0958434221146086	V3	Control	11014	4975	0	0	1	0	0	8	2	3	1	1	Mature HEP
Control_3_ATCCGTCAGACTTCCA-1	SeuratProject	14837	5014	0.0134798139785671	V3	Control	10819	4965	0	0	1	0	0	0	4	1	1	1	Mature HEP
Control_3_ATCCGTCAGTGATAAC-1	SeuratProject	857	629	1.75029171528588	V3	Control	7010	3153	5	7	10	10	12	13	14	18	10	10	Dying HEP
Control_3_ATCCGTCCAACTCCAA-1	SeuratProject	10260	4127	0.0487329434697856	V3	Control	10155	4127	2	2	9	11	11	11	11	13	9	9	aHSC
Control_3_ATCCGTCCAAGACGAC-1	SeuratProject	18923	5520	0.0264228716376896	V3	Control	10821	4910	1	5	0	1	1	1	0	0	0	0	HB
Control_3_ATCCGTCCAAGTGCAG-1	SeuratProject	11161	4489	0.385270137084491	V3	Control	10495	4489	0	4	1	3	0	2	1	3	1	1	Mature HEP
Control_3_ATCCGTCTCCTCTAGC-1	SeuratProject	21518	6143	0.0278836323078353	V3	Control	10918	5201	0	5	4	4	3	7	16	12	4	4	Injured HEP
Control_3_ATCCGTCTCTGAGCAT-1	SeuratProject	16188	5457	0.055596738324685	V3	Control	10811	5296	1	1	8	2	8	9	9	8	8	8	Metabolic HB
Control_3_ATCCTATCACCGGTCA-1	SeuratProject	10644	4286	0.0375798571965427	V3	Control	10343	4286	2	2	5	6	5	20	21	7	5	5	MSC
Control_3_ATCCTATCAGAGGAAA-1	SeuratProject	7164	3254	0.0279173646007817	V3	Control	8944	3254	1	1	0	2	6	4	7	4	0	0	HB
Control_3_ATCCTATGTCAACATC-1	SeuratProject	11278	3977	0.168469586806171	V3	Control	10433	3977	0	0	4	4	3	7	5	5	4	4	Injured HEP
Control_3_ATCCTATGTCCTGGGT-1	SeuratProject	10064	4051	0.218600953895072	V3	Control	10008	4051	2	2	5	6	5	20	21	7	5	5	MSC
Control_3_ATCCTATGTGCCGAAA-1	SeuratProject	1354	798	0.147710487444609	V3	Control	8722	2670	5	7	10	10	12	13	14	18	10	10	Dying HEP
Control_3_ATCCTATGTTGCTGAT-1	SeuratProject	12125	5088	0.0247422680412371	V3	Control	10743	5088	1	1	8	2	8	9	9	8	8	8	Metabolic HB
Control_3_ATCCTATTCATGGAGG-1	SeuratProject	5550	2881	1.47747747747748	V3	Control	8539	2918	2	2	9	11	11	11	11	13	9	9	aHSC
Control_3_ATCCTATTCCTAGCCT-1	SeuratProject	12185	4184	0.0328272466146902	V3	Control	10657	4184	3	3	2	5	4	3	3	2	2	2	aHSC
Control_3_ATCCTATTCTGGACTA-1	SeuratProject	12486	4653	0.104116610603876	V3	Control	10671	4653	1	1	8	2	8	9	9	8	8	8	Metabolic HB
Control_3_ATCGATGAGAGCAAGA-1	SeuratProject	13827	4603	0.0216966804078976	V3	Control	10668	4593	1	1	0	1	1	1	0	0	0	0	HB
Control_3_ATCGATGAGGTTGAGC-1	SeuratProject	13718	5083	0.225980463624435	V3	Control	10749	5074	0	5	6	7	7	5	8	12	6	6	Cholangiocyte HB
Control_3_ATCGATGAGTAAACAC-1	SeuratProject	1356	881	0.0737463126843658	V3	Control	7971	2716	1	7	10	10	12	13	14	18	10	10	Dying HEP
Control_3_ATCGATGCAACAAGAT-1	SeuratProject	10350	4434	0.0289855072463768	V3	Control	10229	4434	0	0	1	0	0	8	2	3	1	1	Mature HEP
Control_3_ATCGATGCACTTTATC-1	SeuratProject	7842	3490	0.0127518490181076	V3	Control	8860	3490	4	6	7	8	15	16	17	19	7	7	qHSC
Control_3_ATCGATGCATCCCGTT-1	SeuratProject	21589	6209	0.0416878966140164	V3	Control	10815	5199	1	1	0	1	6	4	7	4	0	0	HB
Control_3_ATCGATGGTACAGTTC-1	SeuratProject	23758	5853	0.021045542554087	V3	Control	10327	4436	1	1	0	2	6	4	7	4	0	0	HB
Control_3_ATCGATGTCATTGTGG-1	SeuratProject	8394	3706	0.190612342149154	V3	Control	8952	3706	4	6	7	8	15	16	17	19	7	7	qHSC
Control_3_ATCGATGTCCGGGACT-1	SeuratProject	8186	3633	0.0244319569997557	V3	Control	8908	3633	4	6	7	8	15	16	17	19	7	7	qHSC
Control_3_ATCGCCTAGAAGTCTA-1	SeuratProject	17557	4981	0	V3	Control	10764	4696	0	4	3	3	2	2	1	6	3	3	Immature HEP
Control_3_ATCGCCTAGAGAGGTA-1	SeuratProject	10148	4242	0.0197083169097359	V3	Control	10075	4242	1	1	0	2	6	4	7	4	0	0	HB
Control_3_ATCGCCTAGGGACTGT-1	SeuratProject	7016	2955	0.0142531356898518	V3	Control	8832	2955	1	1	0	1	1	1	0	0	0	0	HB
Control_3_ATCGCCTCAGGGCTTC-1	SeuratProject	4516	2751	0.0221434898139947	V3	Control	8516	2941	4	6	7	8	15	16	17	19	7	7	qHSC
Control_3_ATCGCCTTCCCTTGTG-1	SeuratProject	12502	4475	0.159974404095345	V3	Control	10625	4475	0	0	4	4	3	0	5	5	4	4	Injured HEP
Control_3_ATCGCCTTCCGATGTA-1	SeuratProject	24672	6697	0.01215953307393	V3	Control	10562	5143	0	0	1	0	0	0	2	1	1	1	Mature HEP
Control_3_ATCGGATAGCGTCTCG-1	SeuratProject	5855	2851	0.085397096498719	V3	Control	8935	2857	0	0	1	0	0	0	4	1	1	1	Mature HEP
Control_3_ATCGGATCACCGCTAG-1	SeuratProject	14439	4959	0.0138513747489438	V3	Control	10622	4931	0	0	1	0	0	8	2	3	1	1	Mature HEP
Control_3_ATCGGATCATAGAGGC-1	SeuratProject	19690	5872	0.79735906551549	V3	Control	10917	5151	1	1	0	1	1	1	0	0	0	0	HB
Control_3_ATCGGATGTATCAGCT-1	SeuratProject	11935	4644	0.00837871805613741	V3	Control	10652	4644	0	0	1	0	0	0	2	1	1	1	Mature HEP
Control_3_ATCGGATTCACTTATC-1	SeuratProject	27523	6553	0.141699669367438	V3	Control	10207	4487	1	1	0	1	6	1	0	0	0	0	HB
Control_3_ATCGGATTCCGGCAAC-1	SeuratProject	9172	3702	0	V3	Control	9326	3702	1	5	6	7	7	5	8	9	6	6	Cholangiocyte HB
Control_3_ATCGGCGAGCCGTTAT-1	SeuratProject	7799	3577	0.128221566867547	V3	Control	8846	3577	2	2	9	11	11	11	11	13	9	9	aHSC
Control_3_ATCGGCGCATGCGGTC-1	SeuratProject	11678	5010	0.0256893303647885	V3	Control	10711	5010	6	8	11	12	13	14	13	16	11	11	Proliferative HEP
Control_3_ATCGGCGGTAAGATCA-1	SeuratProject	8065	3477	0.0123992560446373	V3	Control	8972	3477	0	5	4	4	3	7	16	12	4	4	Injured HEP
Control_3_ATCGGCGTCAACTCTT-1	SeuratProject	15734	5090	0.00635566289564002	V3	Control	10794	4972	0	0	1	0	0	8	2	3	1	1	Mature HEP
Control_3_ATCGTAGAGAGGGCGA-1	SeuratProject	4167	2356	0.0719942404607631	V3	Control	8577	2583	4	6	7	8	10	10	10	14	7	7	qHSC
Control_3_ATCGTAGAGGGTAGCT-1	SeuratProject	8011	3824	0.087379852702534	V3	Control	8880	3824	0	0	1	0	0	8	2	3	1	1	Mature HEP
Control_3_ATCGTAGCACAGCTGC-1	SeuratProject	20836	5740	0.0575926281435976	V3	Control	10776	4896	0	0	1	0	0	0	4	1	1	1	Mature HEP
Control_3_ATCGTAGCACGTCGGT-1	SeuratProject	6572	3240	0.0152160681679854	V3	Control	8853	3241	1	5	6	7	7	5	8	9	6	6	Cholangiocyte HB
Control_3_ATCGTAGGTATGCGTT-1	SeuratProject	12853	4540	0.00778028475842216	V3	Control	10633	4538	1	1	0	1	1	1	0	0	0	0	HB
Control_3_ATCGTAGGTCCATACA-1	SeuratProject	6996	3502	0.0428816466552316	V3	Control	8712	3503	0	5	6	7	7	5	16	12	6	6	Cholangiocyte HB
Control_3_ATCGTAGGTGGAAGTC-1	SeuratProject	6751	3394	0.0148126203525404	V3	Control	8794	3395	0	0	1	0	0	0	2	1	1	1	Mature HEP
Control_3_ATCGTAGGTTCTATCT-1	SeuratProject	6024	2953	0.049800796812749	V3	Control	8800	2963	4	6	7	8	15	16	17	19	7	7	qHSC
Control_3_ATCGTAGTCCTCACTG-1	SeuratProject	11203	4138	0.142818887797911	V3	Control	10439	4138	1	1	0	1	1	1	0	0	0	0	HB
Control_3_ATCGTAGTCGCGAAGA-1	SeuratProject	10457	4235	0.229511332122024	V3	Control	10256	4235	2	2	5	6	5	6	6	7	5	5	MSC
Control_3_ATCGTCCAGAAGCGCT-1	SeuratProject	15887	5414	0.138478000881224	V3	Control	10858	5283	0	0	1	0	0	8	2	3	1	1	Mature HEP
Control_3_ATCGTCCAGGAAGAAC-1	SeuratProject	21383	5263	0.0140298367862321	V3	Control	10644	4361	1	5	6	7	7	5	8	9	6	6	Cholangiocyte HB
Control_3_ATCGTCCAGGTTGTTC-1	SeuratProject	8784	3721	0.0683060109289618	V3	Control	9151	3721	1	1	0	1	1	1	0	0	0	0	HB
Control_3_ATCGTCCAGTGTTGTC-1	SeuratProject	17381	5655	0.109314769000633	V3	Control	10881	5307	1	1	0	1	1	1	0	0	0	0	HB
Control_3_ATCGTCCCAAAGGCAC-1	SeuratProject	16944	5533	0.0354107648725212	V3	Control	10838	5279	3	3	2	5	4	3	3	2	2	2	aHSC
Control_3_ATCGTCCCAGCTGAGA-1	SeuratProject	8552	3969	0.0701590271281572	V3	Control	8974	3969	4	6	7	8	15	16	17	19	7	7	qHSC
Control_3_ATCGTCCCAGGGAGAG-1	SeuratProject	12011	4684	0.024977104321039	V3	Control	10615	4684	6	8	11	12	13	14	13	16	11	11	Proliferative HEP
Control_3_ATCGTCCGTATGACAA-1	SeuratProject	17921	5853	0.0055800457563752	V3	Control	10890	5454	1	1	0	1	1	1	0	0	0	0	HB
Control_3_ATCGTCCGTCTTCATT-1	SeuratProject	11141	4324	0.008975854950184	V3	Control	10493	4324	0	0	1	0	0	0	2	3	1	1	Mature HEP
Control_3_ATCGTCCGTGGAAATT-1	SeuratProject	12225	4438	0.098159509202454	V3	Control	10616	4438	0	0	1	0	0	8	2	3	1	1	Mature HEP
Control_3_ATCGTCCTCCCGAACG-1	SeuratProject	16400	5653	0.0365853658536585	V3	Control	10964	5489	1	1	8	2	8	9	9	8	8	8	Metabolic HB
Control_3_ATCGTCCTCCTGCCAT-1	SeuratProject	42558	7666	0.204426899760327	V3	Control	10127	4322	1	1	0	2	6	4	7	4	0	0	HB
Control_3_ATCGTCCTCGCAATTG-1	SeuratProject	28638	6990	0.0209511837418814	V3	Control	10320	4728	2	2	5	6	5	6	6	7	5	5	MSC
Control_3_ATCGTGAAGCGGGTTA-1	SeuratProject	10189	4395	0.0392580233585239	V3	Control	10104	4395	1	1	0	1	1	1	0	0	0	0	HB
Control_3_ATCGTGAAGGGATGTC-1	SeuratProject	6635	3185	0	V3	Control	8830	3185	1	1	0	1	6	1	0	0	0	0	HB
Control_3_ATCGTGACAGTTTCGA-1	SeuratProject	9038	3887	0.984731135206904	V3	Control	9219	3887	2	2	5	6	5	6	6	11	5	5	MSC
Control_3_ATCGTGAGTGCACGCT-1	SeuratProject	5858	2489	0.0170706725844998	V3	Control	8907	2502	1	5	6	7	7	5	8	9	6	6	Cholangiocyte HB
Control_3_ATCTCTAAGCGGTAGT-1	SeuratProject	10659	4179	0.00938174312787316	V3	Control	10316	4179	1	1	0	2	6	4	7	4	0	0	HB
Control_3_ATCTCTAAGTATAGGT-1	SeuratProject	14518	4616	0.0344400055104009	V3	Control	10843	4572	7	9	12	14	17	19	20	22	12	12	Endothelial
Control_3_ATCTCTACACATCATG-1	SeuratProject	4317	2315	0.0231642344220524	V3	Control	8637	2471	0	0	4	4	3	7	5	5	4	4	Injured HEP
Control_3_ATCTCTACACGGGTAA-1	SeuratProject	6302	2989	0	V3	Control	8653	2996	3	3	2	9	9	12	12	15	2	2	aHSC
Control_3_ATCTCTACACTGCTTC-1	SeuratProject	17353	5458	0.023050769319426	V3	Control	10836	5160	0	0	1	0	0	0	2	1	1	1	Mature HEP
Control_3_ATCTCTATCAAGTGTC-1	SeuratProject	9597	4177	0.125039074710847	V3	Control	9607	4177	3	3	2	5	4	3	3	2	2	2	aHSC
Control_3_ATCTCTATCTTCCAGC-1	SeuratProject	7415	3589	0	V3	Control	8754	3590	4	6	7	8	15	16	17	19	7	7	qHSC
Control_3_ATCTTCAAGAAATTGC-1	SeuratProject	10721	4095	0.055964928644716	V3	Control	10354	4095	2	2	5	6	5	6	6	7	5	5	MSC
Control_3_ATCTTCAAGATTACCC-1	SeuratProject	6166	3056	0.0162179695102173	V3	Control	8604	3070	4	6	7	15	18	21	22	23	7	7	qHSC
Control_3_ATCTTCAAGATTGAGT-1	SeuratProject	15716	5526	0.0190888266734538	V3	Control	10808	5415	1	5	6	7	7	5	8	9	6	6	Cholangiocyte HB
Control_3_ATCTTCAAGTCTAACC-1	SeuratProject	8473	3680	0.212439513749557	V3	Control	9037	3680	4	6	7	8	15	16	17	19	7	7	qHSC
Control_3_ATCTTCAGTGTTCGTA-1	SeuratProject	9586	4213	0.0417275192989777	V3	Control	9600	4213	1	1	0	1	1	1	0	0	0	0	HB
Control_3_ATCTTCATCCTGCTAC-1	SeuratProject	15832	5326	0.0442142496210207	V3	Control	10825	5186	1	1	0	1	1	1	0	0	0	0	HB
Control_3_ATGAAAGAGCACAAAT-1	SeuratProject	10495	4162	0.0857551214864221	V3	Control	10267	4162	1	1	0	2	6	4	7	4	0	0	HB
Control_3_ATGAAAGAGCTCTATG-1	SeuratProject	6712	3449	0.0148986889153754	V3	Control	8756	3448	1	1	8	2	8	9	9	8	8	8	Metabolic HB
Control_3_ATGAAAGCAAATCAAG-1	SeuratProject	9951	4212	0.0100492412822832	V3	Control	9921	4212	0	0	1	0	0	8	2	3	1	1	Mature HEP
Control_3_ATGAAAGTCCCTCTCC-1	SeuratProject	5949	3136	0.28576231299378	V3	Control	8821	3140	1	5	8	2	8	5	9	8	8	8	Metabolic HB
Control_3_ATGAAAGTCTCGGTAA-1	SeuratProject	9500	4143	0	V3	Control	9540	4142	0	0	1	0	0	0	4	1	1	1	Mature HEP
Control_3_ATGACCAAGTCCGCGT-1	SeuratProject	8722	3595	0.653519834900252	V3	Control	9099	3595	3	3	2	5	4	3	3	2	2	2	aHSC
Control_3_ATGACCACACAAGCTT-1	SeuratProject	14950	4368	0.0133779264214047	V3	Control	10557	4310	0	0	4	4	3	7	5	5	4	4	Injured HEP
Control_3_ATGACCACAGGTTCGC-1	SeuratProject	871	478	0	V3	Control	8262	2953	1	5	8	2	8	5	9	8	8	8	Metabolic HB
Control_3_ATGACCAGTCGAGTTT-1	SeuratProject	15792	5178	0.113981762917933	V3	Control	10817	5062	1	1	0	1	1	1	0	0	0	0	HB
Control_3_ATGACCAGTCTTACTT-1	SeuratProject	17996	5207	0	V3	Control	10726	4784	6	8	11	12	13	14	13	16	11	11	Proliferative HEP
Control_3_ATGACCAGTGAAGCTG-1	SeuratProject	4935	2516	0.324214792299899	V3	Control	8673	2602	2	2	5	6	5	20	21	7	5	5	MSC
Control_3_ATGACCAGTGCCCTTT-1	SeuratProject	8202	3470	0.109729334308705	V3	Control	8952	3470	4	6	7	8	10	10	10	25	7	7	qHSC
Control_3_ATGACCAGTGGACTAG-1	SeuratProject	15514	5001	2.64277426840273	V3	Control	10807	4902	0	4	3	3	2	2	1	6	3	3	Immature HEP
Control_3_ATGAGGGAGACATATG-1	SeuratProject	25343	6793	0.0710255297320759	V3	Control	10382	4955	1	1	8	2	8	9	9	8	8	8	Metabolic HB
Control_3_ATGAGGGAGTAACGTA-1	SeuratProject	7573	3692	0.0792288392975043	V3	Control	8873	3692	1	1	0	1	1	1	0	0	0	0	HB
Control_3_ATGAGGGAGTTACGTC-1	SeuratProject	5152	2761	0.0194099378881988	V3	Control	8677	2829	4	6	7	8	15	16	17	19	7	7	qHSC
Control_3_ATGAGGGCACTGTGTA-1	SeuratProject	11248	4239	0.044452347083926	V3	Control	10484	4239	0	0	1	0	0	0	2	3	1	1	Mature HEP
Control_3_ATGAGGGCAGATACTC-1	SeuratProject	9765	4142	0	V3	Control	9762	4142	1	5	6	7	7	5	8	9	6	6	Cholangiocyte HB
Control_3_ATGAGGGGTATTCCGA-1	SeuratProject	6799	3125	0.0147080453007795	V3	Control	8858	3125	2	2	9	11	11	11	11	13	9	9	aHSC
Control_3_ATGAGGGTCGAGAGCA-1	SeuratProject	8416	3593	0	V3	Control	9057	3593	0	4	3	3	2	2	1	6	3	3	Immature HEP
Control_3_ATGAGTCAGATACCAA-1	SeuratProject	24899	6429	0.0200811277561348	V3	Control	10503	4793	0	0	1	0	0	8	2	3	1	1	Mature HEP
Control_3_ATGAGTCCAGACACCC-1	SeuratProject	20756	6741	0.139718635575255	V3	Control	11071	5824	6	8	11	12	13	14	13	16	11	11	Proliferative HEP
Control_3_ATGAGTCGTACAGAGC-1	SeuratProject	12413	5093	0.161121404978651	V3	Control	10776	5093	6	8	11	12	13	14	13	16	11	11	Proliferative HEP
Control_3_ATGAGTCTCTGCGGAC-1	SeuratProject	15152	4837	0.0329989440337909	V3	Control	10674	4757	0	4	3	3	2	2	1	6	3	3	Immature HEP
Control_3_ATGATCGAGAAGGTAG-1	SeuratProject	4200	2221	0	V3	Control	8355	2468	4	6	7	15	18	21	22	23	7	7	qHSC
Control_3_ATGATCGAGCCAGACA-1	SeuratProject	8520	3779	0.0352112676056338	V3	Control	9050	3779	0	0	1	0	0	0	4	1	1	1	Mature HEP
Control_3_ATGATCGAGGCTCACC-1	SeuratProject	14348	4411	0.0487872874268191	V3	Control	10642	4379	1	1	0	1	1	1	0	0	0	0	HB
Control_3_ATGATCGAGGCTGGAT-1	SeuratProject	14003	4875	3.27786902806541	V3	Control	10769	4862	0	4	1	3	0	2	1	3	1	1	Mature HEP
Control_3_ATGATCGGTAGTCGGA-1	SeuratProject	14182	5237	0.253842899450007	V3	Control	10801	5208	0	0	1	0	0	0	4	1	1	1	Mature HEP
Control_3_ATGATCGGTCCTCCAT-1	SeuratProject	2650	1539	0	V3	Control	8456	2339	2	10	13	17	20	23	24	26	13	13	aHSC
Control_3_ATGATCGGTGACTAAA-1	SeuratProject	8216	3821	0.0243427458617332	V3	Control	8918	3821	0	5	4	4	3	7	16	12	4	4	Injured HEP
Control_3_ATGATCGTCAGCTGTA-1	SeuratProject	7429	3548	0.161529142549468	V3	Control	8882	3548	1	5	6	7	7	5	8	9	6	6	Cholangiocyte HB
Control_3_ATGCATGAGAATAACC-1	SeuratProject	13950	4853	0.043010752688172	V3	Control	10823	4836	3	3	2	5	4	3	3	2	2	2	aHSC
Control_3_ATGCATGAGACCAACG-1	SeuratProject	18746	5179	0.0106689427077777	V3	Control	10570	4625	1	1	6	7	7	5	8	9	6	6	Cholangiocyte HB
Control_3_ATGCATGAGCCTTTGA-1	SeuratProject	9119	3892	0.0328983441166795	V3	Control	9302	3892	1	5	6	7	7	5	8	9	6	6	Cholangiocyte HB
Control_3_ATGCATGAGCTTAAGA-1	SeuratProject	7619	3390	0.538128363302271	V3	Control	8991	3390	0	4	3	3	2	2	1	6	3	3	Immature HEP
Control_3_ATGCATGAGGCTTAGG-1	SeuratProject	23767	6400	4.59460596625573	V3	Control	10756	4958	1	1	0	1	1	1	0	0	0	0	HB
Control_3_ATGCATGAGTTTCTTC-1	SeuratProject	6732	3286	0.029708853238265	V3	Control	8903	3286	1	5	6	7	7	5	8	9	6	6	Cholangiocyte HB
Control_3_ATGCATGCAACCAGAG-1	SeuratProject	15903	4761	0.0314406086901842	V3	Control	10673	4635	0	5	4	4	3	7	16	12	4	4	Injured HEP
Control_3_ATGCATGCACATTACG-1	SeuratProject	6224	3081	0	V3	Control	8545	3093	4	6	7	8	15	16	17	19	7	7	qHSC
Control_3_ATGCATGGTCGATTTG-1	SeuratProject	4959	2840	0.262149626940916	V3	Control	8847	2909	1	5	6	7	7	5	8	9	6	6	Cholangiocyte HB
Control_3_ATGCATGGTGACTAAA-1	SeuratProject	7019	3227	0.0142470437384243	V3	Control	8894	3227	1	1	8	2	8	9	9	8	8	8	Metabolic HB
Control_3_ATGCATGTCATGACAC-1	SeuratProject	14309	4827	0.0279544342721364	V3	Control	10698	4804	0	5	4	4	3	7	16	12	4	4	Injured HEP
Control_3_ATGCCTCAGTATGCAA-1	SeuratProject	10274	3935	0.029199922133541	V3	Control	10134	3935	1	5	6	7	7	5	8	9	6	6	Cholangiocyte HB
Control_3_ATGCCTCCAGACAAAT-1	SeuratProject	22108	6568	0.00904649900488511	V3	Control	10995	5479	3	3	2	5	4	3	3	2	2	2	aHSC
Control_3_ATGCCTCCAGCACAAG-1	SeuratProject	8477	3582	0.318508906452755	V3	Control	9042	3582	2	2	5	6	5	20	21	7	5	5	MSC
Control_3_ATGCCTCGTGGAACCA-1	SeuratProject	6898	3529	0.0289939112786315	V3	Control	8588	3532	9	12	15	19	22	25	27	29	15	15	Lipofibroblasts
Control_3_ATGCCTCGTTGTATGC-1	SeuratProject	15037	4977	0.093103677595265	V3	Control	10701	4912	0	0	1	0	0	0	2	1	1	1	Mature HEP
Control_3_ATGCCTCTCCCAGGAC-1	SeuratProject	12859	4579	0.0155533089664826	V3	Control	10832	4578	4	6	7	8	10	10	10	14	7	7	qHSC
Control_3_ATGCGATAGAGAGTGA-1	SeuratProject	5792	2874	0.069060773480663	V3	Control	8639	2894	4	6	7	8	10	10	10	14	7	7	qHSC
Control_3_ATGCGATAGCTACGTT-1	SeuratProject	7782	3626	0.0257003341043434	V3	Control	8902	3625	1	1	0	1	1	1	0	0	0	0	HB
Control_3_ATGCGATCAAGGTTGG-1	SeuratProject	6354	3088	0.157381177211206	V3	Control	8740	3096	2	2	9	11	11	11	11	13	9	9	aHSC
Control_3_ATGCGATCAGCTGAAG-1	SeuratProject	15901	5252	0.0314445632350167	V3	Control	10685	5083	1	1	0	1	1	1	0	0	0	0	HB
Control_3_ATGCGATCATACAGAA-1	SeuratProject	9976	4158	0.140336808340016	V3	Control	9938	4158	0	0	4	4	3	7	5	5	4	4	Injured HEP
Control_3_ATGCGATGTTCGTAAC-1	SeuratProject	6371	3030	0.0627844922304191	V3	Control	8679	3040	4	6	7	15	18	21	22	23	7	7	qHSC
Control_3_ATGCGATTCCATAAGC-1	SeuratProject	17424	5807	0.120523415977961	V3	Control	11021	5511	6	8	11	12	13	14	13	16	11	11	Proliferative HEP
Control_3_ATGGAGGCAAGCTGTT-1	SeuratProject	12072	4618	0.00828363154406892	V3	Control	10602	4618	1	1	0	2	6	4	7	4	0	0	HB
Control_3_ATGGAGGCACCGTGCA-1	SeuratProject	14088	4658	0.0212947189097104	V3	Control	10736	4638	0	0	1	0	0	0	2	3	1	1	Mature HEP
Control_3_ATGGAGGCACCTTCGT-1	SeuratProject	5987	3208	0	V3	Control	8794	3214	1	5	8	2	8	5	9	8	8	8	Metabolic HB
Control_3_ATGGAGGCAGCCGTCA-1	SeuratProject	15207	5377	0.0197277569540343	V3	Control	10896	5308	6	8	11	12	13	14	13	16	11	11	Proliferative HEP
Control_3_ATGGAGGCAGCGTTGC-1	SeuratProject	15478	5145	0.0193823491407159	V3	Control	10759	5057	1	1	0	1	1	1	0	0	0	0	HB
Control_3_ATGGAGGCAGTCGAGA-1	SeuratProject	9603	3992	0	V3	Control	9617	3992	1	4	3	3	2	2	1	10	3	3	Immature HEP
Control_3_ATGGAGGGTGACCGTC-1	SeuratProject	15790	4167	0.626979100696643	V3	Control	10610	4020	0	4	3	3	2	2	1	6	3	3	Immature HEP
Control_3_ATGGAGGGTTCGGTTA-1	SeuratProject	7892	3631	0.0126710593005575	V3	Control	8893	3631	0	5	4	4	3	7	16	12	4	4	Injured HEP
Control_3_ATGGAGGGTTTCTTAC-1	SeuratProject	19236	5434	0.0883759617384072	V3	Control	10753	4826	0	5	6	7	7	5	8	12	6	6	Cholangiocyte HB
Control_3_ATGGAGGTCTGGCTGG-1	SeuratProject	26303	7166	0.456221723757746	V3	Control	10750	5159	2	2	5	6	5	20	21	7	5	5	MSC
Control_3_ATGGAGGTCTGTCAGA-1	SeuratProject	5570	2845	0.0718132854578097	V3	Control	8666	2875	3	3	2	5	4	3	3	2	2	2	aHSC
Control_3_ATGGATCAGACTCTTG-1	SeuratProject	13842	5035	0.0577951163126716	V3	Control	10853	5021	7	9	12	14	17	19	20	22	12	12	Endothelial
Control_3_ATGGATCAGCAAATCA-1	SeuratProject	28968	6828	0.0483291908312621	V3	Control	10330	4544	1	1	0	1	1	1	0	0	0	0	HB
Control_3_ATGGATCCACCAATTG-1	SeuratProject	9998	3853	0	V3	Control	9939	3853	1	5	6	7	7	5	8	9	6	6	Cholangiocyte HB
Control_3_ATGGATCGTATCACCA-1	SeuratProject	19454	5653	0.051403310373188	V3	Control	10709	4994	1	1	0	1	6	4	7	4	0	0	HB
Control_3_ATGGATCGTATCGTTG-1	SeuratProject	17959	5347	0.0222729550643132	V3	Control	10853	4918	0	0	1	0	0	0	4	1	1	1	Mature HEP
Control_3_ATGGATCGTTCGAGCC-1	SeuratProject	5848	3020	0.136798905608755	V3	Control	8833	3027	0	4	1	3	0	2	1	3	1	1	Mature HEP
Control_3_ATGGATCGTTCGTACA-1	SeuratProject	11920	4321	0.00838926174496644	V3	Control	10532	4321	1	5	6	7	7	5	8	9	6	6	Cholangiocyte HB
Control_3_ATGGATCGTTGGGTTT-1	SeuratProject	17207	5311	0.034869529842506	V3	Control	10741	5014	1	1	0	2	6	4	7	4	0	0	HB
Control_3_ATGGATCTCCTAAACG-1	SeuratProject	17656	5611	0.311508835523335	V3	Control	10865	5254	1	1	0	2	6	4	7	4	0	0	HB
Control_3_ATGGATCTCTCGCTTG-1	SeuratProject	10668	3980	0.0468691413573303	V3	Control	10268	3980	1	1	0	2	6	4	7	4	0	0	HB
Control_3_ATGGGAGAGACGCTCC-1	SeuratProject	8882	3860	0.157622157171808	V3	Control	9140	3860	2	2	5	6	5	20	21	7	5	5	MSC
Control_3_ATGGGAGAGGTTGACG-1	SeuratProject	3225	1882	0.0930232558139535	V3	Control	8147	2459	2	2	9	16	19	22	23	24	9	9	aHSC
Control_3_ATGGGAGAGTCGCTAT-1	SeuratProject	5835	2914	0	V3	Control	8645	2928	3	3	2	9	9	12	12	15	2	2	aHSC
Control_3_ATGGGAGGTACCTAGT-1	SeuratProject	8016	3649	0.199600798403194	V3	Control	8881	3649	2	2	5	6	5	20	21	7	5	5	MSC
Control_3_ATGGGAGGTCTGGTTA-1	SeuratProject	702	517	0.142450142450142	V3	Control	7501	3164	5	7	10	10	12	13	14	18	10	10	Dying HEP
Control_3_ATGGGAGGTTATCCAG-1	SeuratProject	7238	3264	0.0828958275766786	V3	Control	8805	3265	3	3	2	5	4	3	3	2	2	2	aHSC
Control_3_ATGGGAGTCACTCGAA-1	SeuratProject	9127	3983	0.0109565026843432	V3	Control	9286	3983	1	1	8	2	8	9	9	8	8	8	Metabolic HB
Control_3_ATGGGAGTCGAACCTA-1	SeuratProject	8996	3906	0.0444642063139173	V3	Control	9197	3906	3	3	2	9	9	12	12	15	2	2	aHSC
Control_3_ATGGGTTAGAGATCGC-1	SeuratProject	10037	4511	0.0697419547673608	V3	Control	10009	4511	1	5	8	2	8	5	9	8	8	8	Metabolic HB
Control_3_ATGGGTTCAAAGAACT-1	SeuratProject	34110	7424	0.0175901495162709	V3	Control	10013	4601	0	0	4	4	3	0	5	5	4	4	Injured HEP
Control_3_ATGGGTTCACTCTGCT-1	SeuratProject	24699	6129	0.00809749382566096	V3	Control	10599	4518	1	1	0	1	1	1	0	0	0	0	HB
Control_3_ATGGGTTGTCGTATTG-1	SeuratProject	6326	3023	0.0316155548529877	V3	Control	8728	3030	2	2	5	6	5	6	6	7	5	5	MSC
Control_3_ATGGGTTGTGGCCTCA-1	SeuratProject	8111	3441	0.0739736160769326	V3	Control	9044	3441	1	1	0	2	6	4	7	4	0	0	HB
Control_3_ATGGGTTTCAAGCGTT-1	SeuratProject	11374	4477	0.00879198171267804	V3	Control	10500	4477	1	1	0	1	1	1	0	0	0	0	HB
Control_3_ATGGGTTTCACCTCAC-1	SeuratProject	31741	7829	0.0882139819161337	V3	Control	10221	5048	3	3	2	9	9	12	12	15	2	2	aHSC
Control_3_ATGGGTTTCCCGTGTT-1	SeuratProject	22557	5483	0.0709314181850423	V3	Control	10469	4269	0	5	6	7	7	5	8	12	6	6	Cholangiocyte HB
Control_3_ATGGTTGAGACCATAA-1	SeuratProject	8716	3586	0.0229463056447912	V3	Control	9104	3586	3	3	2	5	4	3	3	2	2	2	aHSC
Control_3_ATGGTTGGTCAAGTTC-1	SeuratProject	10767	4351	0	V3	Control	10396	4351	1	5	6	7	7	5	8	9	6	6	Cholangiocyte HB
Control_3_ATGGTTGGTCATAGTC-1	SeuratProject	9269	4257	0.0647319020390549	V3	Control	9326	4257	3	3	2	5	4	3	3	2	2	2	aHSC
Control_3_ATGGTTGTCCCTCTAG-1	SeuratProject	21537	6441	0.106792960950922	V3	Control	10925	5469	1	1	3	1	1	1	0	0	3	3	Immature HEP
Control_3_ATGTCCCAGGAGCTGT-1	SeuratProject	10963	4368	0.0364863632217459	V3	Control	10436	4368	0	0	4	4	3	7	5	5	4	4	Injured HEP
Control_3_ATGTCCCCAAGCGCTC-1	SeuratProject	24029	6318	0.208081901036248	V3	Control	10354	4701	1	1	0	2	6	4	7	4	0	0	HB
Control_3_ATGTCCCCACATGTTG-1	SeuratProject	11521	4510	0.0867980210051211	V3	Control	10584	4510	1	1	0	2	8	9	7	4	0	0	HB
Control_3_ATGTCCCGTGTATCCA-1	SeuratProject	9525	4414	0.010498687664042	V3	Control	9549	4414	4	6	7	8	15	16	17	19	7	7	qHSC
Control_3_ATGTCTTAGAAACTGT-1	SeuratProject	12439	4251	0.00803923144947343	V3	Control	10562	4248	1	1	0	1	1	1	0	0	0	0	HB
Control_3_ATGTCTTCAGCGATTT-1	SeuratProject	15935	5632	0.0753059303420144	V3	Control	10865	5515	6	8	11	12	13	14	13	16	11	11	Proliferative HEP
Control_3_ATGTCTTGTCACTGAT-1	SeuratProject	15455	5289	0.019411193788418	V3	Control	10875	5191	6	8	11	12	13	14	13	16	11	11	Proliferative HEP
Control_3_ATGTCTTTCGCACGAC-1	SeuratProject	9734	3964	0.0308198068625437	V3	Control	9735	3964	3	3	2	5	4	3	3	2	2	2	aHSC
Control_3_ATGTCTTTCTGACCCT-1	SeuratProject	13947	4037	0.0286800028680003	V3	Control	10557	4017	0	1	3	3	3	2	1	6	3	3	Immature HEP
Control_3_ATGTCTTTCTTACGTT-1	SeuratProject	18465	5943	0.00541565123206066	V3	Control	10947	5445	1	1	0	1	1	1	0	0	0	0	HB
Control_3_ATTACCTCACACACGC-1	SeuratProject	9658	3717	0	V3	Control	9673	3717	2	2	5	6	5	6	6	11	5	5	MSC
Control_3_ATTACCTCAGAAGTGC-1	SeuratProject	17557	5468	0.00569573389531241	V3	Control	10924	5119	0	0	1	0	0	8	2	3	1	1	Mature HEP
Control_3_ATTACCTCAGAGACTG-1	SeuratProject	11878	4130	0	V3	Control	10502	4130	1	5	6	7	7	5	8	9	6	6	Cholangiocyte HB
Control_3_ATTACCTCAGTATTCG-1	SeuratProject	5654	2912	0.0707463742483198	V3	Control	8614	2932	3	3	2	9	9	12	12	15	2	2	aHSC
Control_3_ATTACCTGTAAGTCAA-1	SeuratProject	826	607	0.36319612590799	V3	Control	7019	3144	5	7	10	10	12	13	14	18	10	10	Dying HEP
Control_3_ATTACCTGTCATACCA-1	SeuratProject	21632	6081	0.0323594674556213	V3	Control	10897	5095	0	0	1	0	0	8	2	3	1	1	Mature HEP
Control_3_ATTACCTGTCCACGCA-1	SeuratProject	14882	5021	0.631635532858487	V3	Control	10833	4977	0	5	4	4	3	7	16	12	4	4	Injured HEP
Control_3_ATTACCTTCATGCGGC-1	SeuratProject	25050	6726	0.0119760479041916	V3	Control	10761	5026	6	8	11	12	13	14	13	16	11	11	Proliferative HEP
Control_3_ATTACCTTCGAGCCAC-1	SeuratProject	6258	3083	0.0159795461808885	V3	Control	8662	3094	3	3	2	5	4	3	3	2	2	2	aHSC
Control_3_ATTACTCAGGGCAGGA-1	SeuratProject	6004	2879	0.0499666888740839	V3	Control	8909	2882	0	0	1	0	0	0	4	1	1	1	Mature HEP
Control_3_ATTACTCGTTGCCGCA-1	SeuratProject	7895	3695	0.0379987333755542	V3	Control	8899	3694	6	8	11	12	13	14	13	16	11	11	Proliferative HEP
Control_3_ATTACTCTCCCAGCGA-1	SeuratProject	12659	4903	1.21652579192669	V3	Control	10720	4902	1	1	8	2	8	9	9	8	8	8	Metabolic HB
Control_3_ATTACTCTCGCCTAGG-1	SeuratProject	9448	4013	0.0317527519051651	V3	Control	9492	4013	1	1	8	2	8	9	9	8	8	8	Metabolic HB
Control_3_ATTACTCTCTGGCCAG-1	SeuratProject	21882	6360	0.17365871492551	V3	Control	10907	5316	3	3	2	5	4	3	3	2	2	2	aHSC
Control_3_ATTATCCGTAAGATCA-1	SeuratProject	7512	3609	0.199680511182109	V3	Control	8840	3609	1	5	6	7	7	5	8	9	6	6	Cholangiocyte HB
Control_3_ATTATCCGTTCTCTAT-1	SeuratProject	12681	4566	0.00788581342165444	V3	Control	10601	4566	0	0	1	0	0	0	4	1	1	1	Mature HEP
Control_3_ATTATCCTCCAGTTCC-1	SeuratProject	14983	3789	0.060068077154108	V3	Control	10552	3729	0	0	1	0	0	0	4	1	1	1	Mature HEP
Control_3_ATTATCCTCGCCACTT-1	SeuratProject	13163	4718	0.0531793664058345	V3	Control	10731	4716	3	3	9	11	4	11	11	13	9	9	aHSC
Control_3_ATTATCCTCTGTCTCG-1	SeuratProject	6209	3293	0.0322113061684651	V3	Control	8616	3297	2	2	5	6	5	20	21	7	5	5	MSC
Control_3_ATTCACTCAAATGATG-1	SeuratProject	24144	6656	0.0165672630881378	V3	Control	10661	5125	1	1	0	1	1	1	0	0	0	0	HB
Control_3_ATTCACTGTTACCTGA-1	SeuratProject	19620	6193	0.0560652395514781	V3	Control	10883	5474	1	1	0	2	6	4	7	4	0	0	HB
Control_3_ATTCACTGTTGGCCGT-1	SeuratProject	26398	7086	0.193196454276839	V3	Control	10687	5182	1	5	8	2	8	5	9	8	8	8	Metabolic HB
Control_3_ATTCACTTCGGCTGGT-1	SeuratProject	11229	4216	0.124677175171431	V3	Control	10446	4216	0	4	3	3	2	2	1	6	3	3	Immature HEP
Control_3_ATTCACTTCTCTGGTC-1	SeuratProject	35326	7862	0.209477438713695	V3	Control	10389	4829	3	3	2	5	4	3	3	2	2	2	aHSC
Control_3_ATTCAGGAGCACACAG-1	SeuratProject	13412	4785	0.0372800477184611	V3	Control	10681	4784	0	4	1	3	0	2	1	3	1	1	Mature HEP
Control_3_ATTCAGGAGCTTCATG-1	SeuratProject	18429	5786	0.00542623039774269	V3	Control	10897	5281	0	0	1	0	0	0	2	3	1	1	Mature HEP
Control_3_ATTCAGGCAACTACGT-1	SeuratProject	16992	5275	0.188323917137476	V3	Control	10763	5038	1	1	0	2	8	9	7	4	0	0	HB
Control_3_ATTCAGGCACTATCGA-1	SeuratProject	8494	3625	0	V3	Control	9028	3625	4	6	7	8	10	10	10	25	7	7	qHSC
Control_3_ATTCAGGGTATCGTGT-1	SeuratProject	3778	2228	0.0264690312334569	V3	Control	8490	2506	0	5	4	4	3	7	16	12	4	4	Injured HEP
Control_3_ATTCAGGTCAGACCCG-1	SeuratProject	14008	5411	0.0571102227298686	V3	Control	10820	5400	1	1	8	2	8	9	9	8	8	8	Metabolic HB
Control_3_ATTCAGGTCGCCCAGA-1	SeuratProject	9500	3523	2.75789473684211	V3	Control	9542	3523	2	2	9	11	11	11	11	11	9	9	aHSC
Control_3_ATTCATCAGCTGTACT-1	SeuratProject	9759	4113	0.0204939030638385	V3	Control	9757	4113	0	0	1	0	0	0	2	1	1	1	Mature HEP
Control_3_ATTCATCAGTGCTAGG-1	SeuratProject	17077	5523	0.122972419043157	V3	Control	10817	5247	1	1	0	1	1	1	0	0	0	0	HB
Control_3_ATTCATCCATCCGTGG-1	SeuratProject	7392	3371	0.148809523809524	V3	Control	8814	3371	7	9	12	14	17	19	20	22	12	12	Endothelial
Control_3_ATTCATCTCAGCCCAG-1	SeuratProject	22194	5658	0.0225286113363972	V3	Control	10445	4501	0	0	1	0	0	0	4	1	1	1	Mature HEP
Control_3_ATTCATCTCGACCAAT-1	SeuratProject	12928	4677	0.015470297029703	V3	Control	10655	4677	1	5	6	7	7	5	8	9	6	6	Cholangiocyte HB
Control_3_ATTCATCTCTTCCACG-1	SeuratProject	20693	5877	0.111148697627217	V3	Control	10754	4987	1	1	0	2	6	4	7	4	0	0	HB
Control_3_ATTCCATAGTCCCAGC-1	SeuratProject	8895	3849	0.0224845418774592	V3	Control	9199	3849	0	0	1	0	0	0	4	1	1	1	Mature HEP
Control_3_ATTCCATAGTTGTCAC-1	SeuratProject	15037	5178	0.0266010507415043	V3	Control	10767	5126	1	1	0	1	1	1	0	0	0	0	HB
Control_3_ATTCCATCAAGGTCAG-1	SeuratProject	16844	4812	0	V3	Control	10747	4584	0	0	4	4	3	7	5	5	4	4	Injured HEP
Control_3_ATTCCATCAATCTGCA-1	SeuratProject	3653	1549	0.0273747604708459	V3	Control	8917	2051	7	9	12	14	17	19	20	22	12	12	Endothelial
Control_3_ATTCCATGTATGACAA-1	SeuratProject	19118	5684	0.135997489277121	V3	Control	10811	5074	1	1	0	2	6	4	7	4	0	0	HB
Control_3_ATTCCATGTCCGAAAG-1	SeuratProject	25837	7331	0.522506482950807	V3	Control	10678	5368	1	1	0	1	1	1	0	0	0	0	HB
Control_3_ATTCCATTCGAGCCAC-1	SeuratProject	14646	4801	0.0751058309436023	V3	Control	10599	4779	1	1	0	1	1	1	0	0	0	0	HB
Control_3_ATTCCATTCGGTCTGG-1	SeuratProject	8975	3989	0.434540389972145	V3	Control	9201	3989	0	0	1	0	0	8	2	3	1	1	Mature HEP
Control_3_ATTCCCGAGCACCAGA-1	SeuratProject	17324	5243	0.0865850842761487	V3	Control	10835	4984	0	0	1	0	0	8	2	3	1	1	Mature HEP
Control_3_ATTCCCGGTACACGTT-1	SeuratProject	5001	2512	1.47970405918816	V3	Control	8847	2594	5	7	10	10	12	13	14	18	10	10	Dying HEP
Control_3_ATTCCCGGTCGTCTCT-1	SeuratProject	9167	3959	0.0109086942293008	V3	Control	9315	3959	1	1	0	1	1	1	0	0	0	0	HB
Control_3_ATTCCCGTCATAGGCT-1	SeuratProject	17878	5495	0.0447477346459335	V3	Control	10859	5102	0	0	1	4	0	8	5	3	1	1	Mature HEP
Control_3_ATTCCCGTCGCACTCT-1	SeuratProject	12971	4504	0.0770950582067689	V3	Control	10626	4503	1	1	0	1	1	1	0	0	0	0	HB
Control_3_ATTCCCGTCGGAGTAG-1	SeuratProject	10333	4277	0.0193554630794542	V3	Control	10202	4277	0	0	1	0	0	0	2	3	1	1	Mature HEP
Control_3_ATTCCTAAGGACAAGA-1	SeuratProject	8019	3686	0	V3	Control	8893	3686	0	5	4	4	3	7	16	12	4	4	Injured HEP
Control_3_ATTCCTAAGTTATGGA-1	SeuratProject	16599	5580	0.16266040122899	V3	Control	10882	5401	1	1	0	1	1	1	0	0	0	0	HB
Control_3_ATTCCTACAGCCCAGT-1	SeuratProject	18576	5357	0.0161498708010336	V3	Control	10787	4842	1	5	6	7	7	5	8	9	6	6	Cholangiocyte HB
Control_3_ATTCCTACATGACGAG-1	SeuratProject	14099	4591	0.0141854032200865	V3	Control	10634	4563	1	1	0	1	1	1	0	0	0	0	HB
Control_3_ATTCCTAGTCGTCAGC-1	SeuratProject	14215	4891	0.0140696447414703	V3	Control	10612	4857	1	1	0	1	1	1	0	0	0	0	HB
Control_3_ATTCCTAGTGTAAATG-1	SeuratProject	3473	1799	0.143967751223726	V3	Control	8708	2259	0	0	1	0	0	0	4	1	1	1	Mature HEP
Control_3_ATTCCTATCTTCACGC-1	SeuratProject	5351	2784	0.0747523827321996	V3	Control	8489	2833	2	2	5	6	5	20	21	7	5	5	MSC
Control_3_ATTCCTATCTTCGACC-1	SeuratProject	13329	4742	0.00750243829244504	V3	Control	10725	4740	0	0	1	0	0	0	4	1	1	1	Mature HEP
Control_3_ATTCGTTAGAAATTCG-1	SeuratProject	6535	3123	1.43840856924254	V3	Control	8704	3126	2	2	5	6	5	6	6	11	5	5	MSC
Control_3_ATTCGTTAGAGTACCG-1	SeuratProject	4706	2601	0.0424989375265618	V3	Control	8871	2707	0	0	1	0	0	8	2	5	1	1	Mature HEP
Control_3_ATTCGTTAGGCAGGGA-1	SeuratProject	7157	2916	0	V3	Control	8937	2916	0	0	4	4	3	0	14	5	4	4	Injured HEP
Control_3_ATTCGTTAGGTCACTT-1	SeuratProject	8882	3581	0.022517451024544	V3	Control	9175	3581	0	5	4	4	3	7	16	12	4	4	Injured HEP
Control_3_ATTCGTTCATTGACTG-1	SeuratProject	12176	4324	0.0164257555847569	V3	Control	10588	4323	0	0	1	0	0	0	4	1	1	1	Mature HEP
Control_3_ATTCGTTGTACAGTTC-1	SeuratProject	31302	7226	0.00638936809149575	V3	Control	9839	4422	1	1	0	1	6	1	0	0	0	0	HB
Control_3_ATTCGTTGTGAACTAA-1	SeuratProject	4020	2294	0.223880597014925	V3	Control	8656	2555	2	2	9	11	11	11	11	13	9	9	aHSC
Control_3_ATTCGTTGTGGCTAGA-1	SeuratProject	9703	4431	0.0412243635988869	V3	Control	9705	4431	6	8	11	12	13	14	13	16	11	11	Proliferative HEP
Control_3_ATTCGTTGTTTGGGAG-1	SeuratProject	5984	2730	0.0334224598930481	V3	Control	8867	2741	0	0	4	4	3	0	5	5	4	4	Injured HEP
Control_3_ATTCGTTTCCGGTAAT-1	SeuratProject	6637	2831	0.391743257495857	V3	Control	8729	2831	3	3	2	5	4	3	3	2	2	2	aHSC
Control_3_ATTCGTTTCTTTGCTA-1	SeuratProject	16935	5574	0.283436669619132	V3	Control	10941	5362	1	1	0	2	8	9	9	8	0	0	HB
Control_3_ATTCTACAGCATCAAA-1	SeuratProject	11999	4423	0.00833402783565297	V3	Control	10523	4423	1	1	0	2	6	4	7	4	0	0	HB
Control_3_ATTCTACAGCGCATCC-1	SeuratProject	9639	4035	0.207490403568835	V3	Control	9644	4035	4	6	7	8	15	16	17	19	7	7	qHSC
Control_3_ATTCTACAGCTGTGCC-1	SeuratProject	32713	7172	0.0917066609604744	V3	Control	10052	4490	1	1	0	2	6	4	7	4	0	0	HB
Control_3_ATTCTACCACAATCTG-1	SeuratProject	874	525	0.11441647597254	V3	Control	7806	2953	1	1	0	2	6	4	7	4	0	0	HB
Control_3_ATTCTACTCAAACTGC-1	SeuratProject	15320	4798	0.241514360313316	V3	Control	10709	4695	2	2	5	6	5	6	6	11	5	5	MSC
Control_3_ATTCTACTCAAGATAG-1	SeuratProject	16149	5146	0.0247693355625735	V3	Control	10748	4990	1	1	0	1	1	1	0	0	0	0	HB
Control_3_ATTCTACTCGTCCATC-1	SeuratProject	6812	3068	0	V3	Control	8731	3070	4	6	7	15	18	21	22	23	7	7	qHSC
Control_3_ATTCTTGAGAGAGTGA-1	SeuratProject	4963	2697	0.100745516824501	V3	Control	8638	2786	3	3	2	5	4	3	3	2	2	2	aHSC
Control_3_ATTCTTGAGTCGCCCA-1	SeuratProject	22518	6157	0.337507771560529	V3	Control	10600	4938	1	1	0	2	6	4	7	4	0	0	HB
Control_3_ATTCTTGCACAATCTG-1	SeuratProject	9097	3911	0.0219852698691876	V3	Control	9249	3910	3	3	2	9	9	12	12	15	2	2	aHSC
Control_3_ATTCTTGCATTGGGAG-1	SeuratProject	3641	2140	0	V3	Control	8255	2529	3	3	2	9	9	18	19	21	2	2	aHSC
Control_3_ATTCTTGGTAATGATG-1	SeuratProject	22633	6189	0.0220916361065701	V3	Control	10620	4971	1	1	0	2	6	4	7	4	0	0	HB
Control_3_ATTCTTGTCAAGCCCG-1	SeuratProject	12483	4530	0	V3	Control	10603	4530	0	4	3	3	2	2	1	6	3	3	Immature HEP
Control_3_ATTCTTGTCCCAGTGG-1	SeuratProject	24136	6927	0.0124295657938349	V3	Control	10950	5423	4	6	7	8	15	16	17	19	7	7	qHSC
Control_3_ATTCTTGTCGTCCTTG-1	SeuratProject	19632	5665	0.376935615321923	V3	Control	10849	4982	1	1	0	1	1	1	0	0	0	0	HB
Control_3_ATTCTTGTCGTGGTAT-1	SeuratProject	7843	3636	0	V3	Control	8940	3636	1	5	6	7	7	5	8	9	6	6	Cholangiocyte HB
Control_3_ATTGGGTAGCAATAGT-1	SeuratProject	10948	3984	0.0365363536719035	V3	Control	10392	3984	0	0	1	0	0	0	4	1	1	1	Mature HEP
Control_3_ATTGGGTAGCAGCACA-1	SeuratProject	1315	1008	0.0760456273764259	V3	Control	7740	2772	0	5	4	4	3	7	16	12	4	4	Injured HEP
Control_3_ATTGGGTAGCTCTATG-1	SeuratProject	15893	5255	0	V3	Control	10706	5132	1	1	0	1	1	1	0	0	0	0	HB
Control_3_ATTGGGTAGTATGCAA-1	SeuratProject	7628	3732	0.0786575773466177	V3	Control	8857	3732	1	1	0	2	8	9	7	4	0	0	HB
Control_3_ATTGGGTCAGAGCGTA-1	SeuratProject	5043	2772	0.198294665873488	V3	Control	8771	2832	2	2	9	11	11	11	11	13	9	9	aHSC
Control_3_ATTGGGTGTTGACTAC-1	SeuratProject	16853	5090	0.195810834866196	V3	Control	10789	4842	0	4	3	3	2	2	1	6	3	3	Immature HEP
Control_3_ATTGGGTTCACTGGTA-1	SeuratProject	15127	5250	0.733787267799299	V3	Control	10785	5194	1	1	0	2	8	9	7	4	0	0	HB
Control_3_ATTGGGTTCCGAGTGC-1	SeuratProject	7627	3657	0.013111315064901	V3	Control	8816	3656	0	5	4	4	3	7	16	12	4	4	Injured HEP
Control_3_ATTGGGTTCCGGACTG-1	SeuratProject	9679	4110	0	V3	Control	9686	4110	1	1	0	1	1	1	0	0	0	0	HB
Control_3_ATTGGGTTCCTATTGT-1	SeuratProject	8993	3508	0.011119759813188	V3	Control	9249	3508	0	0	1	0	0	0	4	1	1	1	Mature HEP
Control_3_ATTGTTCAGAGCTGAC-1	SeuratProject	26189	6783	0.0076367940738478	V3	Control	10552	4912	0	0	1	3	0	8	1	3	1	1	Mature HEP
Control_3_ATTGTTCAGCGTATGG-1	SeuratProject	11193	4348	0.0178683105512374	V3	Control	10562	4348	3	3	2	9	9	12	12	15	2	2	aHSC
Control_3_ATTGTTCCAACGGGTA-1	SeuratProject	11604	4295	0.0344708721130645	V3	Control	10523	4295	0	4	3	3	2	2	1	6	3	3	Immature HEP
Control_3_ATTGTTCCATAGAATG-1	SeuratProject	3044	1783	0.427069645203679	V3	Control	8075	2430	3	3	2	9	9	12	12	15	2	2	aHSC
Control_3_ATTGTTCCATGGATCT-1	SeuratProject	17833	6237	0.0224303258004823	V3	Control	10978	5838	6	8	11	12	13	14	13	16	11	11	Proliferative HEP
Control_3_ATTGTTCGTAGTCACT-1	SeuratProject	13950	4528	0.00716845878136201	V3	Control	10617	4515	0	0	1	0	0	0	4	1	1	1	Mature HEP
Control_3_ATTGTTCGTGCATACT-1	SeuratProject	10570	3908	0.0378429517502365	V3	Control	10227	3908	1	4	3	3	6	4	14	6	3	3	Immature HEP
Control_3_ATTGTTCGTGTCTAAC-1	SeuratProject	12877	4786	0.0465947037353421	V3	Control	10733	4786	0	0	1	0	0	8	2	3	1	1	Mature HEP
Control_3_ATTGTTCGTGTTGCCG-1	SeuratProject	15362	5265	2.66241374820987	V3	Control	10842	5167	2	2	5	6	5	6	6	11	5	5	MSC
Control_3_ATTGTTCTCAGCGTCG-1	SeuratProject	6686	3220	0.0299132515704457	V3	Control	8670	3221	4	6	7	8	15	16	17	19	7	7	qHSC
Control_3_ATTGTTCTCCGCTTAC-1	SeuratProject	16266	5264	0.0061477929423337	V3	Control	10855	5066	1	1	0	1	1	1	0	0	0	0	HB
Control_3_ATTGTTCTCTAAGAAG-1	SeuratProject	3234	1984	0.185528756957328	V3	Control	8247	2516	4	6	7	8	15	16	17	19	7	7	qHSC
Control_3_ATTTACCAGCGCCCAT-1	SeuratProject	13001	4381	0.0230751480655334	V3	Control	10569	4380	0	0	1	4	0	0	5	5	1	1	Mature HEP
Control_3_ATTTACCAGGGTAGCT-1	SeuratProject	1386	1061	0.0721500721500721	V3	Control	7867	2826	2	2	9	16	19	22	23	24	9	9	aHSC
Control_3_ATTTACCCAACTCCCT-1	SeuratProject	15110	5601	0.0595632031767042	V3	Control	10944	5538	1	1	8	2	8	9	9	8	8	8	Metabolic HB
Control_3_ATTTACCCAAGCCCAC-1	SeuratProject	30321	5795	0.0131921770390159	V3	Control	10156	3742	1	1	0	1	1	1	0	0	0	0	HB
Control_3_ATTTACCCATCAGTCA-1	SeuratProject	15387	4854	0.0064989926561383	V3	Control	10651	4759	1	1	0	1	1	1	0	0	0	0	HB
Control_3_ATTTACCCATCCGATA-1	SeuratProject	9938	4264	0.150935801972228	V3	Control	9932	4264	1	1	8	2	8	9	9	8	8	8	Metabolic HB
Control_3_ATTTACCGTACGTGTT-1	SeuratProject	11335	4679	0.546978385531539	V3	Control	10560	4679	6	8	11	12	13	14	13	16	11	11	Proliferative HEP
Control_3_ATTTACCGTATGGAGC-1	SeuratProject	7949	3716	0.0377405963014216	V3	Control	8886	3716	3	3	2	5	4	3	3	2	2	2	aHSC
Control_3_ATTTACCTCATGGTAC-1	SeuratProject	8350	3736	0.0239520958083832	V3	Control	9003	3736	0	0	1	0	0	0	2	1	1	1	Mature HEP
Control_3_ATTTACCTCGGCTGTG-1	SeuratProject	25933	6354	0.0655535418193036	V3	Control	10483	4581	0	4	3	3	2	2	1	6	3	3	Immature HEP
Control_3_ATTTCACCAGTTGTCA-1	SeuratProject	12014	4216	0	V3	Control	10510	4216	1	1	0	2	6	4	7	4	0	0	HB
Control_3_ATTTCACCATCGCTGG-1	SeuratProject	17413	5238	0.0746568655602136	V3	Control	10775	4900	1	1	0	1	1	1	0	0	0	0	HB
Control_3_ATTTCTGAGAGCAGTC-1	SeuratProject	4634	2335	0	V3	Control	8552	2487	4	6	7	15	18	21	22	23	7	7	qHSC
Control_3_ATTTCTGAGCCTCACG-1	SeuratProject	12113	4449	0.107322711136795	V3	Control	10604	4449	1	1	0	1	1	1	0	0	0	0	HB
Control_3_ATTTCTGCACTAGGCC-1	SeuratProject	34779	7833	0.00862589493659967	V3	Control	10245	4791	0	0	1	0	0	8	2	3	1	1	Mature HEP
Control_3_ATTTCTGCATAGCACT-1	SeuratProject	17809	5264	0.0112302768263238	V3	Control	10914	4890	0	0	1	0	0	8	2	3	1	1	Mature HEP
Control_3_ATTTCTGGTCTGATCA-1	SeuratProject	9263	3883	0.0323869156860628	V3	Control	9373	3883	0	0	1	0	0	0	4	1	1	1	Mature HEP
Control_3_ATTTCTGGTTCGATTG-1	SeuratProject	24031	7049	0.0249677499895968	V3	Control	10678	5419	3	3	2	5	4	3	3	2	2	2	aHSC
Control_3_ATTTCTGGTTGTGTTG-1	SeuratProject	6521	3092	0	V3	Control	8810	3092	0	0	1	0	0	0	2	1	1	1	Mature HEP
Control_3_ATTTCTGTCCAATCTT-1	SeuratProject	6180	3040	0.0323624595469256	V3	Control	8668	3042	2	2	5	6	5	20	21	7	5	5	MSC
Control_3_ATTTCTGTCGATTTCT-1	SeuratProject	7391	3288	0.0811798132864294	V3	Control	8873	3288	2	2	5	6	5	20	21	7	5	5	MSC
Control_3_CAAAGAAAGACGAAGA-1	SeuratProject	7035	3286	0.0142146410803127	V3	Control	8809	3286	1	1	8	2	8	9	9	8	8	8	Metabolic HB
Control_3_CAAAGAAAGCGACAGT-1	SeuratProject	7490	3443	0	V3	Control	8908	3443	1	5	6	7	7	5	8	9	6	6	Cholangiocyte HB
Control_3_CAAAGAAAGCGTATGG-1	SeuratProject	6903	3405	0.898160220194118	V3	Control	8658	3407	2	2	9	11	11	11	11	13	9	9	aHSC
Control_3_CAAAGAACAAGACAAT-1	SeuratProject	8492	3508	0	V3	Control	9008	3508	7	9	12	14	17	19	20	22	12	12	Endothelial
Control_3_CAAAGAAGTCACCCTT-1	SeuratProject	23021	5858	0.516919334520655	V3	Control	10578	4681	0	4	3	3	2	2	1	6	3	3	Immature HEP
Control_3_CAAAGAAGTGAATTAG-1	SeuratProject	10475	4287	0.00954653937947494	V3	Control	10260	4287	1	1	0	1	1	1	0	0	0	0	HB
Control_3_CAAAGAAGTGTCTCCT-1	SeuratProject	15383	5059	0.00650068257167002	V3	Control	10691	4977	1	1	0	2	6	4	7	4	0	0	HB
Control_3_CAACAACCACTGCATA-1	SeuratProject	11545	4514	0	V3	Control	10611	4514	2	2	5	6	5	20	21	7	5	5	MSC
Control_3_CAACAACCAGCTGCCA-1	SeuratProject	18557	6498	0.0215552082772	V3	Control	11207	5964	3	3	2	9	9	18	19	21	2	2	aHSC
Control_3_CAACAACGTATGTCAC-1	SeuratProject	16885	5289	0.0355344980752147	V3	Control	10845	5078	0	4	3	3	2	2	1	6	3	3	Immature HEP
Control_3_CAACAACGTGCCCGTA-1	SeuratProject	17079	5372	0.00585514374377891	V3	Control	10805	5087	1	1	0	1	1	1	0	0	0	0	HB
Control_3_CAACAACGTTCTGAGT-1	SeuratProject	8766	4147	3.13712069358887	V3	Control	9045	4147	1	1	8	2	8	9	9	8	8	8	Metabolic HB
Control_3_CAACAGTAGGGAGGCA-1	SeuratProject	8455	3495	0.0236546422235364	V3	Control	9081	3494	1	1	0	1	6	4	7	4	0	0	HB
Control_3_CAACAGTAGTGCGCTC-1	SeuratProject	6084	2943	0.180802103879027	V3	Control	8742	2949	2	2	9	11	11	11	11	13	9	9	aHSC
Control_3_CAACAGTCAAGAATGT-1	SeuratProject	7306	3413	0.0684369011771147	V3	Control	8879	3413	2	2	5	6	5	20	21	7	5	5	MSC
Control_3_CAACAGTCACAAACGG-1	SeuratProject	15876	5111	0	V3	Control	10760	4979	0	0	1	0	0	8	2	3	1	1	Mature HEP
Control_3_CAACAGTCACAGTGTT-1	SeuratProject	6693	3085	0	V3	Control	8773	3087	3	3	2	9	9	12	12	15	2	2	aHSC
Control_3_CAACAGTCACTGAGGA-1	SeuratProject	6316	3641	0.379987333755541	V3	Control	8520	3650	5	7	10	10	12	13	14	18	10	10	Dying HEP
Control_3_CAACAGTCAGGGACTA-1	SeuratProject	8365	4011	0.490137477585176	V3	Control	8895	4011	0	0	1	0	0	8	2	3	1	1	Mature HEP
Control_3_CAACAGTCAGTAACCT-1	SeuratProject	19939	5753	0.240734239430262	V3	Control	10909	5038	1	1	0	2	6	4	7	4	0	0	HB
Control_3_CAACAGTGTGACTCGC-1	SeuratProject	24871	5803	0.0321659764384223	V3	Control	10400	4202	0	0	1	0	0	8	2	3	1	1	Mature HEP
Control_3_CAACAGTTCCAACACA-1	SeuratProject	24159	6088	0.00413924417401383	V3	Control	10560	4590	1	1	8	2	8	9	9	8	8	8	Metabolic HB
Control_3_CAACAGTTCGAGAAAT-1	SeuratProject	12683	4629	0.11038397855397	V3	Control	10652	4629	0	0	4	4	3	7	5	5	4	4	Injured HEP
Control_3_CAACCAAAGACGCTCC-1	SeuratProject	19714	5344	0.177538804910216	V3	Control	10940	4680	2	2	5	6	5	6	6	11	5	5	MSC
Control_3_CAACCAACAAGCGAAC-1	SeuratProject	34209	7625	0.260165453535619	V3	Control	9991	4594	2	2	5	6	5	20	21	7	5	5	MSC
Control_3_CAACCAATCTCACGAA-1	SeuratProject	18416	5353	0.0108601216333623	V3	Control	10880	4901	1	5	6	7	7	5	8	9	6	6	Cholangiocyte HB
Control_3_CAACCAATCTCGTTTA-1	SeuratProject	22747	5982	0.518749725238493	V3	Control	10555	4734	2	2	9	16	19	22	23	24	9	9	aHSC
Control_3_CAACCTCCACGCTGAC-1	SeuratProject	11808	4406	0.160907859078591	V3	Control	10584	4406	0	0	1	0	0	0	2	1	1	1	Mature HEP
Control_3_CAACCTCCAGGGTCTC-1	SeuratProject	15035	4845	0	V3	Control	10627	4790	1	1	0	2	6	4	7	4	0	0	HB
Control_3_CAACCTCCATGTGGTT-1	SeuratProject	15578	5574	0.0128386185646424	V3	Control	10952	5463	6	8	11	12	13	14	13	16	11	11	Proliferative HEP
Control_3_CAACCTCCATTGTGCA-1	SeuratProject	18740	4857	0.00533617929562433	V3	Control	10686	4318	0	0	1	0	0	0	4	1	1	1	Mature HEP
Control_3_CAACCTCGTCGGAACA-1	SeuratProject	7441	3400	1.19607579626394	V3	Control	8793	3401	3	3	2	9	9	12	12	15	2	2	aHSC
Control_3_CAACCTCGTCGGCTAC-1	SeuratProject	5085	2799	0.0589970501474926	V3	Control	8602	2884	3	3	2	9	9	12	12	15	2	2	aHSC
Control_3_CAACCTCTCCGTTGAA-1	SeuratProject	16724	5667	0	V3	Control	10874	5453	1	1	0	1	1	1	0	0	0	0	HB
Control_3_CAACGATAGATAGCAT-1	SeuratProject	16267	5638	0.0737689801438495	V3	Control	10883	5490	1	1	0	1	1	1	0	0	0	0	HB
Control_3_CAACGATAGGAGAATG-1	SeuratProject	704	567	0	V3	Control	7879	3143	5	7	10	10	12	13	14	18	10	10	Dying HEP
Control_3_CAACGATAGGGTTAGC-1	SeuratProject	20546	5939	0.00973425484279178	V3	Control	10859	5079	1	1	0	2	6	9	7	4	0	0	HB
Control_3_CAACGATAGGTGGGTT-1	SeuratProject	13064	4686	0.00765462339252909	V3	Control	10853	4680	7	9	12	14	17	19	20	22	12	12	Endothelial
Control_3_CAACGATCACAAATGA-1	SeuratProject	10709	3893	0.0466897002521244	V3	Control	10318	3893	3	3	2	5	4	3	3	2	2	2	aHSC
Control_3_CAACGATGTAACCAGG-1	SeuratProject	11714	4442	0.0170735871606625	V3	Control	10582	4442	0	4	3	3	2	2	1	10	3	3	Immature HEP
Control_3_CAACGATTCACACGAT-1	SeuratProject	23107	6834	0.0302938503483793	V3	Control	10760	5459	4	6	7	8	15	16	17	19	7	7	qHSC
Control_3_CAACGATTCATTATCC-1	SeuratProject	29736	6410	0.0235404896421846	V3	Control	10368	4165	1	1	0	1	1	1	0	0	0	0	HB
Control_3_CAACGGCAGAGTAACT-1	SeuratProject	4664	2642	0	V3	Control	8695	2782	3	3	2	9	9	12	12	15	2	2	aHSC
Control_3_CAACGGCAGCCAGTAG-1	SeuratProject	14905	5305	0.0268366320026837	V3	Control	10764	5257	1	1	0	1	1	1	0	0	0	0	HB
Control_3_CAACGGCCACACCTTC-1	SeuratProject	32288	6337	0.00619425173439049	V3	Control	10195	3818	0	5	6	7	7	5	8	12	6	6	Cholangiocyte HB
Control_3_CAACGGCCACGACTAT-1	SeuratProject	8179	3692	0	V3	Control	8932	3692	4	6	7	8	10	10	10	25	7	7	qHSC
Control_3_CAACGGCGTTGCACGC-1	SeuratProject	22467	6820	0.0712155605999911	V3	Control	11061	5677	6	8	11	12	13	14	13	16	11	11	Proliferative HEP
Control_3_CAACGGCTCGAAGGAC-1	SeuratProject	17116	5075	0.0116849731245618	V3	Control	10768	4811	1	5	6	7	7	5	8	9	6	6	Cholangiocyte HB
Control_3_CAACGGCTCGCTTAAG-1	SeuratProject	9348	3863	0.0320924261874198	V3	Control	9419	3863	0	5	4	4	3	7	16	12	4	4	Injured HEP
Control_3_CAACGGCTCGGAATTC-1	SeuratProject	6984	3154	0.128865979381443	V3	Control	8708	3155	4	6	7	15	18	21	22	23	7	7	qHSC
Control_3_CAACGGCTCGTTAGTG-1	SeuratProject	5001	2515	0.01999600079984	V3	Control	8951	2579	0	0	1	0	0	0	4	1	1	1	Mature HEP
Control_3_CAAGACTAGAGGTATT-1	SeuratProject	13485	4627	0.103819058212829	V3	Control	10680	4625	1	1	0	2	8	9	7	4	0	0	HB
Control_3_CAAGACTCAAGCGGAT-1	SeuratProject	9938	4368	0	V3	Control	9903	4368	1	5	6	7	7	5	8	9	6	6	Cholangiocyte HB
Control_3_CAAGACTCATGGAACG-1	SeuratProject	16361	3862	0.128354012590917	V3	Control	10678	3672	0	0	1	0	0	0	4	1	1	1	Mature HEP
Control_3_CAAGACTGTATTCCGA-1	SeuratProject	12994	4814	0.0153917192550408	V3	Control	10734	4814	0	5	4	4	3	7	16	12	4	4	Injured HEP
Control_3_CAAGACTGTCAACACT-1	SeuratProject	11322	4340	0.0176647235470765	V3	Control	10518	4340	1	1	3	1	1	1	0	0	3	3	Immature HEP
Control_3_CAAGACTGTGCCCGTA-1	SeuratProject	5205	2548	0.115273775216138	V3	Control	8823	2596	6	8	11	12	13	14	13	16	11	11	Proliferative HEP
Control_3_CAAGACTGTGTATTGC-1	SeuratProject	12470	4879	0	V3	Control	10693	4879	4	6	7	15	18	21	22	23	7	7	qHSC
Control_3_CAAGACTGTGTCTCCT-1	SeuratProject	4748	2632	0.14743049705139	V3	Control	8723	2741	3	3	2	9	9	12	12	15	2	2	aHSC
Control_3_CAAGACTGTTGACTGT-1	SeuratProject	8171	3730	0.0122384041121038	V3	Control	8939	3730	0	0	1	0	0	8	2	3	1	1	Mature HEP
Control_3_CAAGACTGTTGCTCGG-1	SeuratProject	11064	4397	0.0180766449746927	V3	Control	10458	4397	1	1	0	1	1	1	0	0	0	0	HB
Control_3_CAAGAGGAGACCTCAT-1	SeuratProject	7814	3603	0.0127975428717686	V3	Control	8846	3603	4	6	7	8	15	16	17	19	7	7	qHSC
Control_3_CAAGAGGAGAGTCGAC-1	SeuratProject	9683	4192	0.0516368893937829	V3	Control	9687	4192	2	2	5	6	5	20	21	7	5	5	MSC
Control_3_CAAGAGGAGCCTTTGA-1	SeuratProject	12145	5136	0.0658707286949362	V3	Control	10784	5136	6	8	11	12	13	14	13	16	11	11	Proliferative HEP
Control_3_CAAGAGGCAACCAACT-1	SeuratProject	9561	4113	0.0104591569919464	V3	Control	9576	4113	0	0	1	0	0	8	2	3	1	1	Mature HEP
Control_3_CAAGAGGCACAGTGAG-1	SeuratProject	6163	3048	0	V3	Control	8622	3057	3	3	2	9	9	12	12	15	2	2	aHSC
Control_3_CAAGAGGCACGCGCAT-1	SeuratProject	21831	6269	0.0274838532362237	V3	Control	10861	5168	1	1	0	1	1	1	0	0	0	0	HB
Control_3_CAAGAGGCAGTGAGCA-1	SeuratProject	16806	5392	0.0714030703320243	V3	Control	10861	5153	1	5	6	7	7	5	8	9	6	6	Cholangiocyte HB
Control_3_CAAGAGGCATAACCCA-1	SeuratProject	19656	5813	0.0101750101750102	V3	Control	10876	5149	1	1	0	1	1	1	0	0	0	0	HB
Control_3_CAAGAGGCATTGAGCT-1	SeuratProject	7472	3684	0.147216274089936	V3	Control	8707	3684	4	6	7	8	15	16	17	19	7	7	qHSC
Control_3_CAAGAGGGTCAGTCGC-1	SeuratProject	9954	4127	0.0301386377335744	V3	Control	9921	4127	0	0	4	4	3	7	5	5	4	4	Injured HEP
Control_3_CAAGAGGGTGGCCTCA-1	SeuratProject	5617	2611	0.0534092932170198	V3	Control	8817	2631	0	0	1	0	0	0	4	1	1	1	Mature HEP
Control_3_CAAGCTAAGGTAGATT-1	SeuratProject	19092	5594	0.136182694322229	V3	Control	10789	5025	1	5	6	7	7	5	8	9	6	6	Cholangiocyte HB
Control_3_CAAGCTACACTACACA-1	SeuratProject	18380	5375	0.0598476605005441	V3	Control	11003	4924	0	5	4	4	3	7	16	12	4	4	Injured HEP
Control_3_CAAGCTACAGGTCTCG-1	SeuratProject	15644	5234	0.0127844541038098	V3	Control	10801	5129	1	5	6	7	7	5	8	9	6	6	Cholangiocyte HB
Control_3_CAAGCTAGTCATAGTC-1	SeuratProject	1127	729	0.177462289263531	V3	Control	6973	3012	5	7	10	10	12	13	14	18	10	10	Dying HEP
Control_3_CAAGCTAGTCGCGTCA-1	SeuratProject	5247	2365	0.0190585096245474	V3	Control	8810	2415	0	0	1	0	0	0	4	1	1	1	Mature HEP
Control_3_CAAGCTATCATTCTTG-1	SeuratProject	8693	3884	0.0805245599907972	V3	Control	9092	3884	0	0	1	3	0	2	5	5	1	1	Mature HEP
Control_3_CAAGCTATCTAGATCG-1	SeuratProject	808	486	0.123762376237624	V3	Control	8030	2991	1	5	6	7	7	5	8	9	6	6	Cholangiocyte HB
Control_3_CAAGGGAAGAGCATTA-1	SeuratProject	9119	4107	0.153525605877837	V3	Control	9270	4107	0	0	1	0	0	8	2	3	1	1	Mature HEP
Control_3_CAAGGGAAGCACTAGG-1	SeuratProject	6393	3202	0.0625684342249335	V3	Control	8669	3208	3	3	2	9	9	12	12	15	2	2	aHSC
Control_3_CAAGGGAAGTTAACGA-1	SeuratProject	7861	3564	0	V3	Control	8925	3564	1	5	6	7	7	5	8	9	6	6	Cholangiocyte HB
Control_3_CAAGGGACATCGTTCC-1	SeuratProject	7157	3453	0.0279446695542825	V3	Control	8818	3453	1	1	0	1	1	1	0	0	0	0	HB
Control_3_CAAGGGAGTAGCTGTT-1	SeuratProject	13212	4843	0.0151377535573721	V3	Control	10663	4842	1	1	8	2	8	9	9	8	8	8	Metabolic HB
Control_3_CAAGGGAGTAGGCAAC-1	SeuratProject	7753	3845	0.0257964658841739	V3	Control	8840	3845	1	1	8	2	8	9	9	8	8	8	Metabolic HB
Control_3_CAAGGGAGTATGTGTC-1	SeuratProject	4956	2709	0	V3	Control	8711	2799	3	3	2	5	4	3	3	2	2	2	aHSC
Control_3_CAAGGGATCTTGATTC-1	SeuratProject	8600	3821	0.593023255813954	V3	Control	9028	3821	2	2	9	11	11	11	11	13	9	9	aHSC
Control_3_CAATACGAGGTGAGCT-1	SeuratProject	12210	4465	0.0163800163800164	V3	Control	10624	4465	0	0	1	0	0	0	2	3	1	1	Mature HEP
Control_3_CAATACGCACGACGAA-1	SeuratProject	11022	4169	0.0181455271275631	V3	Control	10491	4169	2	2	5	6	5	20	21	7	5	5	MSC
Control_3_CAATACGCAGCGTATT-1	SeuratProject	12634	4791	0.102896944752256	V3	Control	10725	4791	0	0	1	0	0	8	2	3	1	1	Mature HEP
Control_3_CAATACGCAGCTCGGT-1	SeuratProject	12911	4485	0.0464720006196267	V3	Control	10642	4484	1	1	0	1	6	1	0	0	0	0	HB
Control_3_CAATACGCAGCTGAAG-1	SeuratProject	16984	5241	0.335609985869053	V3	Control	10938	5018	0	0	1	0	0	8	2	3	1	1	Mature HEP
Control_3_CAATACGGTCCGGATC-1	SeuratProject	15182	5588	0.0131734949282045	V3	Control	10706	5521	1	1	0	2	6	4	7	4	0	0	HB
Control_3_CAATACGGTCTAACGT-1	SeuratProject	16602	4822	0.0120467413564631	V3	Control	10753	4599	0	4	3	3	2	2	1	6	3	3	Immature HEP
Control_3_CAATCGACAAATCGGG-1	SeuratProject	10130	4058	0.0296150049358342	V3	Control	10048	4058	1	1	0	1	6	4	7	4	0	0	HB
Control_3_CAATCGACAGCGGTTC-1	SeuratProject	24629	6375	0.00406025417191116	V3	Control	10427	4745	1	1	0	1	6	4	7	4	0	0	HB
Control_3_CAATCGAGTTGATGTC-1	SeuratProject	6045	2708	0.0165425971877585	V3	Control	9024	2713	1	1	0	1	1	1	0	0	0	0	HB
Control_3_CAATGACAGAATGTTG-1	SeuratProject	43522	7806	0.0022976885253435	V3	Control	10362	4454	1	1	0	1	1	1	0	0	0	0	HB
Control_3_CAATGACAGACCACGA-1	SeuratProject	7671	3529	0.0391083300743058	V3	Control	8883	3529	1	1	8	2	8	9	9	8	8	8	Metabolic HB
Control_3_CAATGACAGATAGCAT-1	SeuratProject	15579	5044	0.0385133834007318	V3	Control	10815	4935	2	2	9	11	11	11	11	13	9	9	aHSC
Control_3_CAATGACAGCTCAGAG-1	SeuratProject	30050	6714	0.086522462562396	V3	Control	10305	4338	3	3	2	5	4	3	3	2	2	2	aHSC
Control_3_CAATGACGTCATTGCA-1	SeuratProject	10642	4192	0.00939672993798158	V3	Control	10319	4192	1	1	0	1	6	4	7	4	0	0	HB
Control_3_CAATGACTCAAACGTC-1	SeuratProject	12848	4988	0.0778331257783312	V3	Control	10815	4986	1	1	8	2	8	9	9	8	8	8	Metabolic HB
Control_3_CAATGACTCGAGTACT-1	SeuratProject	14477	5125	0.0552600676935829	V3	Control	10722	5100	0	4	3	3	2	2	1	6	3	3	Immature HEP
Control_3_CAATGACTCTTCACAT-1	SeuratProject	8512	3681	0.093984962406015	V3	Control	9073	3681	1	1	0	1	1	1	0	0	0	0	HB
Control_3_CAATTTCCAGCTGCCA-1	SeuratProject	21592	5701	0.0277880696554279	V3	Control	10903	4752	1	1	0	1	1	1	0	0	0	0	HB
Control_3_CAATTTCCATCAACCA-1	SeuratProject	8829	3543	1.44976781062408	V3	Control	9145	3543	2	2	9	11	11	11	11	13	9	9	aHSC
Control_3_CAATTTCGTCGCATCG-1	SeuratProject	7559	3585	0.105834105040349	V3	Control	8903	3585	1	5	6	7	7	5	8	9	6	6	Cholangiocyte HB
Control_3_CAATTTCTCCTTCGAC-1	SeuratProject	8653	3729	0.0115566855425864	V3	Control	9041	3728	4	6	7	15	18	21	22	23	7	7	qHSC
Control_3_CAATTTCTCTCGCTCA-1	SeuratProject	30795	7130	0.0227309628186394	V3	Control	10220	4585	1	1	0	2	6	4	7	4	0	0	HB
Control_3_CAATTTCTCTCGTCGT-1	SeuratProject	3219	2025	0	V3	Control	8100	2560	3	3	2	9	9	12	12	15	2	2	aHSC
Control_3_CAATTTCTCTTGCAGA-1	SeuratProject	17097	5944	0.637538749488214	V3	Control	10930	5688	6	8	11	12	13	14	13	16	11	11	Proliferative HEP
Control_3_CACAACAAGAACGCGT-1	SeuratProject	7382	3811	0.609590896775941	V3	Control	8722	3811	1	1	8	2	8	9	9	8	8	8	Metabolic HB
Control_3_CACAACACACAAGTTC-1	SeuratProject	22183	6676	0.0676193481494838	V3	Control	11054	5593	6	8	11	12	13	14	13	16	11	11	Proliferative HEP
Control_3_CACAACAGTGCCTGAC-1	SeuratProject	8745	3652	0.0457404230989137	V3	Control	9122	3652	2	2	5	6	5	20	21	7	5	5	MSC
Control_3_CACAACAGTGGACTAG-1	SeuratProject	513	425	0.194931773879142	V3	Control	7108	3362	5	7	10	10	12	13	14	18	10	10	Dying HEP
Control_3_CACAACATCAGACCCG-1	SeuratProject	17944	5441	0.00557289344627731	V3	Control	10841	5054	0	0	1	0	0	8	2	3	1	1	Mature HEP
Control_3_CACACAAAGCGTCTGC-1	SeuratProject	10693	4338	0.028055737398298	V3	Control	10370	4338	0	0	1	0	0	0	2	1	1	1	Mature HEP
Control_3_CACACAAAGCTAATGA-1	SeuratProject	26500	6269	0.00377358490566038	V3	Control	10558	4441	0	0	1	0	0	0	4	1	1	1	Mature HEP
Control_3_CACACAAAGCTGTTCA-1	SeuratProject	19832	5346	0.0201694231544978	V3	Control	10719	4689	1	5	0	1	1	1	0	0	0	0	HB
Control_3_CACACAAAGTATGGCG-1	SeuratProject	8677	4381	1.84395528408436	V3	Control	8979	4381	1	1	8	2	8	9	9	8	8	8	Metabolic HB
Control_3_CACACAACAAGAGTTA-1	SeuratProject	9992	3961	0.0200160128102482	V3	Control	9941	3961	0	0	4	4	3	0	5	5	4	4	Injured HEP
Control_3_CACACAACACATTACG-1	SeuratProject	22878	6073	0.0961622519451001	V3	Control	10501	4800	1	1	0	2	6	4	7	4	0	0	HB
Control_3_CACACAACAGTCGAGA-1	SeuratProject	11031	4677	0.027196083763938	V3	Control	10539	4677	0	5	4	4	3	7	16	12	4	4	Injured HEP
Control_3_CACACAAGTAGCCCTG-1	SeuratProject	9239	4062	0.0541184110834506	V3	Control	9333	4062	3	3	2	9	9	12	12	15	2	2	aHSC
Control_3_CACACAAGTTGCTAGT-1	SeuratProject	5452	2524	0.238444607483492	V3	Control	8784	2579	4	6	7	15	18	21	22	23	7	7	qHSC
Control_3_CACACAATCATTATCC-1	SeuratProject	17906	5632	0.106109683904836	V3	Control	10934	5269	0	0	1	0	0	8	2	3	1	1	Mature HEP
Control_3_CACACAATCCGTCCTA-1	SeuratProject	13571	4154	0.00736865374696043	V3	Control	10486	4150	1	1	0	1	1	1	0	0	0	0	HB
Control_3_CACAGATAGAACCGCA-1	SeuratProject	6369	3043	3.1402103940964	V3	Control	8761	3050	2	2	2	5	4	3	3	2	2	2	aHSC
Control_3_CACAGATAGACATATG-1	SeuratProject	3914	2275	0.383239652529382	V3	Control	8530	2581	3	3	2	9	9	12	12	15	2	2	aHSC
Control_3_CACAGATAGGTTGACG-1	SeuratProject	12066	4970	0.00828775070445881	V3	Control	10677	4970	1	5	8	2	8	5	9	8	8	8	Metabolic HB
Control_3_CACAGATAGTTCACTG-1	SeuratProject	26446	7375	0.0491567722907056	V3	Control	10567	5290	4	6	7	8	10	10	10	14	7	7	qHSC
Control_3_CACAGATCAGAAGCTG-1	SeuratProject	10772	4263	0.0928332714444857	V3	Control	10406	4263	3	2	2	5	4	3	3	2	2	2	aHSC
Control_3_CACAGATGTGCGCTCA-1	SeuratProject	11220	4567	0.0267379679144385	V3	Control	10544	4567	1	1	8	2	8	9	9	8	8	8	Metabolic HB
Control_3_CACAGATTCCTCTTTC-1	SeuratProject	9863	4333	0.0304167089120957	V3	Control	9856	4333	0	5	6	7	7	5	16	12	6	6	Cholangiocyte HB
Control_3_CACAGATTCGCAACAT-1	SeuratProject	16469	5006	0.0121440281741454	V3	Control	10772	4832	0	0	1	0	0	0	4	1	1	1	Mature HEP
Control_3_CACAGATTCTATTTCG-1	SeuratProject	15832	5024	0.0126326427488631	V3	Control	10727	4906	0	0	1	0	0	8	2	3	1	1	Mature HEP
Control_3_CACAGGCAGCACTCCG-1	SeuratProject	17637	5592	0.187106650790951	V3	Control	11156	5246	3	3	2	5	4	3	3	2	2	2	aHSC
Control_3_CACAGGCGTAAGAACT-1	SeuratProject	5970	2866	0.268006700167504	V3	Control	8806	2880	2	2	9	11	11	11	11	13	9	9	aHSC
Control_3_CACAGGCGTACGCTTA-1	SeuratProject	10842	4232	0.0830105146651909	V3	Control	10381	4232	0	0	1	0	0	8	2	3	1	1	Mature HEP
Control_3_CACAGGCGTGCCTGAC-1	SeuratProject	9916	4265	0	V3	Control	9891	4265	1	1	0	1	1	1	0	0	0	0	HB
Control_3_CACAGGCGTGCGGATA-1	SeuratProject	11210	4802	0.0981266726137377	V3	Control	10598	4801	6	8	11	12	13	14	13	16	11	11	Proliferative HEP
Control_3_CACATGACAAACTCGT-1	SeuratProject	7820	3755	0.0127877237851662	V3	Control	8858	3755	1	5	8	2	8	5	9	8	8	8	Metabolic HB
Control_3_CACATGAGTCGAACAG-1	SeuratProject	12536	4638	0.0797702616464582	V3	Control	10774	4637	4	6	7	8	15	16	17	19	7	7	qHSC
Control_3_CACATGAGTGATTGGG-1	SeuratProject	10658	4130	0.00938262338149747	V3	Control	10336	4130	2	2	5	6	5	20	21	7	5	5	MSC
Control_3_CACATGAGTGCAACAG-1	SeuratProject	20079	5946	0.0647442601723193	V3	Control	10835	5112	1	1	0	2	6	4	7	4	0	0	HB
Control_3_CACATGAGTGTGGACA-1	SeuratProject	21333	6416	0.0281254394599916	V3	Control	10903	5408	1	1	0	1	1	1	0	0	0	0	HB
Control_3_CACATGAGTTCCGCTT-1	SeuratProject	28843	6707	0.461117082134313	V3	Control	10070	4371	1	1	0	1	1	1	0	0	0	0	HB
Control_3_CACATGATCTTCGTAT-1	SeuratProject	12960	5027	0.0925925925925926	V3	Control	10884	5024	2	2	5	6	5	6	6	7	5	5	MSC
Control_3_CACCAAAAGTAGTCCT-1	SeuratProject	3973	2148	0.151019380820539	V3	Control	8468	2419	4	6	7	8	15	16	17	19	7	7	qHSC
Control_3_CACCAAAAGTCTAGAA-1	SeuratProject	7079	3525	0.141262890238734	V3	Control	8685	3526	3	3	2	9	9	18	19	21	2	2	aHSC
Control_3_CACCAAACAACACAAA-1	SeuratProject	15851	5321	0.0126175004731563	V3	Control	10686	5179	0	4	3	3	2	2	1	6	3	3	Immature HEP
Control_3_CACCAAACAACGATTC-1	SeuratProject	14827	4725	0.0067444526876644	V3	Control	10664	4694	1	5	6	7	7	5	8	9	6	6	Cholangiocyte HB
Control_3_CACCAAACAAGCTGCC-1	SeuratProject	16021	5356	0.0124836152549778	V3	Control	10793	5232	1	1	0	1	1	1	0	0	0	0	HB
Control_3_CACCAAAGTAGTGTGG-1	SeuratProject	10876	4526	0.0275836704670835	V3	Control	10446	4526	1	1	0	1	1	1	0	0	0	0	HB
Control_3_CACCAAAGTGACTGAG-1	SeuratProject	7481	3460	0.106937575190483	V3	Control	8795	3460	2	2	5	6	5	20	21	7	5	5	MSC
Control_3_CACCAAATCGTTAGTG-1	SeuratProject	15285	5508	0.00654236179260713	V3	Control	10763	5434	1	5	6	7	7	5	8	9	6	6	Cholangiocyte HB
Control_3_CACCAAATCTTCTAAC-1	SeuratProject	14436	5110	0.0484898863951233	V3	Control	10748	5084	0	4	3	3	2	2	1	10	3	3	Immature HEP
Control_3_CACCGTTAGATGGTAT-1	SeuratProject	9067	4059	0.121319069151869	V3	Control	9242	4059	1	5	6	7	7	5	8	9	6	6	Cholangiocyte HB
Control_3_CACCGTTCAACAGCTT-1	SeuratProject	16295	5228	0.0306842589751458	V3	Control	10813	5071	0	0	4	4	3	7	5	5	4	4	Injured HEP
Control_3_CACCGTTGTCACGACC-1	SeuratProject	19400	4916	0.00515463917525773	V3	Control	10697	4262	0	0	4	4	3	7	5	5	4	4	Injured HEP
Control_3_CACCGTTGTCATGCAT-1	SeuratProject	10096	3834	0.0693343898573693	V3	Control	10019	3834	2	2	5	6	5	20	21	7	5	5	MSC
Control_3_CACCGTTTCACCTGTC-1	SeuratProject	586	402	0.341296928327645	V3	Control	7743	3232	5	7	10	10	12	13	14	18	10	10	Dying HEP
Control_3_CACCGTTTCGCGTGAC-1	SeuratProject	9255	3673	0.0216099405726634	V3	Control	9392	3673	0	0	1	4	0	0	5	5	1	1	Mature HEP
Control_3_CACGAATCAGGGACTA-1	SeuratProject	6715	3321	0.0446760982874162	V3	Control	8557	3325	4	6	7	8	15	16	17	19	7	7	qHSC
Control_3_CACGAATGTCGTTTCC-1	SeuratProject	10612	4011	0.0376931775348662	V3	Control	10283	4011	0	0	4	4	3	0	5	1	4	4	Injured HEP
Control_3_CACGAATGTCTCAGGC-1	SeuratProject	16017	5082	0.0187300992695261	V3	Control	10659	4897	1	1	0	1	1	1	0	0	0	0	HB
Control_3_CACGAATGTGATACAA-1	SeuratProject	14198	4817	0.0493027186927736	V3	Control	10703	4797	1	1	0	1	1	1	0	0	0	0	HB
Control_3_CACGAATTCCCTCGTA-1	SeuratProject	23501	6106	0.0212756903961534	V3	Control	10830	4843	6	8	11	12	13	14	13	16	11	11	Proliferative HEP
[truncated: 65,235 more rows]
