# Supplementary material for: Hormone correction of dysfunctional metabolic gene expression in stem cell-derived liver tissue
Source: Stem Cell Res Ther. 2025 Mar 11;16:130. doi: 10.1186/s13287-025-04238-0 (PMC11899078; doi:10.1186/s13287-025-04238-0)
Supplement: Supplementary file 31 — Additional file 31 [file 13287_2025_4238_MOESM31_ESM.csv]

	p_val.LPOvsC	avg_log2FC.LPOvsC	pct.1.LPOvsC	pct.2.LPOvsC	p_val_adj.LPOvsC	Gene	p_val.LPOTvsC	avg_log2FC.LPOTvsC	pct.1.LPOTvsC	pct.2.LPOTvsC	p_val_adj.LPOTvsC
206	4.39755284502495e-263	-0.707920309	0.395	0.607	1.44301299056649e-258	AQP4-AS1	7.63133870199845e-71	0.294538414	0.701	0.607	2.50414748167377e-66
935	3.490616525475e-81	-0.461424778	0.478	0.569	1.14541090666937e-76	APOA1	0	0.847312276	0.823	0.569	0
