# Supplementary material for: Hormone correction of dysfunctional metabolic gene expression in stem cell-derived liver tissue
Source: Stem Cell Res Ther. 2025 Mar 11;16:130. doi: 10.1186/s13287-025-04238-0 (PMC11899078; doi:10.1186/s13287-025-04238-0)
Supplement: Supplementary file 32 — Additional file 32 [file 13287_2025_4238_MOESM32_ESM.csv]

	genes	logFC	AveExpr	t	P.Value	adj.P.Val	B
NA	NA	NA	NA	NA	NA	NA	NA
APOA1	APOA1	-0.530491332431806	11.2182442338147	-2.75425512485158	0.0061929868486126	0.0156481117556137	-3.12320732936231
