# Supplementary material for: Hormone correction of dysfunctional metabolic gene expression in stem cell-derived liver tissue
Source: Stem Cell Res Ther. 2025 Mar 11;16:130. doi: 10.1186/s13287-025-04238-0 (PMC11899078; doi:10.1186/s13287-025-04238-0)
Supplement: Supplementary file 33 — Additional file 33 [file 13287_2025_4238_MOESM33_ESM.csv]

	p_val.LPOvsC	avg_log2FC.LPOvsC	pct.1.LPOvsC	pct.2.LPOvsC	p_val_adj.LPOvsC	Gene	p_val.LPOTvsC	avg_log2FC.LPOTvsC	pct.1.LPOTvsC	pct.2.LPOTvsC	p_val_adj.LPOTvsC
36	0	-1.373970206	0.38	0.796	0	CKB	1.00116624914552e-89	-0.285545909	0.661	0.796	3.2852269299461e-85
185	3.46190348485636e-166	-0.634113172	0.501	0.685	1.13598900952077e-161	FTL	1.70506483479252e-154	0.480052587	0.865	0.685	5.59499974888818e-150
192	7.11925462017733e-164	-0.880731192	0.458	0.652	2.33611221106499e-159	TTR	5.04387085759361e-66	0.400543894	0.784	0.652	1.65509578321077e-61
659	2.46265226723613e-81	-0.464774942	0.546	0.673	8.08094714970865e-77	APOA1	5.61510646190783e-191	0.617086767	0.848	0.673	1.84254103441043e-186
