# Supplementary material for: Hormone correction of dysfunctional metabolic gene expression in stem cell-derived liver tissue
Source: Stem Cell Res Ther. 2025 Mar 11;16:130. doi: 10.1186/s13287-025-04238-0 (PMC11899078; doi:10.1186/s13287-025-04238-0)
Supplement: Supplementary file 34 — Additional file 34 [file 13287_2025_4238_MOESM34_ESM.csv]

	Gene	F0F1_logFC	F0F1_pval	F2_logFC	F2_pval	F3_logFC	F3_pval	F4_logFC	F4_pval
1	CKB	-0.380196738505481	0.322023335702434	-0.0809506585259245	0.876239907193865	0.24425467245845	0.531678808141379	0.712655710731837	0.01455836454793
2	FTL	-0.0330805600584938	0.914619153755208	0.0810961176081761	0.781580433359877	-0.114531955716409	0.63619939500743	-0.269554274652133	0.167755812555097
3	TTR	-0.14445992033834	0.659543416513571	-0.302314575734778	0.310270493770461	-0.575194614084426	0.0160625699879203	-1.07871195695551	7.33916003998667e-07
4	APOA1	-0.0549867267492026	0.877611326437462	-0.154884628098721	0.623231105910376	-0.121080877738354	0.675197610531605	-0.530491332431806	0.0156481117556137
