# Supplementary material for: Hormone correction of dysfunctional metabolic gene expression in stem cell-derived liver tissue
Source: Stem Cell Res Ther. 2025 Mar 11;16:130. doi: 10.1186/s13287-025-04238-0 (PMC11899078; doi:10.1186/s13287-025-04238-0)
Supplement: Supplementary file 35 — Additional file 35 [file 13287_2025_4238_MOESM35_ESM.csv]

	p_val.LPOvsC	avg_log2FC.LPOvsC	pct.1.LPOvsC	pct.2.LPOvsC	p_val_adj.LPOvsC	Gene	p_val.LPOTvsC	avg_log2FC.LPOTvsC	pct.1.LPOTvsC	pct.2.LPOTvsC	p_val_adj.LPOTvsC
37	2.27003896280606e-07	0.980342714	0.923	0.826	0.007448906	LAMA2	3.34663617876222e-07	-1.896707345	0.324	0.826	0.010981652
