# Supplementary material for: Hormone correction of dysfunctional metabolic gene expression in stem cell-derived liver tissue
Source: Stem Cell Res Ther. 2025 Mar 11;16:130. doi: 10.1186/s13287-025-04238-0 (PMC11899078; doi:10.1186/s13287-025-04238-0)
Supplement: Supplementary file 36 — Additional file 36 [file 13287_2025_4238_MOESM36_ESM.csv]

	Gene	F0F1_logFC	F0F1_pval	F2_logFC	F2_pval	F3_logFC	F3_pval	F4_logFC	F4_pval
1	MT-CO3	-0.417789802179332	0.212556385155383	-0.274475921107397	0.483779017033781	-0.21598344625027	0.551542309916585	-0.598441701086946	0.0378478405666927
