# Supplementary material for: Hormone correction of dysfunctional metabolic gene expression in stem cell-derived liver tissue
Source: Stem Cell Res Ther. 2025 Mar 11;16:130. doi: 10.1186/s13287-025-04238-0 (PMC11899078; doi:10.1186/s13287-025-04238-0)
Supplement: Supplementary file 37 — Additional file 37 [file 13287_2025_4238_MOESM37_ESM.csv]

	p_val.LPOvsC	avg_log2FC.LPOvsC	pct.1.LPOvsC	pct.2.LPOvsC	p_val_adj.LPOvsC	Gene	p_val.LPOTvsC	avg_log2FC.LPOTvsC	pct.1.LPOTvsC	pct.2.LPOTvsC	p_val_adj.LPOTvsC
42	8.66736115743626e-76	0.671730939	0.959	0.853	2.84410789020114e-71	TSHZ2	1.73423068968523e-20	-0.45405122	0.709	0.853	5.69070458513311e-16
45	6.64474064748051e-74	0.803028881	0.635	0.383	2.18040519606425e-69	ST6GALNAC3	2.74569107171214e-10	-0.293922422	0.262	0.383	9.00971068271621e-06
61	2.73375014637476e-66	0.738391127	0.697	0.451	8.97052773031412e-62	MAP2	1.23882431975214e-11	-0.429336622	0.339	0.451	4.06507812283467e-07
96	1.62193646780596e-53	0.688910574	0.843	0.743	5.32222232545849e-49	ITPRID2	2.37447982638133e-32	-0.415399202	0.531	0.743	7.7916181022877e-28
119	1.38909702047694e-49	0.330420795	1	1	4.55818296299304e-45	MALAT1	0	1.371601323	1	1	0
143	7.34559541920642e-46	0.834208788	0.422	0.232	2.41038368085839e-41	AC092691.1	5.70187924996898e-23	-0.619809566	0.088	0.232	1.87101465708482e-18
158	1.00825946359227e-42	0.670815246	0.858	0.767	3.30850260383166e-38	LSAMP	9.84524730256397e-19	-0.57579682	0.625	0.767	3.23061944986334e-14
180	3.13866251966925e-40	0.626365421	0.892	0.811	1.02992071920427e-35	UNC5C	1.89192612974412e-35	-0.588863886	0.594	0.811	6.20816640214234e-31
181	3.54479874130031e-40	0.51187943	0.93	0.884	1.16319025897028e-35	MEIS1	9.79171922847921e-59	-0.705271863	0.566	0.884	3.21305474763317e-54
182	4.40110160530476e-40	-0.513463013	0.706	0.803	1.4441774807647e-35	COL6A2	1.65870874447972e-58	0.694853055	0.93	0.803	5.44288687413574e-54
185	1.85072904158152e-39	0.673985544	0.332	0.159	6.07298227704559e-35	NTNG1	1.48470691138099e-08	-0.331096324	0.087	0.159	0.000487192
193	4.4350756455327e-39	0.775512042	0.469	0.297	1.4553257223251e-34	DMD	1.65715314865881e-16	-0.371978435	0.166	0.297	5.43778234200902e-12
224	1.11755843349157e-35	0.706748676	0.575	0.415	3.66715624365922e-31	LIMCH1	4.38739970409937e-14	-0.396085462	0.283	0.415	1.43968133890317e-09
307	6.35646880135399e-31	0.51400862	0.953	0.935	2.0858116724763e-26	HMGA2	6.78299713736439e-42	-0.514139563	0.832	0.935	2.22577268065475e-37
313	8.23079249834262e-31	0.855462108	0.264	0.126	2.70085225040615e-26	PCDH15	3.63999960516314e-11	-0.331964074	0.052	0.126	1.19442947043823e-06
336	3.56107724747081e-30	0.618719291	0.601	0.457	1.16853188798507e-25	KANK4	2.68076530478175e-53	-0.961086462	0.186	0.457	8.79666327111084e-49
345	8.51628462834544e-30	0.801395598	0.669	0.562	2.79453363794527e-25	AFF3	3.2752896319381e-110	-1.970497491	0.16	0.562	1.07475353982417e-105
395	1.23544408278006e-27	0.55633491	0.361	0.212	4.05398621323449e-23	SPOCK1	8.88199668350409e-15	-0.523375216	0.108	0.212	2.91453839172503e-10
467	2.55359603986974e-24	-0.52832686	0.851	0.929	8.37937004522858e-20	KIF26B	4.14993862471051e-91	-1.571035364	0.788	0.929	1.36176086031251e-86
486	7.78693521240973e-24	0.344967162	0.942	0.913	2.55520492060013e-19	TANC1	2.40925579440518e-60	-0.733987894	0.853	0.913	7.90573196376114e-56
499	4.00948549887081e-23	0.441142695	0.876	0.786	1.31567257159947e-18	ZFPM2-AS1	6.93054627065139e-18	-0.579113167	0.737	0.786	2.27418945325155e-13
521	1.61031013959027e-22	0.316599678	0.818	0.72	5.28407169205152e-18	ROR1	6.15128358662135e-34	-0.940938554	0.566	0.72	2.01848219611393e-29
552	1.17643667632413e-21	0.447387819	0.375	0.237	3.86035930968999e-17	UNC5D	1.49667872394663e-06	-0.629373534	0.162	0.237	0.049112016
691	3.04318098732393e-17	0.259575045	0.778	0.658	9.98589409180476e-13	IL1RAPL1	2.33286297278806e-61	-1.382901468	0.385	0.658	7.65505655890675e-57
704	1.09205501512341e-16	0.470648669	0.596	0.493	3.58346932662594e-12	SLIT3	1.19723141288245e-42	-1.192380153	0.269	0.493	3.92859515823247e-38
740	1.83227009603453e-15	0.419145755	0.382	0.276	6.0124110931277e-11	FTH1	2.36702075674242e-202	1.558945061	0.761	0.276	7.76714191117459e-198
743	2.54148752460881e-15	0.25326678	0.657	0.535	8.33963716325136e-11	NHS	8.58795390450618e-27	-0.75309412	0.368	0.535	2.81805119422466e-22
769	3.07472158051949e-14	0.548463575	0.384	0.287	1.00893913943167e-09	DACH1	2.960214858101e-32	-0.659390566	0.1	0.287	9.71364903537263e-28
800	1.38980859618179e-12	0.390412264	0.776	0.723	4.56051792751093e-08	MLLT3	6.48367718652223e-25	-0.734999341	0.603	0.723	2.12755383198541e-20
811	3.92995056247388e-12	0.323292652	0.164	0.094	1.28957397757018e-07	MT2A	1.45376745329546e-127	1.460987487	0.444	0.094	4.77039252124373e-123
827	2.56905025660333e-11	0.381500005	0.624	0.57	8.43008151201816e-07	SHROOM3	1.56488759321136e-37	-0.841405114	0.378	0.57	5.13502214836376e-33
848	2.46845253565172e-10	0.659197862	0.212	0.141	8.09998015048756e-06	MIR3681HG	6.48438018479456e-08	-0.485754198	0.077	0.141	0.002127785
858	4.31464384132297e-10	0.33028319	0.56	0.476	1.41580723009172e-05	MIR99AHG	4.06720141413591e-58	-1.017625377	0.188	0.476	1.33461147203456e-53
880	2.13067513700994e-08	0.326115236	0.316	0.241	0.00069916	ANO4	1.36039550148659e-32	-0.702172902	0.071	0.241	4.4640017985781e-28
899	4.37249399831496e-07	-0.257007356	0.568	0.608	0.014347902	AC009315.1	4.51198970575231e-141	-1.28261426	0.15	0.608	1.48056430204556e-136
903	9.79145365475537e-07	0.454727713	0.552	0.488	0.032129676	NRXN3	4.49691892817315e-16	-0.684167823	0.338	0.488	1.47561897709074e-11
