# Supplementary material for: Hormone correction of dysfunctional metabolic gene expression in stem cell-derived liver tissue
Source: Stem Cell Res Ther. 2025 Mar 11;16:130. doi: 10.1186/s13287-025-04238-0 (PMC11899078; doi:10.1186/s13287-025-04238-0)
Supplement: Supplementary file 38 — Additional file 38 [file 13287_2025_4238_MOESM38_ESM.csv]

	Gene	F0F1_logFC	F0F1_pval	F2_logFC	F2_pval	F3_logFC	F3_pval	F4_logFC	F4_pval
1	TSHZ2	0.167376334269459	0.213610361952281	0.285863545453057	0.0390002263266698	0.261967534914359	0.0316196961849896	0.220313335385872	0.055677405567007
2	ST6GALNAC3	0.154101787634489	0.565066357041864	0.0934548291519199	0.756694363268555	0.176506508023809	0.467150077358169	0.00582704982459425	0.982335052741579
3	MAP2	-0.0438950311852193	0.891485069473165	0.195793784032506	0.456677155944272	0.540349266615415	0.00651822175992678	0.970003190556211	5.10122393279771e-08
4	ITPRID2	NA	NA	NA	NA	NA	NA	NA	NA
5	MALAT1	NA	NA	NA	NA	NA	NA	NA	NA
6	AC092691.1	NA	NA	NA	NA	NA	NA	NA	NA
7	LSAMP	-0.130248308907995	0.877847938105918	0.331927739199395	0.657992434612885	1.03026643419968	0.0554280211541785	1.41315816517254	0.00174772894058258
8	UNC5C	0.00689485091776065	0.984164689425484	0.2051245649053	0.409216661510071	0.753381946485586	5.06015094739153e-05	1.21484342366516	1.10626071901648e-12
9	MEIS1	0.314584640577383	0.099993780531503	0.264631008528113	0.208599512616927	0.347498526918402	0.0524347636971636	0.534836401567721	0.000713752538988806
10	COL6A2	0.026895389406258	0.926321863196043	0.29888259104021	0.168813945494194	0.517338522247526	0.00423777212774617	0.984198787018356	7.25995534842615e-09
11	NTNG1	-0.164213487700999	0.875150558838659	0.218191541505497	0.831513657364981	0.94234714106632	0.185254490171399	1.46238686369116	0.0174891405183864
12	DMD	-0.106294622466068	0.354565929973741	-0.198244261704162	0.0808076870524814	-0.211377471848412	0.0337467895700826	-0.282274710514408	0.00217305746944983
13	LIMCH1	0.036216096596549	0.84409516987662	0.022569307743141	0.906833450697062	-0.107651636596174	0.442921470718984	-0.051379303414433	0.696774495880363
14	HMGA2	0.37673611944642	0.66600684158109	0.470493149629757	0.582248007843888	0.752351357701986	0.282034365646274	1.42705435577824	0.013396860598053
15	PCDH15	-0.269111213597764	0.79704194166428	0.263125740910822	0.805310774263585	0.7326177678308	0.356234405634363	0.985603887400553	0.148291456435593
16	KANK4	0.560796201640823	0.222008803372763	0.39135849133479	0.449976884295449	0.0520466126489127	0.928706922830366	-0.384126084944264	0.352726091851268
17	AFF3	-0.0619721481899003	0.820369201864122	0.0194929839605695	0.950400780505047	0.145918745380791	0.495752101651153	0.448067619534304	0.00656750681623704
18	SPOCK1	0.117989386670224	0.917427523475712	1.16781380150915	0.156643970777426	1.07412791322852	0.150595665639679	1.18690641685605	0.0734372018992386
19	KIF26B	0.429824372246919	0.257558647344553	0.310382517055189	0.470064867752784	0.73889945332124	0.0229002697518569	1.31902214722869	2.9849181472909e-06
20	TANC1	-0.0251502996873096	0.895836647422167	0.141128690252694	0.359231384650031	0.322423392355168	0.00769501533088989	0.727334478231281	1.16649831113461e-10
21	ZFPM2-AS1	NA	NA	NA	NA	NA	NA	NA	NA
22	ROR1	0.0802127694208654	0.856964705295338	0.172220302096744	0.666541014534615	0.437919054224924	0.145780991006952	0.949618462093419	0.000110626770443223
23	UNC5D	-0.438488200612628	0.613352975763516	-0.341712059654706	0.716715422370812	0.0869687555417737	0.925089084236704	-0.078931438749934	0.919070124178082
24	IL1RAPL1	0.61197280181999	0.331576317444107	0.868581832164021	0.171090599932354	0.576419520023362	0.343657465626665	0.904917220545507	0.078832324249168
25	SLIT3	0.0476345004370988	0.928094140810144	0.514101973826909	0.183098983917111	1.08841149381217	0.000493473681021746	1.79088158174204	2.99224051130647e-10
26	FTH1	-0.198005066875933	0.36659082432385	-0.114786785200327	0.65919704725894	-0.216993325572311	0.296501281986938	-0.28291058722654	0.127059818236693
27	NHS	0.37541468508444	0.263986669982354	0.622842377322067	0.060393883427808	0.899207868487439	0.00128870928969251	1.46844252280746	2.16838987993801e-09
28	DACH1	-0.113957986520525	0.574582045646696	-0.167845161383128	0.404426251249906	-0.0692681881927637	0.732940862182062	-0.149720833157459	0.352559292419504
29	MLLT3	0.51964010218471	0.0911531748720742	0.701339798901219	0.0268210363453729	1.14447083334041	1.60649973920925e-05	1.67648468900146	3.22906530539329e-12
30	MT2A	-0.657168307085479	0.124467183767611	-0.852283311352072	0.0586913338372649	-1.37122870837404	0.000340624439548782	-1.89486545027414	1.56222882104394e-07
31	SHROOM3	-0.0171171618170067	0.931113385014449	-0.204650147242901	0.16896527027259	-0.303798141674667	0.015614065673969	-0.516161719401587	8.81779523912384e-06
32	MIR3681HG	NA	NA	NA	NA	NA	NA	NA	NA
33	MIR99AHG	NA	NA	NA	NA	NA	NA	NA	NA
34	ANO4	0.504134148564677	0.585871485642659	1.24553723928358	0.127984142576822	1.46182104408049	0.0384860035614366	2.10180273617845	0.000819111843068509
35	AC009315.1	NA	NA	NA	NA	NA	NA	NA	NA
36	NRXN3	-0.160548607059037	0.848928444877894	0.429967791410179	0.547301915535648	1.04226969287927	0.0526943285475209	1.47796555455394	0.00113733482441952
