# Supplementary material for: Hormone correction of dysfunctional metabolic gene expression in stem cell-derived liver tissue
Source: Stem Cell Res Ther. 2025 Mar 11;16:130. doi: 10.1186/s13287-025-04238-0 (PMC11899078; doi:10.1186/s13287-025-04238-0)
Supplement: Supplementary file 39 — Additional file 39 [file 13287_2025_4238_MOESM39_ESM.csv]

	p_val.LPOvsC	avg_log2FC.LPOvsC	pct.1.LPOvsC	pct.2.LPOvsC	p_val_adj.LPOvsC	Gene	p_val.LPOTvsC	avg_log2FC.LPOTvsC	pct.1.LPOTvsC	pct.2.LPOTvsC	p_val_adj.LPOTvsC
18	4.05819798661485e-41	0.825406308	0.874	0.75	1.3316570873278e-36	MIR99AHG	6.85696970359396e-13	-0.520179077	0.631	0.75	2.25004603853732e-08
19	1.26235259012473e-40	1.009744116	0.89	0.755	4.14228378923529e-36	PCDH9	7.26975324597902e-13	-0.741789627	0.686	0.755	2.38549683013556e-08
37	2.95751673840289e-32	0.825716892	0.626	0.406	9.70479542539526e-28	IL1RAPL1	1.71115052386925e-13	-0.716976054	0.271	0.406	5.61496932902455e-09
56	2.37445858343585e-27	0.424042764	0.931	0.883	7.7915483956864e-23	LSAMP	1.47230482320733e-10	-0.952367441	0.871	0.883	4.83122104687254e-06
71	2.67875953576823e-25	0.524465502	0.705	0.487	8.79008154066987e-21	UNC5D	1.13208110863415e-10	-0.796688242	0.392	0.487	3.71481094987211e-06
81	2.58636349607519e-24	0.7725054	0.624	0.441	8.48689317602114e-20	SAMD5	4.50619047039512e-20	-0.872607415	0.28	0.441	1.47866134095545e-15
91	3.01786768549421e-23	0.696588047	0.811	0.713	9.90283102318071e-19	UNC5C	2.68586827269603e-21	-0.881073837	0.612	0.713	8.81340815002474e-17
92	3.33246135127218e-23	0.630748781	0.525	0.331	1.09351386780645e-18	VAV3	2.60335498089905e-08	-0.421221358	0.229	0.331	0.000854265
126	3.14513232304556e-20	0.746393119	0.52	0.348	1.03204372048417e-15	AL033504.1	2.52660293840526e-20	-0.725866477	0.182	0.348	8.29079488208302e-16
160	2.24992587817826e-18	0.448823534	0.794	0.682	7.38290677665413e-14	TSHZ2	9.96512864176386e-21	-1.172161941	0.667	0.682	3.26995731250839e-16
259	2.39961060219806e-14	0.502457059	0.48	0.336	7.87408223005273e-10	PDGFRA	6.41806028574361e-19	-0.650696042	0.181	0.336	2.10602230216391e-14
281	7.27905247105562e-14	0.699324893	0.612	0.506	2.38854827785219e-09	SPOCK1	3.92305503145453e-07	-0.732334571	0.453	0.506	0.012873113
334	1.33257822446576e-12	1.032022135	0.265	0.154	4.37272218576195e-08	LINC00871	1.67813593486366e-18	-1.293274411	0.043	0.154	5.50663525666162e-14
360	5.81718764613823e-12	0.337519651	0.551	0.409	1.9088519542038e-07	CASC9	3.56016438969391e-48	-0.79294518	0.142	0.409	1.16823234283416e-43
384	2.05057319001962e-11	0.499202281	0.63	0.526	6.72875086573039e-07	KCNIP4	2.52777116822033e-13	-1.091687554	0.396	0.526	8.29462831139818e-09
404	4.17170240676779e-11	0.355393501	0.473	0.343	1.36890242775678e-06	AP000829.1	5.41031925107191e-35	-0.693838767	0.129	0.343	1.77534215904674e-30
424	1.35892588372459e-10	0.42666867	0.737	0.637	4.45917939485387e-06	SLIT3	1.18466584178201e-40	-1.793671289	0.466	0.637	3.88736249322347e-36
450	4.51720559877729e-10	0.452157094	0.509	0.401	1.48227584518278e-05	RBFOX1	6.14340393256022e-28	-1.268500953	0.199	0.401	2.01589656643031e-23
478	1.59041071553528e-09	0.394370884	0.6	0.489	5.21877372195747e-05	RUNX1T1	3.49176953705161e-42	-0.767499445	0.22	0.489	1.14578925588811e-37
483	1.89445675382893e-09	0.257290537	0.412	0.29	6.21647039201426e-05	LINC02428	1.06137273066878e-57	-0.882367196	0.036	0.29	3.48278847841653e-53
486	2.76494136254616e-09	0.370113591	0.346	0.237	9.07287858705898e-05	AC009264.1	5.85590209272023e-26	-0.795069748	0.076	0.237	1.92155571270522e-21
511	7.40973209701106e-09	-0.250374097	0.278	0.379	0.000243143	RPL10	2.5943353731191e-55	0.817278636	0.664	0.379	8.513052093353e-51
522	9.95207231169972e-09	0.430083771	0.266	0.172	0.000326567	PDZRN4	2.06479766432375e-08	-0.70534091	0.093	0.172	0.000677543
532	1.51329023140408e-08	0.281171172	0.868	0.826	0.000496571	AC104041.1	6.95217102376689e-71	-1.113021523	0.702	0.826	2.28128539973887e-66
570	7.92776977695617e-08	0.28856293	0.427	0.325	0.002601418	AC022031.2	3.28346218566374e-59	-0.883932472	0.055	0.325	1.0774352816037e-54
587	2.13286744872375e-07	0.265061948	0.76	0.702	0.006998791	TMEM117	6.69800015253342e-38	-0.845155626	0.516	0.702	2.19788177005232e-33
611	7.64127280084915e-07	0.279086288	0.416	0.322	0.025074073	AC009271.1	1.98425126821313e-52	-0.913800702	0.066	0.322	6.51112211151457e-48
