# Supplementary material for: Hormone correction of dysfunctional metabolic gene expression in stem cell-derived liver tissue
Source: Stem Cell Res Ther. 2025 Mar 11;16:130. doi: 10.1186/s13287-025-04238-0 (PMC11899078; doi:10.1186/s13287-025-04238-0)
Supplement: Supplementary file 40 — Additional file 40 [file 13287_2025_4238_MOESM40_ESM.csv]

	Gene	F0F1_logFC	F0F1_pval	F2_logFC	F2_pval	F3_logFC	F3_pval	F4_logFC	F4_pval
1	MIR99AHG	NA	NA	NA	NA	NA	NA	NA	NA
2	PCDH9	0.509649378887012	0.0385560461342593	0.548630680690194	0.0387732787768292	0.875174532382943	0.000101775427620057	0.858802173008864	4.9616366766839e-05
3	IL1RAPL1	0.61197280181999	0.331576317444107	0.868581832164021	0.171090599932354	0.576419520023362	0.343657465626665	0.904917220545507	0.078832324249168
4	LSAMP	-0.130248308907995	0.877847938105918	0.331927739199395	0.657992434612885	1.03026643419968	0.0554280211541785	1.41315816517254	0.00174772894058258
5	UNC5D	-0.438488200612628	0.613352975763516	-0.341712059654706	0.716715422370812	0.0869687555417737	0.925089084236704	-0.078931438749934	0.919070124178082
6	SAMD5	-0.585479842303172	0.0217697743112361	-0.439788230821593	0.121742754193492	-0.436761693961109	0.0855824179155794	-0.375668311513516	0.108893868233548
7	UNC5C	0.00689485091776065	0.984164689425484	0.2051245649053	0.409216661510071	0.753381946485586	5.06015094739153e-05	1.21484342366516	1.10626071901648e-12
8	VAV3	0.31769531598802	0.0907049543808688	0.294446641265756	0.145756701338942	0.592607275596503	0.000380366680044722	0.774914276118612	3.22539322422082e-07
9	AL033504.1	NA	NA	NA	NA	NA	NA	NA	NA
10	TSHZ2	0.167376334269459	0.213610361952281	0.285863545453057	0.0390002263266698	0.261967534914359	0.0316196961849896	0.220313335385872	0.055677405567007
11	PDGFRA	-0.0398212414710279	0.900448235803953	0.306798928034513	0.204867532286423	1.00296822363342	4.72360185492563e-07	1.61314229660181	1.38323686291858e-17
12	SPOCK1	0.117989386670224	0.917427523475712	1.16781380150915	0.156643970777426	1.07412791322852	0.150595665639679	1.18690641685605	0.0734372018992386
13	LINC00871	NA	NA	NA	NA	NA	NA	NA	NA
14	CASC9	NA	NA	NA	NA	NA	NA	NA	NA
15	KCNIP4	0.369902726467857	0.628373665406318	0.381956302905667	0.625852143358817	0.736043689798818	0.23767593102245	0.242855307634992	0.702055538753494
16	AP000829.1	NA	NA	NA	NA	NA	NA	NA	NA
17	SLIT3	0.0476345004370988	0.928094140810144	0.514101973826909	0.183098983917111	1.08841149381217	0.000493473681021746	1.79088158174204	2.99224051130647e-10
18	RBFOX1	-0.0576078685663584	0.958181281791112	-0.0062337668532888	0.995713983188671	0.313109202270304	0.717777225972748	-0.190220573029977	0.808522604694542
19	RUNX1T1	0.375002493950625	0.230009289749495	0.491333332737187	0.12372927559719	0.937227249079191	0.000376863898564474	1.62230728225925	1.96139674298244e-11
20	LINC02428	NA	NA	NA	NA	NA	NA	NA	NA
21	AC009264.1	NA	NA	NA	NA	NA	NA	NA	NA
22	RPL10	-0.149674133708678	0.193035167731357	-0.178496069047204	0.141669810019886	-0.186096220123607	0.0832297305804609	-0.170431190130977	0.0935668567689212
23	PDZRN4	0.248854463848988	0.590542352339234	0.341114254627949	0.450920296981295	0.984067017168408	0.00345984998674196	1.53651939283128	2.00028841328478e-07
24	AC104041.1	NA	NA	NA	NA	NA	NA	NA	NA
25	AC022031.2	NA	NA	NA	NA	NA	NA	NA	NA
26	TMEM117	0.102183756887051	0.676447399158821	0.0627864429708329	0.813933954843875	0.241495286112127	0.203003885596227	0.319485562761186	0.0511877903371775
27	AC009271.1	NA	NA	NA	NA	NA	NA	NA	NA
